# Supplementary material for: The ER calcium channel Csg2 integrates sphingolipid metabolism with autophagy
Source: Nat Commun. 2023 Jun 22;14:3725. doi: 10.1038/s41467-023-39482-6 (PMC10287731; doi:10.1038/s41467-023-39482-6)
Supplement: Supplementary file 4 — Supplementary Data 1 [file 41467_2023_39482_MOESM4_ESM.xlsx]

## Sheet: Sheet1
Supplementary Data 1. List of genes analyzed by transcriptomics in WT and Csg2 deleted yeast cells
Gene_ID	WT1:read count	WT1:fpkm	WT2:read count	WT2:fpkm	WT3:read count	WT3:fpkm	Csg2ko1:read count	Csg2ko1:fpkm	Csg2ko2:read count	Csg2ko2:fpkm	Csg2ko3:read count	Csg2ko3:fpkm	Name	GO	KEGG	Swissprot	Description
YMR056C	1993	120.787	1753	125.476	1796	119.238	1638	101.778	1684	114.088	1591	102.921	AAC1	GO:0055085;GO:0015886;GO:0009060;GO:0006839;GO:0006783;GO:0005471;GO:0016021;GO:0005743	K05863	sp|P04710|ADT1_YEAST ADP,ATP carrier protein 1 OS=Saccharomyces cerevisiae (strain ATCC 204508 / S288c) GN=AAC1 PE=1 SV=1	gi|6323701|ref|NP_013772.1| ADP/ATP carrier protein AAC1 [Saccharomyces cerevisiae S288c] gi|113458|sp|P04710.1|ADT1_YEAST RecName: Full=ADP,ATP carrier protein 1; AltName: Full=ADP/ATP translocase 1; AltName: Full=Adenine nucleotide translocator 1; Short=ANT 1 gi|172134|gb|AAA97486.1| ADP/ATP translocator [Saccharomyces cerevisiae] gi|817889|emb|CAA89766.1| Aac1p [Saccharomyces cerevisiae] gi|15…
YBR085W	154	9.39394	160	11.5269	177	11.8276	265	16.5729	215	14.6606	208	13.5428	AAC3	GO:0055085;GO:0016021;GO:0005743;GO:0005215	K05863	sp|P18238|ADT3_YEAST ADP,ATP carrier protein 3 OS=Saccharomyces cerevisiae (strain ATCC 204508 / S288c) GN=AAC3 PE=1 SV=1	gi|762172450|gb|AJP90411.1| Aac3p [Saccharomyces cerevisiae YJM1592] gi|762204135|gb|AJQ15380.1| Aac3p [Saccharomyces cerevisiae YJM1389]
YJR155W	3164	205.706	2296	176.299	2374	169.078	2902	193.435	2743	199.353	2675	185.632	AAD10	GO:0006081;GO:0018456;GO:0055114	-	sp|P47182|AAD10_YEAST Putative aryl-alcohol dehydrogenase AAD10 OS=Saccharomyces cerevisiae (strain ATCC 204508 / S288c) GN=AAD10 PE=3 SV=1	gi|6322615|ref|NP_012689.1| putative aryl-alcohol dehydrogenase [Saccharomyces cerevisiae S288c] gi|1352946|sp|P47182.1|AAD10_YEAST RecName: Full=Putative aryl-alcohol dehydrogenase AAD10 gi|1015911|emb|CAA89688.1| unnamed protein product [Saccharomyces cerevisiae] gi|45269707|gb|AAS56234.1| YJR155W [Saccharomyces cerevisiae] gi|151945222|gb|EDN63473.1| aryl-alcohol dehydrogenase [Saccharomyces c…
YNL331C	1064	53.0141	893	52.5495	969	52.8895	937	47.8648	785	43.7226	924	49.1407	AAD14	GO:0006081;GO:0018456;GO:0055114	-	sp|P42884|AAD14_YEAST Putative aryl-alcohol dehydrogenase AAD14 OS=Saccharomyces cerevisiae (strain ATCC 204508 / S288c) GN=AAD14 PE=1 SV=1	gi|6323998|ref|NP_014068.1| putative aryl-alcohol dehydrogenase [Saccharomyces cerevisiae S288c] gi|1176577|sp|P42884.1|AAD14_YEAST RecName: Full=Putative aryl-alcohol dehydrogenase AAD14 gi|642337|emb|CAA58227.1| N0300 [Saccharomyces cerevisiae] gi|1302453|emb|CAA96264.1| unnamed protein product [Saccharomyces cerevisiae] gi|285814338|tpg|DAA10232.1| TPA: putative aryl-alcohol dehydrogenase [Sac…
YOL165C	36	4.70277	11	1.69711	2	0.286205	46	6.16078	14	2.0444	23	3.207	AAD15	GO:0006081;GO:0018456;GO:0055114	-	sp|Q08361|AAD15_YEAST Putative aryl-alcohol dehydrogenase AAD15 OS=Saccharomyces cerevisiae (strain ATCC 204508 / S288c) GN=AAD15 PE=3 SV=1	gi|6324408|ref|NP_014477.1| putative aryl-alcohol dehydrogenase [Saccharomyces cerevisiae S288c] gi|74627243|sp|Q08361.1|AAD15_YEAST RecName: Full=Putative aryl-alcohol dehydrogenase AAD15 gi|1420084|emb|CAA99187.1| unnamed protein product [Saccharomyces cerevisiae] gi|285814727|tpg|DAA10620.1| TPA: putative aryl-alcohol dehydrogenase [Saccharomyces cerevisiae S288c] gi|392296270|gb|EIW07372.1| A…
YCR107W	925	47.736	563	34.3146	187	10.5716	1030	54.4964	974	56.1887	972	53.5414	AAD3	GO:0006081;GO:0018456;GO:0055114	-	sp|P25612|AAD3_YEAST Putative aryl-alcohol dehydrogenase AAD3 OS=Saccharomyces cerevisiae (strain ATCC 204508 / S288c) GN=AAD3 PE=3 SV=1	gi|6319951|ref|NP_010032.1| putative aryl-alcohol dehydrogenase [Saccharomyces cerevisiae S288c] gi|140566|sp|P25612.1|AAD3_YEAST RecName: Full=Putative aryl-alcohol dehydrogenase AAD3 gi|1907245|emb|CAA42239.1| hypotetical aryl-alcohol dehydrogenase [Saccharomyces cerevisiae] gi|285810792|tpg|DAA07576.1| TPA: putative aryl-alcohol dehydrogenase [Saccharomyces cerevisiae S288c] gi|584477595|gb|EW…
YDL243C	949	54.0255	1117	75.1022	810	50.5141	991	57.8406	838	53.3289	920	55.9036	AAD4	GO:0006081;GO:0018456;GO:0055114	-	sp|Q07747|AAD4_YEAST Probable aryl-alcohol dehydrogenase AAD4 OS=Saccharomyces cerevisiae (strain ATCC 204508 / S288c) GN=AAD4 PE=2 SV=1	gi|6319958|ref|NP_010038.1| putative aryl-alcohol dehydrogenase [Saccharomyces cerevisiae S288c] gi|5902702|sp|Q07747.1|AAD4_YEAST RecName: Full=Probable aryl-alcohol dehydrogenase AAD4 gi|1431414|emb|CAA98823.1| unnamed protein product [Saccharomyces cerevisiae] gi|285810800|tpg|DAA11624.1| TPA: putative aryl-alcohol dehydrogenase [Saccharomyces cerevisiae S288c] gi|392300310|gb|EIW11401.1| Aad4…
YFL056C	1389	69.4532	1677	99.0354	1262	69.1266	1587	81.3568	1539	86.0231	1452	77.4955	AAD6	-	-	sp|P42884|AAD14_YEAST Putative aryl-alcohol dehydrogenase AAD14 OS=Saccharomyces cerevisiae (strain ATCC 204508 / S288c) GN=AAD14 PE=1 SV=1	gi|349576844|dbj|GAA22013.1| K7_Aad4p [Saccharomyces cerevisiae Kyokai no. 7]
YNL141W	482	26.019	326	20.784	441	26.0782	1677	92.812	1325	79.9551	1431	82.4524	AAH1	GO:0005634;GO:0043103;GO:0005737;GO:0009117;GO:0000034;GO:0008270;GO:0006146;GO:0009168	K01488	sp|P53909|ADE_YEAST Adenine deaminase OS=Saccharomyces cerevisiae (strain ATCC 204508 / S288c) GN=AAH1 PE=1 SV=1	gi|6324188|ref|NP_014258.1| adenine deaminase [Saccharomyces cerevisiae S288c] gi|1703166|sp|P53909.1|ADE_YEAST RecName: Full=Adenine deaminase; Short=ADE; AltName: Full=Adenine aminohydrolase; Short=AAH gi|854497|emb|CAA86885.1| adenosine deaminase (putative) [Saccharomyces cerevisiae] gi|1302089|emb|CAA96024.1| unnamed protein product [Saccharomyces cerevisiae] gi|151944396|gb|EDN62674.1| adeni…
YHR047C	4807	105.31	4008	103.703	4471	107.299	4811	108.058	5062	123.966	5246	122.671	AAP1	GO:0005634;GO:0042277;GO:0043171;GO:0070006;GO:0015986;GO:0005977;GO:0000276;GO:0006508;GO:0008270;GO:0016021;GO:0046933	K13721	sp|P37898|AAP1_YEAST Alanine/arginine aminopeptidase OS=Saccharomyces cerevisiae (strain ATCC 204508 / S288c) GN=AAP1 PE=1 SV=2	gi|6321837|ref|NP_011913.1| arginine/alanine aminopeptidase [Saccharomyces cerevisiae S288c] gi|728771|sp|P37898.2|AAP1_YEAST RecName: Full=Alanine/arginine aminopeptidase gi|488184|gb|AAB68919.1| Aap1&apos;p: arginine/alanine aminopeptidase [Saccharomyces cerevisiae] gi|190405830|gb|EDV09097.1| arginine/alanine aminopeptidase [Saccharomyces cerevisiae RM11-1a] gi|256270840|gb|EEU05985.1| Aap1p […
YBL074C	756	39.892	643	40.0721	667	38.5554	676	36.5711	556	32.7963	603	33.9626	AAR2	GO:0000244;GO:0005682;GO:0005737	K13205	sp|P32357|AAR2_YEAST A1 cistron-splicing factor AAR2 OS=Saccharomyces cerevisiae (strain ATCC 204508 / S288c) GN=AAR2 PE=1 SV=1	gi|6319398|ref|NP_009479.1| U5 snRNP complex subunit AAR2 [Saccharomyces cerevisiae S288c] gi|416565|sp|P32357.1|AAR2_YEAST RecName: Full=A1 cistron-splicing factor AAR2 gi|444302094|pdb|3ZEF|A Chain A, Crystal Structure Of Prp8:aar2 Complex: Second Crystal Form At 3.1 Angstrom Resolution gi|444302096|pdb|3ZEF|D Chain D, Crystal Structure Of Prp8:aar2 Complex: Second Crystal Form At 3.1 Angstrom …
YKL106W	2933	121.871	2313	113.509	2877	130.956	3323	141.562	2483	115.333	2832	125.604	AAT1	GO:0005759;GO:0042802;GO:0004069;GO:0006533;GO:0006530;GO:0009058;GO:0001302;GO:0080130;GO:0006538;GO:0030170;GO:0001300	K14455	sp|Q01802|AATM_YEAST Aspartate aminotransferase, mitochondrial OS=Saccharomyces cerevisiae (strain ATCC 204508 / S288c) GN=AAT1 PE=1 SV=2	gi|6322743|ref|NP_012816.1| aspartate transaminase AAT1 [Saccharomyces cerevisiae S288c] gi|83300284|sp|Q01802.2|AATM_YEAST RecName: Full=Aspartate aminotransferase, mitochondrial; AltName: Full=Transaminase A; Flags: Precursor gi|431210|emb|CAA50451.1| aspartate aminotransferase [Saccharomyces cerevisiae] gi|486260|emb|CAA81946.1| AAT1 [Saccharomyces cerevisiae] gi|151941697|gb|EDN60059.1| aspar…
YLR027C	19933	893.535	17278	914.744	19117	938.759	16592	762.543	16180	810.781	16737	800.822	AAT2	GO:0080130;GO:0009058;GO:0006520;GO:0004069;GO:0030170	K14454	sp|P23542|AATC_YEAST Aspartate aminotransferase, cytoplasmic OS=Saccharomyces cerevisiae (strain ATCC 204508 / S288c) GN=AAT2 PE=1 SV=3	gi|1360338|emb|CAA97550.1| AAT2 [Saccharomyces cerevisiae]
YBR236C	2434	104.611	2124	107.815	2243	105.604	2278	100.378	1952	93.7828	1978	90.7409	ABD1	GO:0005634;GO:0003723;GO:0004482;GO:0006370;GO:0036265	K00565	sp|P32783|MCES_YEAST mRNA cap guanine-N7 methyltransferase OS=Saccharomyces cerevisiae (strain ATCC 204508 / S288c) GN=ABD1 PE=1 SV=1	gi|398365663|ref|NP_009795.3| mRNA (guanine-N7)-methyltransferase [Saccharomyces cerevisiae S288c] gi|416567|sp|P32783.1|MCES_YEAST RecName: Full=mRNA cap guanine-N7 methyltransferase; AltName: Full=mRNA (guanine-N(7)-)-methyltransferase; AltName: Full=mRNA cap methyltransferase gi|170966|gb|AAA34383.1| ABD1 [Saccharomyces cerevisiae] gi|536639|emb|CAA85199.1| ABD1 [Saccharomyces cerevisiae] gi|1…
YKL112W	994	25.4965	754	22.8419	818	22.9849	1005	26.4294	971	27.8419	994	27.2145	ABF1	GO:0003688;GO:0044374;GO:0000978;GO:0030466;GO:0006338;GO:0001046;GO:0001077;GO:0070911;GO:0000113;GO:0000122;GO:0045944;GO:0006261	K09249	sp|P14164|ABF1_YEAST ARS-binding factor 1 OS=Saccharomyces cerevisiae (strain ATCC 204508 / S288c) GN=ABF1 PE=1 SV=4	gi|767168014|gb|AJS44158.1| Abf1p [Saccharomyces cerevisiae YJM1307]
YMR072W	2633	269.047	1969	237.624	2236	250.29	2415	253	2070	236.447	2158	235.368	ABF2	GO:0005634;GO:0000262;GO:0006338;GO:0006355;GO:0000001;GO:0090139;GO:0003682;GO:0008301	K11830	sp|Q02486|ABF2_YEAST ARS-binding factor 2, mitochondrial OS=Saccharomyces cerevisiae (strain ATCC 204508 / S288c) GN=ABF2 PE=1 SV=1	gi|6323717|ref|NP_013788.1| DNA-binding protein ABF2 [Saccharomyces cerevisiae S288c] gi|398988|sp|Q02486.1|ABF2_YEAST RecName: Full=ARS-binding factor 2, mitochondrial; Flags: Precursor gi|763019|emb|CAA88797.1| Abf2p [Saccharomyces cerevisiae] gi|2815294|emb|CAA11146.1| cisplatin-damaged DNA recognition protein CDRP1 [Saccharomyces cerevisiae] gi|45269826|gb|AAS56293.1| YMR072W [Saccharomyces c…
YJR108W	251	38.0915	211	37.8185	236	39.234	200	31.118	183	31.045	193	31.2631	ABM1	GO:0000226	-	sp|P47146|ABM1_YEAST Aberrant microtubules protein 1 OS=Saccharomyces cerevisiae (strain ATCC 204508 / S288c) GN=ABM1 PE=4 SV=1	gi|6322568|ref|NP_012642.1| Abm1p [Saccharomyces cerevisiae S288c] gi|1352910|sp|P47146.1|ABM1_YEAST RecName: Full=Aberrant microtubules protein 1 gi|1015820|emb|CAA89638.1| unnamed protein product [Saccharomyces cerevisiae] gi|45270400|gb|AAS56581.1| YJR108W [Saccharomyces cerevisiae] gi|285812995|tpg|DAA08893.1| TPA: Abm1p [Saccharomyces cerevisiae S288c] gi|392298535|gb|EIW09632.1| Abm1p [Sacc…
YCR088W	4385	138.857	3961	148.139	4181	145.035	6070	197.066	5248	185.77	5652	191.037	ABP1	GO:0051015;GO:0030479;GO:0000147;GO:0008104;GO:0051016;GO:0043332	K20520	sp|P15891|ABP1_YEAST Actin-binding protein OS=Saccharomyces cerevisiae (strain ATCC 204508 / S288c) GN=ABP1 PE=1 SV=4	gi|6319931|ref|NP_010012.1| Abp1p [Saccharomyces cerevisiae S288c] gi|113000|sp|P15891.4|ABP1_YEAST RecName: Full=Actin-binding protein gi|1907226|emb|CAA42253.1| actin-binding protein [Saccharomyces cerevisiae] gi|285810773|tpg|DAA07557.1| TPA: Abp1p [Saccharomyces cerevisiae S288c] gi|602625648|gb|AHN96147.1| ABP1 [synthetic construct] gi|604500770|gb|AHV79349.1| ABP1 [synthetic construct]
YOR239W	3079	91.8684	2360	83.1641	2549	83.3147	3242	99.1737	2864	95.5247	3003	95.6382	ABP140	-	K17053	sp|Q08641|AB140_YEAST tRNA(Thr) (cytosine(32)-N(3))-methyltransferase OS=Saccharomyces cerevisiae (strain ATCC 204508 / S288c) GN=ABP140 PE=1 SV=3	gi|768462814|gb|AJT75074.1| Abp140p [Saccharomyces cerevisiae YJM326] gi|768463302|gb|AJT75561.1| Abp140p [Saccharomyces cerevisiae YJM428] gi|768464291|gb|AJT76548.1| Abp140p [Saccharomyces cerevisiae YJM451] gi|768468716|gb|AJT80964.1| Abp140p [Saccharomyces cerevisiae YJM682] gi|768475109|gb|AJT87344.1| Abp140p [Saccharomyces cerevisiae YJM1083] gi|768478066|gb|AJT90295.1| Abp140p [Saccharomyc…
YNR033W	2327	55.4449	2108	59.3202	1956	51.0539	2028	49.5404	1953	52.0179	2034	51.7291	ABZ1	GO:0006541;GO:0046820;GO:0046654;GO:0046656;GO:0008153;GO:0016833;GO:0005737	K13950	sp|P37254|PABS_YEAST Aminodeoxychorismate synthase OS=Saccharomyces cerevisiae (strain ATCC 204508 / S288c) GN=ABZ1 PE=1 SV=4	gi|6324361|ref|NP_014431.1| 4-amino-4-deoxychorismate synthase [Saccharomyces cerevisiae S288c] gi|88984639|sp|P37254.4|PABS_YEAST RecName: Full=Aminodeoxychorismate synthase; Short=ADC synthase; AltName: Full=P-aminobenzoic acid synthase; Short=PABA synthase; AltName: Full=Para-aminobenzoate synthase gi|1302531|emb|CAA96313.1| ABZ1 [Saccharomyces cerevisiae] gi|285814680|tpg|DAA10574.1| TPA: 4-a…
YMR289W	1584	79.3446	1257	74.3643	1503	82.4739	1610	82.6828	1313	73.5213	1436	76.7779	ABZ2	GO:0008696;GO:0046654;GO:0046656;GO:0005737	-	sp|Q03266|PABC_YEAST Aminodeoxychorismate lyase OS=Saccharomyces cerevisiae (strain ATCC 204508 / S288c) GN=ABZ2 PE=1 SV=1	gi|767209711|gb|AJS88334.1| Abz2p [Saccharomyces cerevisiae YJM1386]
YER045C	6990	267.907	6919	313.197	6874	288.61	5847	229.756	6295	269.705	7203	294.672	ACA1	GO:0006355;GO:0043565;GO:0003700	-	sp|P39970|ACA1_YEAST ATF/CREB activator 1 OS=Saccharomyces cerevisiae (strain ATCC 204508 / S288c) GN=ACA1 PE=2 SV=1	gi|398364425|ref|NP_010964.3| Aca1p [Saccharomyces cerevisiae S288c] gi|730013|sp|P39970.1|ACA1_YEAST RecName: Full=ATF/CREB activator 1 gi|603278|gb|AAB64580.1| YER045C [Saccharomyces cerevisiae] gi|285811672|tpg|DAA07700.1| TPA: Aca1p [Saccharomyces cerevisiae S288c]
YGR037C	1948	417.025	1658	419.203	1566	367.248	2757	605.113	2295	549.214	2234	510.476	ACB1	GO:0000062	K08762	sp|P31787|ACBP_YEAST Acyl-CoA-binding protein OS=Saccharomyces cerevisiae (strain ATCC 204508 / S288c) GN=ACB1 PE=1 SV=3	gi|398365291|ref|NP_011551.3| long-chain fatty acid transporter ACB1 [Saccharomyces cerevisiae S288c] gi|398991|sp|P31787.3|ACBP_YEAST RecName: Full=Acyl-CoA-binding protein; Short=ACBP gi|170970|gb|AAA34384.1| acyl-CoA-binding protein [Saccharomyces cerevisiae] gi|1323021|emb|CAA97025.1| ACB1 [Saccharomyces cerevisiae] gi|1620454|emb|CAA69944.1| ACB1 [Saccharomyces cerevisiae] gi|1620456|emb|CAA…
YNR016C	4686	39.3723	4242	42.0946	4450	40.9585	5271	45.4055	4192	39.3728	4381	39.29	ACC1	GO:0003989;GO:0004075;GO:0005524;GO:0042759;GO:2001295;GO:0046872;GO:0006606;GO:0005739;GO:0005789;GO:0006998	K11262	sp|Q00955|ACAC_YEAST Acetyl-CoA carboxylase OS=Saccharomyces cerevisiae (strain ATCC 204508 / S288c) GN=ACC1 PE=1 SV=2	gi|151944544|gb|EDN62822.1| acetyl CoA carboxylase [Saccharomyces cerevisiae YJM789] gi|190408985|gb|EDV12250.1| acetyl CoA carboxylase [Saccharomyces cerevisiae RM11-1a] gi|256273334|gb|EEU08272.1| Acc1p [Saccharomyces cerevisiae JAY291] gi|323331766|gb|EGA73179.1| Acc1p [Saccharomyces cerevisiae AWRI796] gi|584368927|gb|EWG88892.1| Acc1p [Saccharomyces cerevisiae P301] gi|584474494|gb|EWH16255.…
YLR131C	473	11.5187	360	10.3541	367	9.79044	500	12.4835	441	12.0051	486	12.6327	ACE2	GO:0000982;GO:2001043;GO:0005634;GO:0046872;GO:0000083;GO:0005829;GO:0000987	K09238	sp|P21192|ACE2_YEAST Metallothionein expression activator OS=Saccharomyces cerevisiae (strain ATCC 204508 / S288c) GN=ACE2 PE=1 SV=1	gi|6323160|ref|NP_013232.1| DNA-binding transcription factor ACE2 [Saccharomyces cerevisiae S288c] gi|113022|sp|P21192.1|ACE2_YEAST RecName: Full=Metallothionein expression activator gi|170976|gb|AAA34387.1| metallothionein expression activator [Saccharomyces cerevisiae] gi|995694|emb|CAA62643.1| metallothionein expression activator [Saccharomyces cerevisiae] gi|1256905|gb|AAB82398.1| Ace2p: Tran…
YLR144C	1803	43.4004	1523	43.2978	1656	43.6671	1669	41.189	1395	37.5369	1528	39.2592	ACF2	GO:0042973;GO:0006076;GO:0009986;GO:0030036;GO:0052862;GO:0052861;GO:0005737	K01180	sp|Q12168|ENG2_YEAST Endo-1,3(4)-beta-glucanase 2 OS=Saccharomyces cerevisiae (strain ATCC 204508 / S288c) GN=ACF2 PE=1 SV=1	gi|6323173|ref|NP_013245.1| Acf2p [Saccharomyces cerevisiae S288c] gi|74645028|sp|Q12168.1|ENG2_YEAST RecName: Full=Endo-1,3(4)-beta-glucanase 2; Short=Endo-1,3-beta-glucanase 2; Short=Endo-1,4-beta-glucanase 2; AltName: Full=Laminarinase-2 gi|1262304|gb|AAB82378.1| Ylr144cp [Saccharomyces cerevisiae] gi|1360568|emb|CAA97716.1| unnamed protein product [Saccharomyces cerevisiae] gi|151941305|gb|ED…
YJR083C	990	59.9996	797	57.0477	821	54.5069	775	48.155	746	50.5403	752	48.6463	ACF4	-	-	sp|P47129|ACF4_YEAST Assembly-complementing factor 4 OS=Saccharomyces cerevisiae (strain ATCC 204508 / S288c) GN=ACF4 PE=1 SV=1	gi|6322542|ref|NP_012616.1| Acf4p [Saccharomyces cerevisiae S288c] gi|1352895|sp|P47129.1|ACF4_YEAST RecName: Full=Assembly-complementing factor 4 gi|1015772|emb|CAA89610.1| unnamed protein product [Saccharomyces cerevisiae] gi|1019702|gb|AAB39306.1| ORF YJR083c [Saccharomyces cerevisiae] gi|45269715|gb|AAS56238.1| YJR083C [Saccharomyces cerevisiae] gi|285812970|tpg|DAA08868.1| TPA: Acf4p [Saccha…
YBL015W	2211	78.788	1749	73.6086	1662	64.8781	1656	60.5005	1838	73.2155	1701	64.6986	ACH1	GO:0008775;GO:0005829;GO:0006084;GO:0005739;GO:0003986;GO:0006083	K01067	sp|P32316|ACH1_YEAST Acetyl-CoA hydrolase OS=Saccharomyces cerevisiae (strain ATCC 204508 / S288c) GN=ACH1 PE=1 SV=2	gi|6319456|ref|NP_009538.1| acetyl-CoA hydrolase [Saccharomyces cerevisiae S288c] gi|57015298|sp|P32316.2|ACH1_YEAST RecName: Full=Acetyl-CoA hydrolase; AltName: Full=Acetyl-CoA deacylase; Short=Acetyl-CoA acylase gi|3305|emb|CAA48570.1| acetyl-CoA hydrolase [Saccharomyces cerevisiae] gi|536005|emb|CAA84834.1| ACH1 [Saccharomyces cerevisiae] gi|151946380|gb|EDN64602.1| acetyl CoA hydrolase [Sacch…
YDL203C	1765	53.1128	1280	45.4917	1486	48.9857	1595	49.2087	1472	49.5164	1645	52.8372	ACK1	GO:0009967;GO:0031505;GO:0005739	K07126	sp|Q07622|ACK1_YEAST Activator of C kinase protein 1 OS=Saccharomyces cerevisiae (strain ATCC 204508 / S288c) GN=ACK1 PE=1 SV=1	gi|6319998|ref|NP_010078.1| Ack1p [Saccharomyces cerevisiae S288c] gi|74676442|sp|Q07622.1|ACK1_YEAST RecName: Full=Activator of C kinase protein 1 gi|1431336|emb|CAA98781.1| unnamed protein product [Saccharomyces cerevisiae] gi|1628362|emb|CAA67465.1| unnamed protein product [Saccharomyces cerevisiae] gi|285810837|tpg|DAA11661.1| TPA: Ack1p [Saccharomyces cerevisiae S288c] gi|392300311|gb|EIW114…
YDR161W	1273	61.6279	895	51.1728	982	52.0782	1510	74.9467	1389	75.1687	1427	73.7382	ACL4	GO:0005634;GO:0042254;GO:0030433;GO:0005737	-	sp|Q03771|ACL4_YEAST Assembly chaperone of RPL4 OS=Saccharomyces cerevisiae (strain ATCC 204508 / S288c) GN=ACL4 PE=1 SV=1	gi|6320365|ref|NP_010445.1| Acl4p [Saccharomyces cerevisiae S288c] gi|74583423|sp|Q03771.1|ACL4_YEAST RecName: Full=Assembly chaperone of RPL4 gi|899408|emb|CAA90381.1| unknown [Saccharomyces cerevisiae] gi|190404885|gb|EDV08152.1| hypothetical protein SCRG_00362 [Saccharomyces cerevisiae RM11-1a] gi|256271948|gb|EEU06968.1| YDR161W-like protein [Saccharomyces cerevisiae JAY291] gi|285811177|tpg|…
YPL267W	163	14.5903	145	15.329	121	11.8648	287	26.3382	241	24.1147	202	19.2996	ACM1	GO:0005634;GO:0051436;GO:0051301;GO:0006355;GO:0055105;GO:0005737;GO:0007067	-	sp|Q08981|ACM1_YEAST APC/C-CDH1 modulator 1 OS=Saccharomyces cerevisiae (strain ATCC 204508 / S288c) GN=ACM1 PE=1 SV=1	gi|6324988|ref|NP_015056.1| Acm1p [Saccharomyces cerevisiae S288c] gi|74676489|sp|Q08981.1|ACM1_YEAST RecName: Full=APC/C-CDH1 modulator 1 gi|1370551|emb|CAA98002.1| unnamed protein product [Saccharomyces cerevisiae] gi|45270168|gb|AAS56465.1| YPL267W [Saccharomyces cerevisiae] gi|285815277|tpg|DAA11169.1| TPA: Acm1p [Saccharomyces cerevisiae S288c]
YLR304C	13869	334.273	13413	381.811	11539	304.663	7028	173.666	6771	182.429	7772	199.944	ACO1	GO:0042645;GO:0003690;GO:0006099;GO:0003994;GO:0046872;GO:0003697;GO:0005829;GO:0051539;GO:0000002	K01681	sp|P19414|ACON_YEAST Aconitate hydratase, mitochondrial OS=Saccharomyces cerevisiae (strain ATCC 204508 / S288c) GN=ACO1 PE=1 SV=2	gi|6323335|ref|NP_013407.1| aconitate hydratase ACO1 [Saccharomyces cerevisiae S288c] gi|1168308|sp|P19414.2|ACON_YEAST RecName: Full=Aconitate hydratase, mitochondrial; Short=Aconitase; AltName: Full=Citrate hydro-lyase; Flags: Precursor gi|596052|gb|AAB67348.1| Aco1p: Aconitate hydratase [Saccharomyces cerevisiae] gi|151940834|gb|EDN59216.1| aconitase [Saccharomyces cerevisiae YJM789] gi|190405…
YJL200C	14442	343.234	10930	306.797	12600	328.042	13457	327.898	11923	316.763	13036	330.695	ACO2	GO:0003994;GO:0006099;GO:0046872;GO:0051539;GO:0005739;GO:0019878	K17450	sp|P39533|ACON2_YEAST Homocitrate dehydratase, mitochondrial OS=Saccharomyces cerevisiae (strain ATCC 204508 / S288c) GN=ACO2 PE=1 SV=1	gi|6322261|ref|NP_012335.1| aconitate hydratase ACO2 [Saccharomyces cerevisiae S288c] gi|984142401|ref|XP_015331557.1| PREDICTED: homocitrate dehydratase, mitochondrial [Marmota marmota marmota] gi|728783|sp|P39533.1|ACON2_YEAST RecName: Full=Homocitrate dehydratase, mitochondrial; AltName: Full=Aconitase 2; Flags: Precursor gi|547592|emb|CAA54757.1| unnamed protein product [Saccharomyces cerevis…
YKL192C	3184	475.511	2463	434.429	2788	456.116	3420	523.649	3242	541.236	3336	531.781	ACP1	GO:0005739;GO:0070469;GO:0055114;GO:0009107;GO:0000036	K03955	sp|P32463|ACPM_YEAST Acyl carrier protein, mitochondrial OS=Saccharomyces cerevisiae (strain ATCC 204508 / S288c) GN=ACP1 PE=1 SV=1	gi|6322656|ref|NP_012729.1| acyl carrier protein [Saccharomyces cerevisiae S288c] gi|416578|sp|P32463.1|ACPM_YEAST RecName: Full=Acyl carrier protein, mitochondrial; Short=ACP; AltName: Full=NADH-ubiquinone oxidoreductase 9.6 kDa subunit; Flags: Precursor gi|296986|emb|CAA49419.1| acyl carrier protein [Saccharomyces cerevisiae] gi|486341|emb|CAA82036.1| ACP1 [Saccharomyces cerevisiae] gi|45270674…
YAL054C	955	25.114	729	22.6416	797	22.9597	1044	28.1475	859	25.2517	907	25.4588	ACS1	GO:0019427;GO:0005634;GO:0005783;GO:0003987;GO:0016880;GO:0005524;GO:0016208;GO:0016573;GO:0005829;GO:0016021;GO:0005739;GO:0019654	K01895	sp|Q01574|ACS1_YEAST Acetyl-coenzyme A synthetase 1 OS=Saccharomyces cerevisiae (strain ATCC 204508 / S288c) GN=ACS1 PE=1 SV=2	gi|6319264|ref|NP_009347.1| acetate--CoA ligase 1 [Saccharomyces cerevisiae S288c] gi|984143142|ref|XP_015331959.1| PREDICTED: acetyl-coenzyme A synthetase 1 [Marmota marmota marmota] gi|257050994|sp|Q01574.2|ACS1_YEAST RecName: Full=Acetyl-coenzyme A synthetase 1; AltName: Full=Acetate--CoA ligase 1; AltName: Full=Acyl-activating enzyme 1 gi|595532|gb|AAC04979.1| Acs1p: acetyl CoA synthetase [Sa…
YLR153C	12574	345.173	10581	343.049	11838	355.989	11164	314.202	8861	271.914	9801	287.179	ACS2	GO:0019427;GO:0003987;GO:0016880;GO:0005524;GO:0006090;GO:0016208;GO:0016573;GO:0005730;GO:0001302;GO:0005829	K01895	sp|P52910|ACS2_YEAST Acetyl-coenzyme A synthetase 2 OS=Saccharomyces cerevisiae (strain ATCC 204508 / S288c) GN=ACS2 PE=1 SV=1	gi|6323182|ref|NP_013254.1| acetate--CoA ligase ACS2 [Saccharomyces cerevisiae S288c] gi|1703099|sp|P52910.1|ACS2_YEAST RecName: Full=Acetyl-coenzyme A synthetase 2; AltName: Full=Acetate--CoA ligase 2; AltName: Full=Acyl-activating enzyme 2 gi|1168014|gb|AAB35143.1| acetyl-coenzyme A synthetase 2 [Saccharomyces cerevisiae] gi|1262313|gb|AAB82387.1| Acs2p: acetyl-coenzyme A synthetase [Saccharomy…
YFL039C	38733	1952.34	33812	2012.86	37604	2076.37	44991	2325.03	36239	2041.91	37609	2023.42	ACT1	GO:1903475;GO:0000812;GO:0071963;GO:0000132;GO:0005524;GO:0030100;GO:0031011;GO:0043486;GO:0030479;GO:0000001;GO:0006357;GO:0000142;GO:0000011;GO:0032432;GO:0035267;GO:0030476;GO:0051286;GO:0006281;GO:0004402;GO:0007119;GO:0016573;GO:0005200;GO:0005884;GO:0009306;GO:0034599;GO:0000916;GO:0005628;GO:0006887;GO:0030050;GO:0001300	K05692	sp|P60010|ACT_YEAST Actin OS=Saccharomyces cerevisiae (strain ATCC 204508 / S288c) GN=ACT1 PE=1 SV=1	gi|14318479|ref|NP_116614.1| actin [Saccharomyces cerevisiae S288c] gi|302309844|ref|XP_448768.2| hypothetical protein [Candida glabrata CBS 138] gi|367011293|ref|XP_003680147.1| hypothetical protein TDEL_0C00470 [Torulaspora delbrueckii] gi|38372622|sp|P60009.1|ACT_CANGA RecName: Full=Actin gi|38372623|sp|P60010.1|ACT_YEAST RecName: Full=Actin gi|38372624|sp|P60011.1|ACT_SACBA RecName: Full=Acti…
YDR448W	871	37.607	701	35.7467	805	38.0752	756	33.4657	756	36.4887	805	37.0993	ADA2	GO:0005634;GO:0003677;GO:0006357;GO:0008270;GO:0016573	K11314	sp|Q02336|ADA2_YEAST Transcriptional adapter 2 OS=Saccharomyces cerevisiae (strain ATCC 204508 / S288c) GN=ADA2 PE=1 SV=1	gi|398366605|ref|NP_010736.3| chromatin-binding transcription regulator ADA2 [Saccharomyces cerevisiae S288c] gi|399006|sp|Q02336.1|ADA2_YEAST RecName: Full=Transcriptional adapter 2 gi|170991|gb|AAA34393.1| ADA2 [Saccharomyces cerevisiae] gi|927705|gb|AAB64871.1| Ada2p: probable transcriptional adaptor [Saccharomyces cerevisiae] gi|151942413|gb|EDN60769.1| Ada histone acetyltransferase complex c…
YMR184W	543	51.2958	475	52.996	461	47.7066	692	67.0217	588	62.0934	579	58.3822	ADD37	GO:0030433;GO:0005737	-	sp|Q03233|ADD37_YEAST Alpha1-proteinase inhibitor-degradation deficient protein 37 OS=Saccharomyces cerevisiae (strain ATCC 204508 / S288c) GN=ADD37 PE=1 SV=1	gi|6323838|ref|NP_013909.1| Add37p [Saccharomyces cerevisiae S288c] gi|2497178|sp|Q03233.1|ADD37_YEAST RecName: Full=Alpha1-proteinase inhibitor-degradation deficient protein 37 gi|854454|emb|CAA89917.1| unknown [Saccharomyces cerevisiae] gi|45269832|gb|AAS56296.1| YMR184W [Saccharomyces cerevisiae] gi|285814187|tpg|DAA10082.1| TPA: Add37p [Saccharomyces cerevisiae S288c] gi|392297349|gb|EIW08449…
YKL206C	1265	88.6959	1028	85.1282	1185	91.0179	1552	111.566	1257	98.5223	1308	97.8904	ADD66	GO:0043248;GO:0005829	K11880	sp|P36040|POC2_YEAST Proteasome assembly chaperone 2 OS=Saccharomyces cerevisiae (strain ATCC 204508 / S288c) GN=ADD66 PE=1 SV=1	gi|6322643|ref|NP_012716.1| Add66p [Saccharomyces cerevisiae S288c] gi|549749|sp|P36040.1|POC2_YEAST RecName: Full=Proteasome assembly chaperone 2; AltName: Full=Alpha-1-proteinase inhibitor-degradation deficient protein 66; AltName: Full=Proteasome biogenesis-associated protein 2 gi|486367|emb|CAA82051.1| unnamed protein product [Saccharomyces cerevisiae] gi|45270678|gb|AAS56720.1| YKL206C [Sacc…
YAR015W	8604	526.552	6558	474.001	6781	454.6	7900	495.672	8180	559.603	7804	509.774	ADE1	GO:0005634;GO:0005524;GO:0004639;GO:0046084;GO:0006189;GO:0005737;GO:0004638	K01923	sp|P27616|PUR7_YEAST Phosphoribosylaminoimidazole-succinocarboxamide synthase OS=Saccharomyces cerevisiae (strain ATCC 204508 / S288c) GN=ADE1 PE=1 SV=2	gi|6319326|ref|NP_009409.1| phosphoribosylaminoimidazolesuccinocarboxamide synthase [Saccharomyces cerevisiae S288c] gi|308153480|sp|P27616.2|PUR7_YEAST RecName: Full=Phosphoribosylaminoimidazole-succinocarboxamide synthase; AltName: Full=SAICAR synthetase gi|170999|gb|AAA34398.1| phosphoribosyl-amino-imidazolesuccinocarboxamide synthetase [Saccharomyces cerevisiae] gi|349755|gb|AAC04963.1| Ade1p…
YNL220W	15464	669.227	13025	665.727	14717	697.696	15502	687.806	13553	655.651	13826	638.656	ADE12	GO:0000287;GO:0003688;GO:0044208;GO:0005525;GO:0046040;GO:0005737;GO:0004019	K01939	sp|P80210|PURA_YEAST Adenylosuccinate synthetase OS=Saccharomyces cerevisiae (strain ATCC 204508 / S288c) GN=ADE12 PE=1 SV=3	gi|6324109|ref|NP_014179.1| adenylosuccinate synthase [Saccharomyces cerevisiae S288c] gi|1172766|sp|P80210.3|PURA_YEAST RecName: Full=Adenylosuccinate synthetase; Short=AMPSase; Short=AS-synthetase; Short=AdSS; AltName: Full=IMP--aspartate ligase gi|308191554|sp|C7GPD7.1|PURA_YEAS2 RecName: Full=Adenylosuccinate synthetase; Short=AMPSase; Short=AdSS; AltName: Full=IMP--aspartate ligase gi|347863…
YLR359W	13482	524.221	10294	472.728	11529	491.074	11392	454.137	11948	519.327	11368	471.806	ADE13	GO:0005634;GO:0044208;GO:0051262;GO:0006189;GO:0070626;GO:0005829;GO:0004018;GO:0006106	K01756	sp|Q05911|PUR8_YEAST Adenylosuccinate lyase OS=Saccharomyces cerevisiae (strain ATCC 204508 / S288c) GN=ADE13 PE=1 SV=1	gi|6323391|ref|NP_013463.1| adenylosuccinase ADE13 [Saccharomyces cerevisiae S288c] gi|6093859|sp|Q05911.1|PUR8_YEAST RecName: Full=Adenylosuccinate lyase; Short=ASL; AltName: Full=Adenylosuccinase; Short=ASase gi|609416|gb|AAB67573.1| Ade13p: adenylsuccinate lyase [Saccharomyces cerevisiae] gi|151940882|gb|EDN59264.1| adenylosuccinate lyase [Saccharomyces cerevisiae YJM789] gi|190405404|gb|EDV08…
YLR028C	9712	308.063	8356	313.037	8870	308.212	9047	294.213	8013	284.126	9024	305.526	ADE16	GO:0030437;GO:0005829;GO:0004643;GO:0006189;GO:0009060;GO:0003937	K00602	sp|P54113|PUR91_YEAST Bifunctional purine biosynthesis protein ADE16 OS=Saccharomyces cerevisiae (strain ATCC 204508 / S288c) GN=ADE16 PE=1 SV=1	gi|6323056|ref|NP_013128.1| bifunctional phosphoribosylaminoimidazolecarboxamide formyltransferase/IMP cyclohydrolase ADE16 [Saccharomyces cerevisiae S288c] gi|1709914|sp|P54113.1|PUR91_YEAST RecName: Full=Bifunctional purine biosynthesis protein ADE16; Includes: RecName: Full=Phosphoribosylaminoimidazolecarboxamide formyltransferase; AltName: Full=5-aminoimidazole-4-carboxamide ribonucleotide fo…
YMR120C	19209	608.277	14376	537.653	14075	488.248	16732	543.215	17469	618.374	16793	567.603	ADE17	GO:0005829;GO:0004643;GO:0005886;GO:0006189;GO:0003937	K00602	sp|P38009|PUR92_YEAST Bifunctional purine biosynthesis protein ADE17 OS=Saccharomyces cerevisiae (strain ATCC 204508 / S288c) GN=ADE17 PE=1 SV=2	gi|767216109|gb|AJS94716.1| Ade17p [Saccharomyces cerevisiae YJM1443]
YOR128C	7964	261.454	5760	223.334	6075	218.477	6727	226.419	7421	272.341	6606	231.485	ADE2	GO:0046872;GO:0005524;GO:0006189;GO:0004638	K11808	sp|P21264|PUR6_YEAST Phosphoribosylaminoimidazole carboxylase OS=Saccharomyces cerevisiae (strain ATCC 204508 / S288c) GN=ADE2 PE=1 SV=1	gi|398365279|ref|NP_014771.3| phosphoribosylaminoimidazole carboxylase ADE2 [Saccharomyces cerevisiae S288c] gi|131630|sp|P21264.1|PUR6_YEAST RecName: Full=Phosphoribosylaminoimidazole carboxylase; AltName: Full=AIR carboxylase; Short=AIRC gi|171003|gb|AAA34401.1| phosphoribosyl aminoimidazole carboxylase [Saccharomyces cerevisiae] gi|1050830|emb|CAA62125.1| ORF O3293 [Saccharomyces cerevisiae] g…
YGR204W	37969	752.73	32064	750.749	34961	759.258	35941	730.512	36634	811.859	39266	830.895	ADE3	GO:0004488;GO:0005524;GO:0004329;GO:0055114;GO:0009396	K00288	sp|P07245|C1TC_YEAST C-1-tetrahydrofolate synthase, cytoplasmic OS=Saccharomyces cerevisiae (strain ATCC 204508 / S288c) GN=ADE3 PE=1 SV=1	gi|398366131|ref|NP_011720.3| trifunctional formate-tetrahydrofolate ligase/methenyltetrahydrofolate cyclohydrolase/methylenetetrahydrofolate dehydrogenase ADE3 [Saccharomyces cerevisiae S288c] gi|115208|sp|P07245.1|C1TC_YEAST RecName: Full=C-1-tetrahydrofolate synthase, cytoplasmic; Short=C1-THF synthase; Includes: RecName: Full=Methylenetetrahydrofolate dehydrogenase; Includes: RecName: Full=Me…
YMR300C	8270	303.931	6219	269.934	6734	271.105	7896	297.512	7441	305.694	7028	275.69	ADE4	GO:0006541;GO:0046872;GO:0009116;GO:0004044;GO:0009113;GO:0006189;GO:0005737	K00764	sp|P04046|PUR1_YEAST Amidophosphoribosyltransferase OS=Saccharomyces cerevisiae (strain ATCC 204508 / S288c) GN=ADE4 PE=1 SV=2	gi|6323958|ref|NP_014029.1| amidophosphoribosyltransferase [Saccharomyces cerevisiae S288c] gi|984142306|ref|XP_015331504.1| PREDICTED: amidophosphoribosyltransferase [Marmota marmota marmota] gi|1346913|sp|P04046.2|PUR1_YEAST RecName: Full=Amidophosphoribosyltransferase; Short=ATase; AltName: Full=Glutamine phosphoribosylpyrophosphate amidotransferase gi|798942|emb|CAA89133.1| Ade4p [Saccharomyc…
YGL234W	11499	268.864	8358	230.803	8837	226.346	13313	319.135	13277	347.023	13250	330.68	ADE5,7	GO:0046872;GO:0005524;GO:0004641;GO:0009113;GO:0004637;GO:0006189;GO:0005737	K11788	sp|P07244|PUR2_YEAST Bifunctional purine biosynthetic protein ADE5,7 OS=Saccharomyces cerevisiae (strain ATCC 204508 / S288c) GN=ADE5,7 PE=1 SV=1	gi|6321203|ref|NP_011280.1| bifunctional aminoimidazole ribotide synthase/glycinamide ribotide synthase [Saccharomyces cerevisiae S288c] gi|131619|sp|P07244.1|PUR2_YEAST RecName: Full=Bifunctional purine biosynthetic protein ADE5,7; Includes: RecName: Full=Phosphoribosylamine--glycine ligase; AltName: Full=Glycinamide ribonucleotide synthetase; Short=GARS; AltName: Full=Phosphoribosylglycinamide …
YGR061C	11420	157.747	8853	144.428	9588	145.083	11101	157.211	10641	164.31	10419	153.617	ADE6	GO:0006541;GO:0004642;GO:0046872;GO:0005524;GO:0006189;GO:0005737	K01952	sp|P38972|PUR4_YEAST Phosphoribosylformylglycinamidine synthase OS=Saccharomyces cerevisiae (strain ATCC 204508 / S288c) GN=ADE6 PE=1 SV=2	gi|6321498|ref|NP_011575.1| phosphoribosylformylglycinamidine synthase [Saccharomyces cerevisiae S288c] gi|1709924|sp|P38972.2|PUR4_YEAST RecName: Full=Phosphoribosylformylglycinamidine synthase; Short=FGAM synthase; Short=FGAMS; AltName: Full=Formylglycinamide ribonucleotide amidotransferase; Short=FGAR amidotransferase; Short=FGAR-AT; AltName: Full=Formylglycinamide ribotide amidotransferase gi…
YDR408C	4388	383.627	3338	344.664	3922	375.617	4083	365.973	4216	412.03	3990	372.336	ADE8	GO:0006189;GO:0004644	K00601	sp|P04161|PUR3_YEAST Phosphoribosylglycinamide formyltransferase OS=Saccharomyces cerevisiae (strain ATCC 204508 / S288c) GN=ADE8 PE=1 SV=1	gi|398366571|ref|NP_010696.3| phosphoribosylglycinamide formyltransferase [Saccharomyces cerevisiae S288c] gi|131622|sp|P04161.1|PUR3_YEAST RecName: Full=Phosphoribosylglycinamide formyltransferase; AltName: Full=5&apos;-phosphoribosylglycinamide transformylase; AltName: Full=GAR transformylase; Short=GART gi|171015|gb|AAA34406.1| ADE8 gene product [Saccharomyces cerevisiae] gi|927339|gb|AAB64848…
YCL058W-A	0	0	0	0	0	0	0	0	0	0	0	0	ADF1	-	-	sp|Q2V2Q1|ADF1_YEAST Antisense of depressing factor protein 1 OS=Saccharomyces cerevisiae (strain ATCC 204508 / S288c) GN=ADF1 PE=3 SV=4	gi|85666112|ref|NP_001018031.2| Adf1p [Saccharomyces cerevisiae S288c] gi|984142387|ref|XP_015331550.1| PREDICTED: antisense of depressing factor protein 1 [Marmota marmota marmota] gi|239938942|sp|Q2V2Q1.4|ADF1_YEAST RecName: Full=Antisense of depressing factor protein 1 gi|259144883|emb|CAY78148.1| EC1118_1C17_0089p [Saccharomyces cerevisiae EC1118] gi|285810643|tpg|DAA07427.1| TPA: Adf1p [Sacc…
YOL086C	89811	4834.22	72434	4604.75	75386	4445.11	49743	2745.08	56286	3386.75	59041	3392.11	ADH1	GO:0043458;GO:0006116;GO:0005737;GO:0004022;GO:0019170;GO:0000947;GO:0008270;GO:0005886	K13953	sp|P00330|ADH1_YEAST Alcohol dehydrogenase 1 OS=Saccharomyces cerevisiae (strain ATCC 204508 / S288c) GN=ADH1 PE=1 SV=5	gi|6324486|ref|NP_014555.1| alcohol dehydrogenase ADH1 [Saccharomyces cerevisiae S288c] gi|308153683|sp|P00330.5|ADH1_YEAST RecName: Full=Alcohol dehydrogenase 1; AltName: Full=Alcohol dehydrogenase I; AltName: Full=YADH-1 gi|600472|emb|CAA58193.1| orf 00947 [Saccharomyces cerevisiae] gi|1419926|emb|CAA99098.1| ADH1 [Saccharomyces cerevisiae] gi|285814806|tpg|DAA10699.1| TPA: alcohol dehydrogenas…
YMR303C	2075	111.69	1698	107.945	1718	101.301	1610	88.8484	1776	106.863	1770	101.693	ADH2	GO:0004022;GO:0006067;GO:0000947;GO:0008270;GO:0006116;GO:0005737	K13953	sp|P00331|ADH2_YEAST Alcohol dehydrogenase 2 OS=Saccharomyces cerevisiae (strain ATCC 204508 / S288c) GN=ADH2 PE=1 SV=3	gi|6323961|ref|NP_014032.1| alcohol dehydrogenase ADH2 [Saccharomyces cerevisiae S288c] gi|113380|sp|P00331.3|ADH2_YEAST RecName: Full=Alcohol dehydrogenase 2; AltName: Full=Alcohol dehydrogenase II; AltName: Full=YADH-2 gi|171021|gb|AAA34408.1| alcohol dehydrogenase II [Saccharomyces cerevisiae] gi|798945|emb|CAA89136.1| Adh2p [Saccharomyces cerevisiae] gi|285814309|tpg|DAA10204.1| TPA: alcohol …
YMR083W	9411	470.154	7334	432.726	8667	474.317	12067	618.06	10677	596.266	10872	579.74	ADH3	GO:0005759;GO:0004022;GO:0000947;GO:0008270;GO:0006116;GO:0006113	K13953	sp|P07246|ADH3_YEAST Alcohol dehydrogenase 3, mitochondrial OS=Saccharomyces cerevisiae (strain ATCC 204508 / S288c) GN=ADH3 PE=1 SV=2	gi|6323729|ref|NP_013800.1| alcohol dehydrogenase ADH3 [Saccharomyces cerevisiae S288c] gi|1351880|sp|P07246.2|ADH3_YEAST RecName: Full=Alcohol dehydrogenase 3, mitochondrial; AltName: Full=Alcohol dehydrogenase III; AltName: Full=YADH-3; Flags: Precursor gi|807965|emb|CAA89229.1| Adh3p [Saccharomyces cerevisiae] gi|51013427|gb|AAT93007.1| YMR083W [Saccharomyces cerevisiae] gi|151946240|gb|EDN644…
YGL256W	1640	80.4323	1364	79.0075	1442	77.4725	1523	76.5797	1425	78.1246	1417	74.1781	ADH4	GO:0046872;GO:0055114;GO:0016491	K13954	sp|P10127|ADH4_YEAST Alcohol dehydrogenase 4 OS=Saccharomyces cerevisiae (strain ATCC 204508 / S288c) GN=ADH4 PE=1 SV=3	gi|1150583|emb|CAA64131.1| ADH4 [Saccharomyces cerevisiae] gi|1322937|emb|CAA96976.1| ADH4 [Saccharomyces cerevisiae]
YBR145W	15693	837.495	11890	749.42	13962	816.242	15821	865.639	14607	871.411	15169	864.077	ADH5	GO:0008270;GO:0055114;GO:0016491	K13953	sp|P38113|ADH5_YEAST Alcohol dehydrogenase 5 OS=Saccharomyces cerevisiae (strain ATCC 204508 / S288c) GN=ADH5 PE=1 SV=1	gi|398365069|ref|NP_009703.3| alcohol dehydrogenase ADH5 [Saccharomyces cerevisiae S288c] gi|584729|sp|P38113.1|ADH5_YEAST RecName: Full=Alcohol dehydrogenase 5; AltName: Full=Alcohol dehydrogenase V gi|51701323|sp|Q6XQ67.1|ADH5_SACPS RecName: Full=Alcohol dehydrogenase 5; AltName: Full=Alcohol dehydrogenase V gi|536448|emb|CAA85103.1| ADH5 [Saccharomyces cerevisiae] gi|37787881|gb|AAP51053.1| al…
YMR318C	4653	242.122	3890	239.066	4315	245.967	8890	474.275	6923	402.7	7415	411.843	ADH6	GO:0008270;GO:0055114;GO:0016491	K00002	sp|Q04894|ADH6_YEAST NADP-dependent alcohol dehydrogenase 6 OS=Saccharomyces cerevisiae (strain ATCC 204508 / S288c) GN=ADH6 PE=1 SV=1	gi|398366097|ref|NP_014051.3| NADP-dependent alcohol dehydrogenase [Saccharomyces cerevisiae S288c] gi|984143221|ref|XP_015332004.1| PREDICTED: NADP-dependent alcohol dehydrogenase 6 [Marmota marmota marmota] gi|2492777|sp|Q04894.1|ADH6_YEAST RecName: Full=NADP-dependent alcohol dehydrogenase 6; AltName: Full=NADP-dependent alcohol dehydrogenase VI; AltName: Full=ScADHVI gi|50513310|pdb|1PS0|A Ch…
YCR105W	569	29.5264	387	23.7179	111	6.30982	619	32.9319	513	29.7579	589	32.6237	ADH7	GO:0008270;GO:0006066;GO:0055114;GO:0008106	K00002	sp|P25377|ADH7_YEAST NADP-dependent alcohol dehydrogenase 7 OS=Saccharomyces cerevisiae (strain ATCC 204508 / S288c) GN=ADH7 PE=1 SV=1	gi|763867382|gb|AJQ34628.1| Adh7p [Saccharomyces cerevisiae YJM1439] gi|763967768|gb|AJQ39870.1| Adh7p [Saccharomyces cerevisiae YJM1248] gi|764020306|gb|AJQ43915.1| Adh7p [Saccharomyces cerevisiae YJM195]
YMR009W	5222	545.477	4562	562.81	5240	599.607	7444	797.21	6213	725.483	7351	819.607	ADI1	GO:0005634;GO:0010309;GO:0005506;GO:0019509;GO:0055114;GO:0010308;GO:0005737	K08967	sp|Q03677|MTND_YEAST 1,2-dihydroxy-3-keto-5-methylthiopentene dioxygenase OS=Saccharomyces cerevisiae (strain ATCC 204508 / S288c) GN=ADI1 PE=1 SV=1	gi|6323651|ref|NP_013722.1| acireductone dioxygenase (Ni2+-requiring) [Saccharomyces cerevisiae S288c] gi|2497115|sp|Q03677.1|MTND_YEAST RecName: Full=1,2-dihydroxy-3-keto-5-methylthiopentene dioxygenase; AltName: Full=Acireductone dioxygenase (Fe(2+)-requiring); Short=ARD; Short=Fe-ARD gi|728657|emb|CAA88525.1| unknown [Saccharomyces cerevisiae] gi|45271058|gb|AAS56910.1| YMR009W [Saccharomyces …
YDR226W	5532	466.267	4120	410.125	4937	455.838	6268	541.636	5784	544.962	5574	501.463	ADK1	GO:0046034;GO:0005524;GO:0006270;GO:0005758;GO:0006172;GO:0004017;GO:0046939;GO:0005829;GO:0046033	K00939	sp|P07170|KAD2_YEAST Adenylate kinase OS=Saccharomyces cerevisiae (strain ATCC 204508 / S288c) GN=ADK1 PE=1 SV=2	gi|6320432|ref|NP_010512.1| adenylate kinase ADK1 [Saccharomyces cerevisiae S288c] gi|125153|sp|P07170.2|KAD2_YEAST RecName: Full=Adenylate kinase; AltName: Full=ATP-AMP transphosphorylase; AltName: Full=ATP:AMP phosphotransferase; AltName: Full=Adenylate kinase cytosolic and mitochondrial; AltName: Full=Adenylate monophosphate kinase; Flags: Precursor gi|224493074|sp|B3LG61.1|KAD2_YEAS1 RecName:…
YER170W	334	27.7771	310	30.4487	284	25.8734	273	23.2771	266	24.7291	249	22.1034	ADK2	GO:0005759;GO:0005524;GO:0006172;GO:0004017;GO:0046899;GO:0046939;GO:0046041;GO:0046033;GO:0005525;GO:0046039	K00939	sp|P26364|KAD3_YEAST GTP:AMP phosphotransferase, mitochondrial OS=Saccharomyces cerevisiae (strain ATCC 204508 / S288c) GN=ADK2 PE=1 SV=1	gi|398365067|ref|NP_011097.3| adenylate kinase ADK2 [Saccharomyces cerevisiae S288c] gi|125155|sp|P26364.1|KAD3_YEAST RecName: Full=GTP:AMP phosphotransferase, mitochondrial; AltName: Full=Adenylate kinase 3; Short=AK 3 gi|4097|emb|CAA46254.1| adenylate kinase [Saccharomyces cerevisiae] gi|171046|gb|AAA34418.1| adenylate kinase 2 [Saccharomyces cerevisiae] gi|603411|gb|AAB64697.1| Adk2p: adenylat…
YJR105W	8113	446.95	6036	392.73	7646	461.432	9231	521.379	8046	495.5	8097	476.125	ADO1	GO:0005634;GO:0016310;GO:0005524;GO:0044209;GO:0006144;GO:0005737;GO:0004001	K00856	sp|P47143|ADK_YEAST Adenosine kinase OS=Saccharomyces cerevisiae (strain ATCC 204508 / S288c) GN=ADO1 PE=1 SV=1	gi|6322565|ref|NP_012639.1| adenosine kinase [Saccharomyces cerevisiae S288c] gi|1352907|sp|P47143.1|ADK_YEAST RecName: Full=Adenosine kinase gi|1015814|emb|CAA89635.1| unnamed protein product [Saccharomyces cerevisiae] gi|45270054|gb|AAS56408.1| YJR105W [Saccharomyces cerevisiae] gi|190409577|gb|EDV12842.1| adenosine kinase [Saccharomyces cerevisiae RM11-1a] gi|256273092|gb|EEU08047.1| Ado1p [Sa…
YCR011C	4439	79.3672	3819	80.6441	3988	78.11	3725	68.2824	3036	60.6797	3461	66.0506	ADP1	GO:0005524;GO:0016021;GO:0016887	-	sp|P25371|ADP1_YEAST Probable ATP-dependent permease OS=Saccharomyces cerevisiae (strain ATCC 204508 / S288c) GN=ADP1 PE=1 SV=2	gi|10383780|ref|NP_009937.2| putative ATP-dependent permease ADP1 [Saccharomyces cerevisiae S288c] gi|45644964|sp|P25371.2|ADP1_YEAST RecName: Full=Probable ATP-dependent permease; Flags: Precursor gi|14588926|emb|CAA42328.2| ATP-dependent permease [Saccharomyces cerevisiae] gi|51013563|gb|AAT93075.1| YCR011C [Saccharomyces cerevisiae] gi|256271884|gb|EEU06911.1| Adp1p [Saccharomyces cerevisiae J…
YDR216W	1609	22.8131	1741	29.1538	1328	20.6263	2071	30.1048	1957	31.0174	1835	27.7705	ADR1	GO:0046872;GO:0003676	K09466	sp|P07248|ADR1_YEAST Regulatory protein ADR1 OS=Saccharomyces cerevisiae (strain ATCC 204508 / S288c) GN=ADR1 PE=1 SV=2	gi|398366161|ref|NP_010502.3| DNA-binding transcription factor ADR1 [Saccharomyces cerevisiae S288c] gi|56757368|sp|P07248.2|ADR1_YEAST RecName: Full=Regulatory protein ADR1 gi|285811235|tpg|DAA12059.1| TPA: DNA-binding transcription factor ADR1 [Saccharomyces cerevisiae S288c] gi|392300330|gb|EIW11421.1| Adr1p [Saccharomyces cerevisiae CEN.PK113-7D] gi|768739631|gb|AJU64300.1| Adr1p [Saccharomyc…
YCR010C	180	11.9089	116	9.06409	147	10.654	207	14.0409	130	9.61454	152	10.734	ADY2	GO:0008519;GO:0055085;GO:0015123;GO:0015696;GO:0006846;GO:0005774;GO:0019740;GO:0051321;GO:0016021;GO:0005739;GO:0005886	K07034	sp|P25613|ADY2_YEAST Accumulation of dyads protein 2 OS=Saccharomyces cerevisiae (strain ATCC 204508 / S288c) GN=ADY2 PE=1 SV=1	gi|6319855|ref|NP_009936.1| Ady2p [Saccharomyces cerevisiae S288c] gi|140459|sp|P25613.1|ADY2_YEAST RecName: Full=Accumulation of dyads protein 2; AltName: Full=Ammonia transport outward protein 1 gi|1907153|emb|CAA42327.1| hypothetical protein [Saccharomyces cerevisiae] gi|151943830|gb|EDN62130.1| accumulation of dyads involved protein [Saccharomyces cerevisiae YJM789] gi|190406445|gb|EDV09712.1…
YDL239C	1124	26.6797	1159	32.4911	1163	30.2405	1146	27.8885	874	23.1906	994	25.1837	ADY3	-	-	sp|Q07732|ADY3_YEAST Accumulates dyads protein 3 OS=Saccharomyces cerevisiae (strain ATCC 204508 / S288c) GN=ADY3 PE=1 SV=2	gi|330443493|ref|NP_010042.2| Ady3p [Saccharomyces cerevisiae S288c] gi|341940199|sp|Q07732.2|ADY3_YEAST RecName: Full=Accumulates dyads protein 3 gi|256274057|gb|EEU08969.1| Ady3p [Saccharomyces cerevisiae JAY291] gi|329138866|tpg|DAA11627.2| TPA: Ady3p [Saccharomyces cerevisiae S288c] gi|392300643|gb|EIW11734.1| Ady3p [Saccharomyces cerevisiae CEN.PK113-7D]
YLR227C	926	35.2034	769	34.5276	767	31.9422	878	34.2212	689	29.2805	737	29.9061	ADY4	GO:0030435;GO:0051301;GO:0051321;GO:0005816;GO:0005198;GO:0005737	-	sp|Q05955|ADY4_YEAST Accumulates dyads protein 4 OS=Saccharomyces cerevisiae (strain ATCC 204508 / S288c) GN=ADY4 PE=1 SV=1	gi|6323256|ref|NP_013328.1| Ady4p [Saccharomyces cerevisiae S288c] gi|46397345|sp|Q05955.1|ADY4_YEAST RecName: Full=Accumulates dyads protein 4 gi|609374|gb|AAB67414.1| Ylr227cp [Saccharomyces cerevisiae] gi|285813647|tpg|DAA09543.1| TPA: Ady4p [Saccharomyces cerevisiae S288c] gi|392297736|gb|EIW08835.1| Ady4p [Saccharomyces cerevisiae CEN.PK113-7D] gi|768825914|gb|AJV49907.1| Ady4p [Saccharomyce…
YMR064W	2036	73.671	1614	68.9747	1663	65.9184	1929	71.5613	1505	60.8754	1717	66.3145	AEP1	GO:0045182;GO:0005739;GO:0006417	K17671	sp|P32493|AEP1_YEAST ATPase expression protein 1, mitochondrial OS=Saccharomyces cerevisiae (strain ATCC 204508 / S288c) GN=AEP1 PE=1 SV=2	gi|6323709|ref|NP_013780.1| Aep1p [Saccharomyces cerevisiae S288c] gi|1709234|sp|P32493.2|AEP1_YEAST RecName: Full=ATPase expression protein 1, mitochondrial; AltName: Full=Nuclear control of ATPase messenger RNA expression protein 1; Flags: Precursor gi|763011|emb|CAA88789.1| Nca1p [Saccharomyces cerevisiae] gi|285814067|tpg|DAA09962.1| TPA: Aep1p [Saccharomyces cerevisiae S288c]
YMR282C	920	29.735	790	30.1561	859	30.4137	950	31.4797	785	28.362	835	28.8062	AEP2	GO:0003723;GO:0070124;GO:0005739;GO:0006417	K17672	sp|P22136|AEP2_YEAST ATPase expression protein 2, mitochondrial OS=Saccharomyces cerevisiae (strain ATCC 204508 / S288c) GN=AEP2 PE=1 SV=3	gi|628195465|gb|AHY76738.1| Aep2p [Saccharomyces cerevisiae YJM993] gi|767190031|gb|AJS68702.1| Aep2p [Saccharomyces cerevisiae YJM541] gi|767193977|gb|AJS72638.1| Aep2p [Saccharomyces cerevisiae YJM969] gi|767194416|gb|AJS73076.1| Aep2p [Saccharomyces cerevisiae YJM972] gi|767194852|gb|AJS73511.1| Aep2p [Saccharomyces cerevisiae YJM975] gi|767195291|gb|AJS73949.1| Aep2p [Saccharomyces cerevisiae…
YPL005W	1011	31.2758	781	28.5348	948	32.1263	989	31.3675	949	32.8178	867	28.6283	AEP3	GO:0019898;GO:0005743;GO:0070124;GO:0016071	K18155	sp|Q12089|AEP3_YEAST ATPase expression protein 3 OS=Saccharomyces cerevisiae (strain ATCC 204508 / S288c) GN=AEP3 PE=1 SV=1	gi|6325252|ref|NP_015320.1| Aep3p [Saccharomyces cerevisiae S288c] gi|74676520|sp|Q12089.1|AEP3_YEAST RecName: Full=ATPase expression protein 3 gi|683785|emb|CAA88381.1| unknown [Saccharomyces cerevisiae] gi|965088|gb|AAB68100.1| Ypl005wp [Saccharomyces cerevisiae] gi|1314071|emb|CAA95036.1| unknown [Saccharomyces cerevisiae] gi|51012769|gb|AAT92678.1| YPL005W [Saccharomyces cerevisiae] gi|285815…
YLR040C	798	66.661	684	67.4826	644	58.9318	612	52.414	476	44.449	652	58.1347	AFB1	GO:0009277;GO:0006950;GO:0005576;GO:0000749;GO:0031225	-	sp|Q07988|YL040_YEAST Cell wall protein YLR040C OS=Saccharomyces cerevisiae (strain ATCC 204508 / S288c) GN=YLR040C PE=3 SV=1	gi|6323070|ref|NP_013141.1| Afb1p [Saccharomyces cerevisiae S288c] gi|74676454|sp|Q07988.1|YL040_YEAST RecName: Full=Cell wall protein YLR040C; Flags: Precursor gi|1360368|emb|CAA97568.1| unnamed protein product [Saccharomyces cerevisiae] gi|45269768|gb|AAS56264.1| YLR040C [Saccharomyces cerevisiae] gi|151941209|gb|EDN59587.1| conserved protein [Saccharomyces cerevisiae YJM789] gi|190406080|gb|ED…
YEL052W	2637	97.1027	2167	94.2426	2135	86.122	2140	80.7908	2131	87.7184	2128	83.6396	AFG1	GO:0005524;GO:0034599;GO:0016558;GO:0005743;GO:0006515	K18798	sp|P32317|AFG1_YEAST Protein AFG1 OS=Saccharomyces cerevisiae (strain ATCC 204508 / S288c) GN=AFG1 PE=1 SV=1	gi|6320783|ref|NP_010862.1| Afg1p [Saccharomyces cerevisiae S288c] gi|416589|sp|P32317.1|AFG1_YEAST RecName: Full=Protein AFG1 gi|603627|gb|AAB64990.1| Afg1p [Saccharomyces cerevisiae] gi|285811574|tpg|DAA07602.1| TPA: Afg1p [Saccharomyces cerevisiae S288c] gi|392299862|gb|EIW10954.1| Afg1p [Saccharomyces cerevisiae CEN.PK113-7D] gi|768535293|gb|AJU48303.1| Afg1p [Saccharomyces cerevisiae YJM1355…
YLR397C	1787	42.9602	1404	39.8635	1442	37.9754	1837	45.277	1590	42.7292	1712	43.9304	AFG2	GO:0042493;GO:0005524;GO:0030687;GO:0042273;GO:0016887	K14575	sp|P32794|AFG2_YEAST ATPase family gene 2 protein OS=Saccharomyces cerevisiae (strain ATCC 204508 / S288c) GN=AFG2 PE=1 SV=1	gi|6323429|ref|NP_013501.1| AAA family ATPase AFG2 [Saccharomyces cerevisiae S288c] gi|416590|sp|P32794.1|AFG2_YEAST RecName: Full=ATPase family gene 2 protein gi|295573|gb|AAC37367.1| AFG2 [Saccharomyces cerevisiae] gi|625113|gb|AAB82355.1| Afg2p [Saccharomyces cerevisiae] gi|51013683|gb|AAT93135.1| YLR397C [Saccharomyces cerevisiae] gi|259148375|emb|CAY81622.1| Afg2p [Saccharomyces cerevisiae E…
YER017C	2459	60.59	1876	54.5937	2000	53.9843	2686	67.854	2473	68.1165	2527	66.461	AFG3	GO:0000329;GO:0005524;GO:0004222;GO:0002181;GO:0005745;GO:0006465;GO:0001302;GO:0008270;GO:0097002;GO:0006461;GO:0016887	K08956	sp|P39925|AFG3_YEAST Mitochondrial respiratory chain complexes assembly protein AFG3 OS=Saccharomyces cerevisiae (strain ATCC 204508 / S288c) GN=AFG3 PE=1 SV=1	gi|768533563|gb|AJU46580.1| Afg3p [Saccharomyces cerevisiae YJM1311]
YOR129C	1144	24.0247	946	23.4633	1006	23.1433	1034	22.2628	1087	25.518	1076	24.1192	AFI1	GO:0005634;GO:0008105;GO:0005938;GO:0051666;GO:0005935;GO:0048471;GO:0000282;GO:0005886	-	sp|Q99222|AFI1_YEAST ARF3-interacting protein 1 OS=Saccharomyces cerevisiae (strain ATCC 204508 / S288c) GN=AFI1 PE=1 SV=1	gi|6324703|ref|NP_014772.1| Afi1p [Saccharomyces cerevisiae S288c] gi|48474618|sp|Q99222.1|AFI1_YEAST RecName: Full=ARF3-interacting protein 1 gi|1050826|emb|CAA62121.1| ORF O3296 [Saccharomyces cerevisiae] gi|1164973|emb|CAA64048.1| YOR3296c [Saccharomyces cerevisiae] gi|1420334|emb|CAA99328.1| unnamed protein product [Saccharomyces cerevisiae] gi|151945750|gb|EDN63991.1| conserved protein [Sacc…
YDR085C	3466	104.804	3012	107.565	2485	82.3134	1630	50.5316	1629	55.0625	1578	50.9302	AFR1	GO:0008277;GO:0000753;GO:0005057;GO:0001400;GO:0000750	-	sp|P33304|AFR1_YEAST Protein AFR1 OS=Saccharomyces cerevisiae (strain ATCC 204508 / S288c) GN=AFR1 PE=1 SV=1	gi|6320290|ref|NP_010370.1| Afr1p [Saccharomyces cerevisiae S288c] gi|461484|sp|P33304.1|AFR1_YEAST RecName: Full=Protein AFR1 gi|311091|gb|AAC37365.1| AFR1 [Saccharomyces cerevisiae] gi|558258|emb|CAA57614.1| D4471 [Saccharomyces cerevisiae] gi|577812|emb|CAA86807.1| Afr1p [Saccharomyces cerevisiae] gi|1431559|emb|CAA98905.1| AFR1 [Saccharomyces cerevisiae] gi|51830236|gb|AAU09692.1| YDR085C [Sa…
YGL071W	2978	80.9214	2418	77.6001	2671	79.5075	3243	90.3468	3259	98.9941	3637	105.488	AFT1	GO:0005737;GO:0000982;GO:0034758;GO:0046872;GO:0036086;GO:0000778;GO:0034087;GO:0000987;GO:0045132	-	sp|P22149|AFT1_YEAST Iron-regulated transcriptional activator AFT1 OS=Saccharomyces cerevisiae (strain ATCC 204508 / S288c) GN=AFT1 PE=1 SV=2	gi|6321367|ref|NP_011444.1| DNA-binding transcription factor AFT1 [Saccharomyces cerevisiae S288c] gi|1168370|sp|P22149.2|AFT1_YEAST RecName: Full=Iron-regulated transcriptional activator AFT1; AltName: Full=Activator of iron transcription protein 1 gi|758278|emb|CAA88044.1| aft1p [Saccharomyces cerevisiae] gi|1322583|emb|CAA96775.1| RCS1 [Saccharomyces cerevisiae] gi|51830313|gb|AAU09722.1| YGL0…
YPL202C	3451	155.44	2836	150.866	3354	165.492	4017	185.501	3430	172.703	3848	185.001	AFT2	GO:0006879;GO:0005634;GO:0000978;GO:0036086;GO:0034599;GO:0005739;GO:0001077	-	sp|Q08957|AFT2_YEAST Iron-regulated transcriptional activator AFT2 OS=Saccharomyces cerevisiae (strain ATCC 204508 / S288c) GN=AFT2 PE=1 SV=1	gi|768886503|gb|AJW14593.1| Aft2p [Saccharomyces cerevisiae YJM1250]
YNR044W	7446	192.572	4265	130.274	5993	169.789	1279	33.9131	1093	31.5992	1248	34.4512	AGA1	GO:0009277;GO:0050839;GO:0005576;GO:0000752;GO:0031225	-	sp|P32323|AGA1_YEAST A-agglutinin anchorage subunit OS=Saccharomyces cerevisiae (strain ATCC 204508 / S288c) GN=AGA1 PE=1 SV=1	gi|323303230|gb|EGA57029.1| Aga1p [Saccharomyces cerevisiae FostersB]
YGL032C	8374	1792.69	5222	1320.31	6860	1608.76	991	217.507	767	183.55	803	183.488	AGA2	GO:0009277;GO:0050839;GO:0000752	-	sp|P32781|AGA2_YEAST A-agglutinin-binding subunit OS=Saccharomyces cerevisiae (strain ATCC 204508 / S288c) GN=AGA2 PE=1 SV=1	gi|398364827|ref|NP_011483.3| Aga2p [Saccharomyces cerevisiae S288c] gi|416593|sp|P32781.1|AGA2_YEAST RecName: Full=A-agglutinin-binding subunit; Flags: Precursor gi|3351|emb|CAA44670.1| a-agglutinin [Saccharomyces cerevisiae] gi|1322508|emb|CAA96733.1| AGA2 [Saccharomyces cerevisiae] gi|190406998|gb|EDV10265.1| a-agglutinin adhesion subunit [Saccharomyces cerevisiae RM11-1a] gi|256270887|gb|EEU0…
YPR021C	1124	23.3693	1149	28.2142	1034	23.5503	878	18.7155	682	15.8508	876	19.4403	AGC1	GO:0005313;GO:0055085;GO:0015183;GO:0044271;GO:1990816;GO:0015810;GO:0015292;GO:0016021;GO:0005743;GO:0015813;GO:0015297	K15105	sp|Q12482|AGC1_YEAST Mitochondrial aspartate-glutamate transporter AGC1 OS=Saccharomyces cerevisiae (strain ATCC 204508 / S288c) GN=AGC1 PE=3 SV=1	gi|6325278|ref|NP_015346.1| amino acid transporter AGC1 [Saccharomyces cerevisiae S288c] gi|74655051|sp|Q12482.1|AGC1_YEAST RecName: Full=Mitochondrial aspartate-glutamate transporter AGC1; AltName: Full=Aspartate-glutamate carrier 1 gi|809586|emb|CAA89275.1| unknown [Saccharomyces cerevisiae] gi|1314095|emb|CAA95017.1| unknown [Saccharomyces cerevisiae] gi|151942810|gb|EDN61156.1| amino acid tra…
YDR524C	2062	80.1768	1744	80.0891	1877	79.9502	1946	77.5764	1773	77.0646	1907	79.1462	AGE1	GO:0043547;GO:0005096	K12488	sp|Q04412|AGE1_YEAST ADP-ribosylation factor GTPase-activating protein effector protein 1 OS=Saccharomyces cerevisiae (strain ATCC 204508 / S288c) GN=AGE1 PE=1 SV=1	gi|398366675|ref|NP_010812.3| Age1p [Saccharomyces cerevisiae S288c] gi|74627203|sp|Q04412.1|AGE1_YEAST RecName: Full=ADP-ribosylation factor GTPase-activating protein effector protein 1; Short=ARF GAP effector protein 1; AltName: Full=Suppressor of ARF1 thermosensitive mutant protein 1 gi|927792|gb|AAB64964.1| Ydr524cp [Saccharomyces cerevisiae] gi|285811530|tpg|DAA12354.1| TPA: Age1p [Saccharom…
YIL044C	1694	106.447	1415	105.013	1600	110.138	1842	118.669	1662	116.745	1811	121.467	AGE2	GO:0043547;GO:0005096	K12486	sp|P40529|AGE2_YEAST ADP-ribosylation factor GTPase-activating protein effector protein 2 OS=Saccharomyces cerevisiae (strain ATCC 204508 / S288c) GN=AGE2 PE=1 SV=1	gi|766003551|gb|AJR50337.1| Age2p [Saccharomyces cerevisiae YJM1419]
YCL025C	3189	94.4498	1954	68.3499	2352	76.3096	8102	246.017	8955	296.482	9421	297.826	AGP1	GO:0016021;GO:0003333;GO:0015171	K16261	sp|P25376|AGP1_YEAST General amino acid permease AGP1 OS=Saccharomyces cerevisiae (strain ATCC 204508 / S288c) GN=AGP1 PE=1 SV=3	gi|85666113|ref|NP_009905.3| amino acid transporter AGP1 [Saccharomyces cerevisiae S288c] gi|187608879|sp|P25376.3|AGP1_YEAST RecName: Full=General amino acid permease AGP1; AltName: Full=Asparagine/glutamine permease gi|285810676|tpg|DAA07460.1| TPA: amino acid transporter AGP1 [Saccharomyces cerevisiae S288c] gi|392300768|gb|EIW11858.1| Agp1p [Saccharomyces cerevisiae CEN.PK113-7D] gi|602625538…
YBR132C	1513	47.5899	1245	46.25	869	29.9427	962	31.0225	1172	41.2087	1112	37.3336	AGP2	GO:1902269;GO:0000329;GO:0015179;GO:1902274;GO:0015203;GO:0005887;GO:0003333;GO:0005789;GO:0015297	K16261	sp|P38090|AGP2_YEAST General amino acid permease AGP2 OS=Saccharomyces cerevisiae (strain ATCC 204508 / S288c) GN=AGP2 PE=1 SV=1	gi|6319608|ref|NP_009690.1| Agp2p [Saccharomyces cerevisiae S288c] gi|586542|sp|P38090.1|AGP2_YEAST RecName: Full=General amino acid permease AGP2 gi|496863|emb|CAA53491.1| YBR1007 [Saccharomyces cerevisiae] gi|536423|emb|CAA85089.1| AGP2 [Saccharomyces cerevisiae] gi|285810464|tpg|DAA07249.1| TPA: Agp2p [Saccharomyces cerevisiae S288c] gi|762184324|gb|AJP95889.1| Agp2p [Saccharomyces cerevisiae …
YFL055W	5231	175.727	5885	233.49	4623	170.127	2381	82.0051	3099	116.376	3136	112.448	AGP3	GO:0005887;GO:0015179;GO:0003333;GO:0015297;GO:0005773	K16261	sp|P43548|AGP3_YEAST General amino acid permease AGP3 OS=Saccharomyces cerevisiae (strain ATCC 204508 / S288c) GN=AGP3 PE=1 SV=1	gi|14318464|ref|NP_116600.1| Agp3p [Saccharomyces cerevisiae S288c] gi|1175959|sp|P43548.1|AGP3_YEAST RecName: Full=General amino acid permease AGP3 gi|836700|dbj|BAA09186.1| unnamed protein product [Saccharomyces cerevisiae] gi|151944918|gb|EDN63173.1| high-affinity glutamine permease [Saccharomyces cerevisiae YJM789] gi|285811840|tpg|DAA12385.1| TPA: Agp3p [Saccharomyces cerevisiae S288c] gi|34…
YFL030W	1734	84.3809	1388	79.7722	1443	76.9231	1755	87.5587	1550	84.3166	1701	88.3525	AGX1	GO:0004760;GO:0008453;GO:0019265;GO:0005739;GO:0005777	K00830	sp|P43567|AGX1_YEAST Alanine--glyoxylate aminotransferase 1 OS=Saccharomyces cerevisiae (strain ATCC 204508 / S288c) GN=AGX1 PE=1 SV=1	gi|14318489|ref|NP_116623.1| alanine--glyoxylate transaminase [Saccharomyces cerevisiae S288c] gi|1175939|sp|P43567.1|AGX1_YEAST RecName: Full=Alanine--glyoxylate aminotransferase 1 gi|836724|dbj|BAA09208.1| unnamed protein product [Saccharomyces cerevisiae] gi|151940733|gb|EDN59120.1| alanine:glyoxylate aminotransferase [Saccharomyces cerevisiae YJM789] gi|190406545|gb|EDV09812.1| alanine-glyoxy…
YDR214W	6064	324.543	4496	284.188	6583	385.951	6338	347.77	5253	314.272	5672	324.017	AHA1	GO:0001671;GO:0032781;GO:0006950;GO:0051087	-	sp|Q12449|AHA1_YEAST Hsp90 co-chaperone AHA1 OS=Saccharomyces cerevisiae (strain ATCC 204508 / S288c) GN=AHA1 PE=1 SV=1	gi|398366155|ref|NP_010500.3| Aha1p [Saccharomyces cerevisiae S288c] gi|55976298|sp|Q12449.1|AHA1_YEAST RecName: Full=Hsp90 co-chaperone AHA1; AltName: Full=Activator of Hsp90 ATPase protein 1 gi|1122347|emb|CAA92365.1| unknown [Saccharomyces cerevisiae] gi|1204155|emb|CAA92357.1| unknown [Saccharomyces cerevisiae] gi|45269281|gb|AAS56020.1| YDR214W [Saccharomyces cerevisiae] gi|285811234|tpg|DAA…
YOR023C	2397	79.3867	1811	70.8378	1805	65.4866	2555	86.7556	2367	87.6322	2485	87.8467	AHC1	GO:0004402;GO:0005671;GO:0006355;GO:0016573;GO:0005737	K11370	sp|Q12433|AHC1_YEAST Protein AHC1 OS=Saccharomyces cerevisiae (strain ATCC 204508 / S288c) GN=AHC1 PE=1 SV=1	gi|190407364|gb|EDV10631.1| ada histone acetyltransferase complex component [Saccharomyces cerevisiae RM11-1a]
YCR082W	1353	197.351	1075	185.19	1046	167.135	1449	216.689	1442	235.122	1419	220.924	AHC2	GO:0005671;GO:0016573;GO:0005737	K11371	sp|P25649|AHC2_YEAST ADA histone acetyltransferase complex component 2 OS=Saccharomyces cerevisiae (strain ATCC 204508 / S288c) GN=AHC2 PE=1 SV=1	gi|6319924|ref|NP_010005.1| Ahc2p [Saccharomyces cerevisiae S288c] gi|984143783|ref|XP_015332300.1| PREDICTED: ADA histone acetyltransferase complex component 2 [Marmota marmota marmota] gi|140542|sp|P25649.1|AHC2_YEAST RecName: Full=ADA histone acetyltransferase complex component 2; AltName: Full=Putative transcriptional regulator AHC2 gi|1907219|emb|CAA42257.1| unnamed protein product [Saccharo…
YDL073W	1961	37.3762	1637	36.8497	1754	36.6221	1772	34.6265	1460	31.1069	1799	36.599	AHK1	GO:0043407;GO:0007232;GO:0005078	-	sp|Q07454|YD073_YEAST UPF0592 protein YDL073W OS=Saccharomyces cerevisiae (strain ATCC 204508 / S288c) GN=YDL073W PE=1 SV=1	gi|6320130|ref|NP_010210.1| Ahk1p [Saccharomyces cerevisiae S288c] gi|74583637|sp|Q07454.1|YD073_YEAST RecName: Full=UPF0592 protein YDL073W gi|1431086|emb|CAA98639.1| unnamed protein product [Saccharomyces cerevisiae] gi|285810962|tpg|DAA11786.1| TPA: Ahk1p [Saccharomyces cerevisiae S288c] gi|392300046|gb|EIW11137.1| hypothetical protein CENPK1137D_3755 [Saccharomyces cerevisiae CEN.PK113-7D]
YLR109W	28191	2994.77	22353	2804.5	27125	3156.59	27072	2948.49	23259	2762.04	23343	2646.85	AHP1	GO:0034599;GO:0055114;GO:0010038;GO:0008379;GO:0005886;GO:0005737;GO:0045454	K14171	sp|P38013|AHP1_YEAST Peroxiredoxin AHP1 OS=Saccharomyces cerevisiae (strain ATCC 204508 / S288c) GN=AHP1 PE=1 SV=4	gi|6323138|ref|NP_013210.1| thioredoxin peroxidase AHP1 [Saccharomyces cerevisiae S288c] gi|1709682|sp|P38013.4|AHP1_YEAST RecName: Full=Peroxiredoxin type-2; AltName: Full=AHPC1; AltName: Full=Cytoplasmic thiol peroxidase 3; Short=cTPx 3; AltName: Full=Peroxiredoxin type II; AltName: Full=Peroxisomal alkyl hydroperoxide reductase; AltName: Full=TPx type II; AltName: Full=Thiol-specific antioxida…
YHR093W	147	15.1031	115	13.9545	124	13.9561	96	10.1122	88	10.1069	91	9.9795	AHT1	-	-	sp|P29589|AHT1_YEAST Hexose transport activator protein OS=Saccharomyces cerevisiae (strain ATCC 204508 / S288c) GN=AHT1 PE=4 SV=1	gi|231524|sp|P29589.1|AHT1_YEAST RecName: Full=Putative hexose transport activator protein gi|487931|gb|AAB68925.1| Aht1p [Saccharomyces cerevisiae] gi|663230|emb|CAA42071.1| hexose transport activator protein [Saccharomyces cerevisiae] gi|51013955|gb|AAT93271.1| YHR093W [Saccharomyces cerevisiae]
YNR074C	2089	103.535	1534	89.793	2002	108.695	2260	114.838	1929	106.873	1850	97.8682	AIF1	GO:0005634;GO:0050660;GO:0005741;GO:0055114;GO:0043065;GO:0016021;GO:0000304;GO:0016668;GO:0005886;GO:0008137	-	sp|P52923|AIF1_YEAST Apoptosis-inducing factor 1 OS=Saccharomyces cerevisiae (strain ATCC 204508 / S288c) GN=AIF1 PE=1 SV=1	gi|584368976|gb|EWG88941.1| Aif1p [Saccharomyces cerevisiae P301] gi|767231082|gb|AJT05559.1| Aif1p [Saccharomyces cerevisiae YJM450] gi|767250181|gb|AJT28695.1| Aif1p [Saccharomyces cerevisiae YJM1433] gi|767254977|gb|AJT33475.1| Aif1p [Saccharomyces cerevisiae YJM1549]
YER087W	814	26.4915	652	25.0609	694	24.7421	692	23.0895	574	20.8824	663	23.0311	AIM10	GO:0006433;GO:0005524;GO:0005739;GO:0004827	K01881	sp|P39965|SYPM_YEAST Probable proline--tRNA ligase, mitochondrial OS=Saccharomyces cerevisiae (strain ATCC 204508 / S288c) GN=AIM10 PE=1 SV=1	gi|6320931|ref|NP_011010.1| putative proline--tRNA ligase AIM10 [Saccharomyces cerevisiae S288c] gi|731489|sp|P39965.1|SYPM_YEAST RecName: Full=Probable proline--tRNA ligase, mitochondrial; AltName: Full=Altered inheritance rate of mitochondria protein 10; AltName: Full=Prolyl-tRNA synthetase; Short=ProRS gi|603325|gb|AAB64642.1| Yer087wp [Saccharomyces cerevisiae] gi|285811719|tpg|DAA07747.1| TP…
YER093C-A	318	61.9524	242	55.6818	218	46.5246	349	69.7081	279	60.7604	302	62.7996	AIM11	GO:0016021	-	sp|P87275|AIM11_YEAST Altered inheritance of mitochondria protein 11 OS=Saccharomyces cerevisiae (strain ATCC 204508 / S288c) GN=AIM11 PE=1 SV=2	gi|6320940|ref|NP_011019.1| Aim11p [Saccharomyces cerevisiae S288c] gi|78099305|sp|P87275.2|AIM11_YEAST RecName: Full=Altered inheritance of mitochondria protein 11; AltName: Full=Genetic interactor of prohibitins 8 gi|325529936|sp|B3LRL2.1|AIM11_YEAS1 RecName: Full=Altered inheritance of mitochondria protein 11; AltName: Full=Genetic interactor of prohibitins 8 gi|325529939|sp|C8Z7B2.1|AIM11_YEA…
YGL160W	1473	48.4426	1313	50.9984	1253	45.141	1393	46.9681	1133	41.6525	1220	42.8257	AIM14	GO:0005840;GO:0097038;GO:0055114;GO:0006811;GO:0032956;GO:0006915;GO:0000293;GO:0016021;GO:0016175	-	sp|P53109|AIM14_YEAST Probable metalloreductase AIM14 OS=Saccharomyces cerevisiae (strain ATCC 204508 / S288c) GN=AIM14 PE=1 SV=1	gi|6321278|ref|NP_011355.1| putative metalloreductase [Saccharomyces cerevisiae S288c] gi|1723936|sp|P53109.1|AIM14_YEAST RecName: Full=Probable metalloreductase AIM14; AltName: Full=Altered inheritance of mitochondria protein 14 gi|1322754|emb|CAA96872.1| unnamed protein product [Saccharomyces cerevisiae] gi|285812052|tpg|DAA07952.1| TPA: putative metalloreductase [Saccharomyces cerevisiae S288c…
YHL021C	16745	674.866	15679	746.307	12768	563.703	9755	403.075	11007	495.892	10859	467.134	AIM17	GO:0046872;GO:0005739;GO:0051213;GO:0055114;GO:0007005	-	sp|P23180|AIM17_YEAST Probable oxidoreductase AIM17 OS=Saccharomyces cerevisiae (strain ATCC 204508 / S288c) GN=AIM17 PE=1 SV=2	gi|6321766|ref|NP_011842.1| Aim17p [Saccharomyces cerevisiae S288c] gi|731603|sp|P23180.2|AIM17_YEAST RecName: Full=Probable oxidoreductase AIM17; AltName: Full=Altered inheritance of mitochondria protein 17, mitochondrial; AltName: Full=Found in mitochondrial proteome protein 12; Flags: Precursor gi|2289891|gb|AAB65074.1| unknown [Saccharomyces cerevisiae] gi|285809877|tpg|DAA06664.1| TPA: Aim17…
YHR198C	1612	94.0516	1180	81.3112	1247	79.7009	1297	77.5833	1158	75.5259	1177	73.2988	AIM18	GO:0016872;GO:0005739	-	sp|P38884|AIM18_YEAST Altered inheritance of mitochondria protein 18, mitochondrial OS=Saccharomyces cerevisiae (strain ATCC 204508 / S288c) GN=AIM18 PE=1 SV=1	gi|6321992|ref|NP_012068.1| Aim18p [Saccharomyces cerevisiae S288c] gi|731767|sp|P38884.1|AIM18_YEAST RecName: Full=Altered inheritance of mitochondria protein 18, mitochondrial; AltName: Full=Found in mitochondrial proteome protein 22; Flags: Precursor gi|308189442|sp|B3LSV8.1|AIM18_YEAS1 RecName: Full=Altered inheritance of mitochondria protein 18, mitochondrial; Flags: Precursor gi|308189446|s…
YIL087C	925	110.106	814	114.435	876	114.227	702	85.6705	657	87.4216	648	82.3307	AIM19	-	-	sp|P40502|AIM19_YEAST Altered inheritance of mitochondria protein 19, mitochondrial OS=Saccharomyces cerevisiae (strain ATCC 204508 / S288c) GN=AIM19 PE=1 SV=1	gi|398364317|ref|NP_012179.3| Aim19p [Saccharomyces cerevisiae S288c] gi|731838|sp|P40502.1|AIM19_YEAST RecName: Full=Altered inheritance of mitochondria protein 19, mitochondrial gi|577127|emb|CAA86707.1| unnamed protein product [Saccharomyces cerevisiae] gi|45270968|gb|AAS56865.1| YIL087C [Saccharomyces cerevisiae] gi|151943080|gb|EDN61415.1| conserved protein [Saccharomyces cerevisiae YJM789] …
YAL049C	1419	107.964	1301	116.907	1375	114.603	1649	128.631	1450	123.325	1544	125.39	AIM2	GO:0016787;GO:0005737	-	sp|P39721|AIM2_YEAST Protein AIM2 OS=Saccharomyces cerevisiae (strain ATCC 204508 / S288c) GN=AIM2 PE=1 SV=1	gi|6319267|ref|NP_009350.1| protein AIM2 [Saccharomyces cerevisiae S288c] gi|731285|sp|P39721.1|AIM2_YEAST RecName: Full=Protein AIM2; AltName: Full=Altered inheritance rate of mitochondria protein 2 gi|595535|gb|AAC04982.1| Yal049cp [Saccharomyces cerevisiae] gi|51012759|gb|AAT92673.1| YAL049C [Saccharomyces cerevisiae] gi|151941341|gb|EDN59712.1| conserved protein [Saccharomyces cerevisiae YJM7…
YIL158W	64	5.86868	75	8.12248	85	8.53836	48	4.51261	66	6.76535	46	4.50233	AIM20	GO:0016021	-	sp|P40451|AIM20_YEAST Altered inheritance of mitochondria protein 20 OS=Saccharomyces cerevisiae (strain ATCC 204508 / S288c) GN=AIM20 PE=1 SV=1	gi|398364219|ref|NP_012108.3| Aim20p [Saccharomyces cerevisiae S288c] gi|984143380|ref|XP_015332092.1| PREDICTED: altered inheritance of mitochondria protein 20 [Marmota marmota marmota] gi|731887|sp|P40451.1|AIM20_YEAST RecName: Full=Altered inheritance of mitochondria protein 20 gi|557765|emb|CAA86120.1| unnamed protein product [Saccharomyces cerevisiae] gi|285812495|tpg|DAA08394.1| TPA: Aim20p…
YIR003W	2609	72.0419	2264	73.8337	2113	63.9155	2675	75.729	2434	75.1308	2678	78.9299	AIM21	GO:0030479	-	sp|P40563|AIM21_YEAST Altered inheritance of mitochondria protein 21 OS=Saccharomyces cerevisiae (strain ATCC 204508 / S288c) GN=AIM21 PE=1 SV=1	gi|398364557|ref|NP_012268.3| Aim21p [Saccharomyces cerevisiae S288c] gi|731906|sp|P40563.1|AIM21_YEAST RecName: Full=Altered inheritance of mitochondria protein 21 gi|557852|emb|CAA86205.1| unnamed protein product [Saccharomyces cerevisiae] gi|285812650|tpg|DAA08549.1| TPA: Aim21p [Saccharomyces cerevisiae S288c] gi|346228214|gb|AEO21091.1| hypothetical protein [synthetic construct] gi|392298726…
YJL046W	1079	49.4309	972	52.5908	1043	52.3427	954	44.8076	817	41.8393	868	42.444	AIM22	GO:0005524;GO:0009249;GO:0016874	K03800	sp|P47051|LPLA_YEAST Putative lipoate-protein ligase A OS=Saccharomyces cerevisiae (strain ATCC 204508 / S288c) GN=AIM22 PE=3 SV=2	gi|1008177|emb|CAA89337.1| unnamed protein product [Saccharomyces cerevisiae] gi|45270050|gb|AAS56406.1| YJL046W [Saccharomyces cerevisiae] gi|392298389|gb|EIW09486.1| Aim22p [Saccharomyces cerevisiae CEN.PK113-7D]
YJL131C	567	29.8351	469	29.1464	426	24.5556	454	24.4922	375	22.0578	439	24.6563	AIM23	GO:0043022;GO:0003743;GO:0005739;GO:0070124	-	sp|P47015|AIM23_YEAST Altered inheritance of mitochondria protein 23, mitochondrial OS=Saccharomyces cerevisiae (strain ATCC 204508 / S288c) GN=AIM23 PE=1 SV=1	gi|6322330|ref|NP_012404.1| Aim23p [Saccharomyces cerevisiae S288c] gi|1353011|sp|P47015.1|AIM23_YEAST RecName: Full=Altered inheritance of mitochondria protein 23, mitochondrial; Flags: Precursor gi|854565|emb|CAA60824.1| carbamyl phosphate synthetase, 3&apos; region of MP12 [Saccharomyces cerevisiae] gi|1008334|emb|CAA89426.1| unnamed protein product [Saccharomyces cerevisiae] gi|285812772|tpg|…
YJR080C	564	26.8198	468	26.2839	483	25.1605	581	28.3256	483	25.675	508	25.7846	AIM24	GO:0007007;GO:0031305	-	sp|P47127|AIM24_YEAST Altered inheritance of mitochondria protein 24, mitochondrial OS=Saccharomyces cerevisiae (strain ATCC 204508 / S288c) GN=AIM24 PE=1 SV=1	gi|6322540|ref|NP_012614.1| Aim24p [Saccharomyces cerevisiae S288c] gi|1352893|sp|P47127.1|AIM24_YEAST RecName: Full=Altered inheritance of mitochondria protein 24, mitochondrial; AltName: Full=Found in mitochondrial proteome protein 26; Flags: Precursor gi|308189502|sp|B3LQG6.1|AIM24_YEAS1 RecName: Full=Altered inheritance of mitochondria protein 24, mitochondrial; Flags: Precursor gi|308189505|…
YJR100C	954	54.6416	875	59.1903	859	53.8969	1117	65.5926	959	61.4016	913	55.8168	AIM25	-	-	sp|P47140|AIM25_YEAST Altered inheritance rate of mitochondria protein 25 OS=Saccharomyces cerevisiae (strain ATCC 204508 / S288c) GN=AIM25 PE=3 SV=1	gi|398365339|ref|NP_012634.3| Aim25p [Saccharomyces cerevisiae S288c] gi|984143002|ref|XP_015331884.1| PREDICTED: altered inheritance rate of mitochondria protein 25 [Marmota marmota marmota] gi|1352904|sp|P47140.1|AIM25_YEAST RecName: Full=Altered inheritance rate of mitochondria protein 25 gi|1015804|emb|CAA89630.1| unnamed protein product [Saccharomyces cerevisiae] gi|190409573|gb|EDV12838.1| …
YKL037W	95	15.0246	96	17.9315	99	17.1518	89	14.431	58	10.254	72	12.1543	AIM26	GO:0016021;GO:0031966;GO:0016236;GO:0000422	-	sp|P32858|AIM26_YEAST Altered inheritance of mitochondria protein 26, mitochondrial OS=Saccharomyces cerevisiae (strain ATCC 204508 / S288c) GN=AIM26 PE=4 SV=1	gi|767023532|gb|AJS33434.1| Aim26p [Saccharomyces cerevisiae YJM451] gi|767032970|gb|AJS34341.1| Aim26p [Saccharomyces cerevisiae YJM470] gi|767157169|gb|AJS40643.1| Aim26p [Saccharomyces cerevisiae YJM1133] gi|767168685|gb|AJS44827.1| Aim26p [Saccharomyces cerevisiae YJM1326] gi|767177152|gb|AJS51377.1| Aim26p [Saccharomyces cerevisiae YJM1419] gi|767185120|gb|AJS55824.1| Aim26p [Saccharomyces c…
YKR074W	1075	129.605	921	131.141	877	115.826	1062	131.269	916	123.451	977	125.726	AIM29	-	-	sp|P36154|AIM29_YEAST Altered inheritance rate of mitochondria protein 29 OS=Saccharomyces cerevisiae (strain ATCC 204508 / S288c) GN=AIM29 PE=1 SV=1	gi|398365361|ref|NP_013000.3| Aim29p [Saccharomyces cerevisiae S288c] gi|984142351|ref|XP_015331530.1| PREDICTED: altered inheritance rate of mitochondria protein 29 [Marmota marmota marmota] gi|549632|sp|P36154.1|AIM29_YEAST RecName: Full=Altered inheritance rate of mitochondria protein 29 gi|486547|emb|CAA82153.1| unnamed protein product [Saccharomyces cerevisiae] gi|151941613|gb|EDN59976.1| co…
YBR108W	1949	38.5979	1816	42.4751	1869	40.5468	2540	51.5718	2197	48.6371	2603	55.0231	AIM3	GO:0030479;GO:0045121;GO:0051016	-	sp|P38266|AIM3_YEAST Altered inheritance of mitochondria protein 3 OS=Saccharomyces cerevisiae (strain ATCC 204508 / S288c) GN=AIM3 PE=1 SV=3	gi|330443449|ref|NP_009666.3| Aim3p [Saccharomyces cerevisiae S288c] gi|341940604|sp|P38266.3|AIM3_YEAST RecName: Full=Altered inheritance of mitochondria protein 3 gi|329136728|tpg|DAA07227.2| TPA: Aim3p [Saccharomyces cerevisiae S288c] gi|392300946|gb|EIW12035.1| Aim3p [Saccharomyces cerevisiae CEN.PK113-7D]
YML050W	365	21.9791	268	19.0598	268	17.6786	254	15.6811	261	17.5689	309	19.8607	AIM32	-	-	sp|Q04689|AIM32_YEAST Altered inheritance of mitochondria protein 32 OS=Saccharomyces cerevisiae (strain ATCC 204508 / S288c) GN=AIM32 PE=3 SV=1	gi|6323591|ref|NP_013662.1| Aim32p [Saccharomyces cerevisiae S288c] gi|2497089|sp|Q04689.1|AIM32_YEAST RecName: Full=Altered inheritance of mitochondria protein 32 gi|308189552|sp|C7GS66.1|AIM32_YEAS2 RecName: Full=Altered inheritance of mitochondria protein 32 gi|308189554|sp|A6ZM17.1|AIM32_YEAS7 RecName: Full=Altered inheritance of mitochondria protein 32 gi|308189555|sp|C8ZEF8.1|AIM32_YEAS8 Re…
YML087C	456	27.371	445	31.5466	397	26.1043	555	34.1543	473	31.7375	472	30.2404	AIM33	GO:0016021;GO:0055114;GO:0004128	K00326	sp|Q04516|AIM33_YEAST Uncharacterized oxidoreductase AIM33 OS=Saccharomyces cerevisiae (strain ATCC 204508 / S288c) GN=AIM33 PE=1 SV=1	gi|6323552|ref|NP_013623.1| cytochrome-b5 reductase [Saccharomyces cerevisiae S288c] gi|2498065|sp|Q04516.1|AIM33_YEAST RecName: Full=Uncharacterized oxidoreductase AIM33; AltName: Full=Altered inheritance of mitochondria protein 33 gi|575716|emb|CAA86651.1| unnamed protein product [Saccharomyces cerevisiae] gi|285813915|tpg|DAA09810.1| TPA: cytochrome-b5 reductase [Saccharomyces cerevisiae S288c…
YMR003W	155	14.6425	141	15.7314	125	12.9356	162	15.69	97	10.2433	96	9.67995	AIM34	GO:0016021;GO:0031966	-	sp|Q03673|AIM34_YEAST Altered inheritance of mitochondria protein 34, mitochondrial OS=Saccharomyces cerevisiae (strain ATCC 204508 / S288c) GN=AIM34 PE=1 SV=1	gi|6323645|ref|NP_013716.1| Aim34p [Saccharomyces cerevisiae S288c] gi|2497113|sp|Q03673.1|AIM34_YEAST RecName: Full=Altered inheritance of mitochondria protein 34, mitochondrial; Flags: Precursor gi|308189561|sp|A6ZM65.1|AIM34_YEAS7 RecName: Full=Altered inheritance of mitochondria protein 34, mitochondrial; Flags: Precursor gi|728650|emb|CAA88518.1| unknown [Saccharomyces cerevisiae] gi|1519461…
YMR157C	582	42.7225	471	40.8339	455	36.5881	499	37.5544	450	36.926	404	31.6544	AIM36	GO:0016021;GO:0031966	-	sp|Q03798|AIM36_YEAST Altered inheritance of mitochondria protein 36, mitochondrial OS=Saccharomyces cerevisiae (strain ATCC 204508 / S288c) GN=AIM36 PE=1 SV=1	gi|6323807|ref|NP_013878.1| Aim36p [Saccharomyces cerevisiae S288c] gi|2497165|sp|Q03798.1|AIM36_YEAST RecName: Full=Altered inheritance of mitochondria protein 36, mitochondrial; AltName: Full=Found in mitochondrial proteome protein 39; Flags: Precursor gi|825562|emb|CAA89793.1| unknown [Saccharomyces cerevisiae] gi|285814157|tpg|DAA10052.1| TPA: Aim36p [Saccharomyces cerevisiae S288c] gi|767186…
YOL053W	1237	58.6743	1049	58.7652	1001	52.0124	582	28.3027	594	31.4956	639	32.3518	AIM39	GO:0016021;GO:0031966	-	sp|Q08223|AIM39_YEAST Altered inheritance of mitochondria protein 39, mitochondrial OS=Saccharomyces cerevisiae (strain ATCC 204508 / S288c) GN=AIM39 PE=3 SV=1	gi|768467966|gb|AJT80215.1| Aim39p [Saccharomyces cerevisiae YJM681]
YBR194W	412	62.5247	372	66.6753	374	62.1758	459	71.4158	361	61.2418	414	67.0617	AIM4	-	-	sp|P38305|AIM4_YEAST Altered inheritance of mitochondria protein 4 OS=Saccharomyces cerevisiae (strain ATCC 204508 / S288c) GN=AIM4 PE=1 SV=1	gi|398365399|ref|NP_009753.3| Aim4p [Saccharomyces cerevisiae S288c] gi|586322|sp|P38305.1|AIM4_YEAST RecName: Full=Altered inheritance of mitochondria protein 4; AltName: Full=Synthetic with old yellow enzyme protein 1 gi|311670|emb|CAA79681.1| unknown product [Saccharomyces cerevisiae] gi|536561|emb|CAA85156.1| unnamed protein product [Saccharomyces cerevisiae] gi|51012789|gb|AAT92688.1| YBR194…
YOR215C	2118	214.091	1759	209.994	1826	202.195	1906	197.525	1597	180.453	1679	181.152	AIM41	GO:0016884;GO:0005739	K09117	sp|Q12032|AIM41_YEAST Altered inheritance of mitochondria protein 41, mitochondrial OS=Saccharomyces cerevisiae (strain ATCC 204508 / S288c) GN=AIM41 PE=1 SV=1	gi|6324789|ref|NP_014858.1| Aim41p [Saccharomyces cerevisiae S288c] gi|74676505|sp|Q12032.1|AIM41_YEAST RecName: Full=Altered inheritance of mitochondria protein 41, mitochondrial; Flags: Precursor gi|310943065|sp|B3LJN9.1|AIM41_YEAS1 RecName: Full=Altered inheritance of mitochondria protein 41, mitochondrial; Flags: Precursor gi|310943066|sp|C7GWG7.1|AIM41_YEAS2 RecName: Full=Altered inheritance…
YPL158C	752	18.6026	634	18.5231	660	17.8853	660	16.7389	732	20.242	635	16.7668	AIM44	GO:0097271;GO:0005934;GO:0005935;GO:0000917	-	sp|Q99299|AIM44_YEAST Altered inheritance of mitochondria protein 44 OS=Saccharomyces cerevisiae (strain ATCC 204508 / S288c) GN=AIM44 PE=1 SV=1	gi|6325099|ref|NP_015167.1| Aim44p [Saccharomyces cerevisiae S288c] gi|13634063|sp|Q99299.1|AIM44_YEAST RecName: Full=Altered inheritance of mitochondria protein 44 gi|1370336|emb|CAA97863.1| unnamed protein product [Saccharomyces cerevisiae] gi|1403551|emb|CAA65563.1| P2570 protein [Saccharomyces cerevisiae] gi|285815384|tpg|DAA11276.1| TPA: Aim44p [Saccharomyces cerevisiae S288c] gi|392295850|g…
YPR004C	2432	132.426	1956	125.789	2191	130.691	2641	147.436	2505	152.476	2442	141.93	AIM45	GO:0005759;GO:0009055;GO:0033539;GO:0052890;GO:0050660;GO:0000062;GO:0003995;GO:0055088	K03522	sp|Q12480|ETFA_YEAST Probable electron transfer flavoprotein subunit alpha, mitochondrial OS=Saccharomyces cerevisiae (strain ATCC 204508 / S288c) GN=AIM45 PE=1 SV=1	gi|6325261|ref|NP_015329.1| Aim45p [Saccharomyces cerevisiae S288c] gi|2833224|sp|Q12480.1|ETFA_YEAST RecName: Full=Probable electron transfer flavoprotein subunit alpha, mitochondrial; Short=Alpha-ETF; AltName: Full=Altered inheritance rate of mitochondria protein 45; Flags: Precursor gi|763003|emb|CAA88782.1| unknown [Saccharomyces cerevisiae] gi|939738|gb|AAA97583.1| Lpz4p [Saccharomyces cerev…
YHR199C	3696	223.277	3141	224.103	3380	223.679	3449	213.615	3151	212.788	3367	217.108	AIM46	GO:0016872	-	sp|P38885|AIM46_YEAST Altered inheritance of mitochondria protein 46, mitochondrial OS=Saccharomyces cerevisiae (strain ATCC 204508 / S288c) GN=AIM46 PE=1 SV=1	gi|398365015|ref|NP_012069.3| Aim46p [Saccharomyces cerevisiae S288c] gi|984142761|ref|XP_015331756.1| PREDICTED: altered inheritance of mitochondria protein 46, mitochondrial [Marmota marmota marmota] gi|731768|sp|P38885.1|AIM46_YEAST RecName: Full=Altered inheritance of mitochondria protein 46, mitochondrial; AltName: Full=Found in mitochondrial proteome protein 34; Flags: Precursor gi|30819138…
YDL237W	4012	192.736	3404	193.133	3735	196.556	3370	165.981	2932	157.453	3124	160.189	AIM6	GO:0008081;GO:0006629	-	sp|Q07716|AIM6_YEAST Altered inheritance of mitochondria protein 6 OS=Saccharomyces cerevisiae (strain ATCC 204508 / S288c) GN=AIM6 PE=3 SV=2	gi|330443495|ref|NP_010044.2| Aim6p [Saccharomyces cerevisiae S288c] gi|341940201|sp|Q07716.2|AIM6_YEAST RecName: Full=Altered inheritance of mitochondria protein 6; Flags: Precursor gi|51012587|gb|AAT92587.1| YDL237W [Saccharomyces cerevisiae] gi|329138867|tpg|DAA11629.2| TPA: Aim6p [Saccharomyces cerevisiae S288c] gi|392300679|gb|EIW11770.1| Aim6p [Saccharomyces cerevisiae CEN.PK113-7D] gi|7687…
YDR063W	1313	164.644	1167	172.83	1175	161.404	1060	136.275	958	134.287	940	125.814	AIM7	GO:0003779;GO:0005634;GO:0030479;GO:0034316;GO:0071846;GO:0071933	-	sp|Q12156|AIM7_YEAST Protein AIM7 OS=Saccharomyces cerevisiae (strain ATCC 204508 / S288c) GN=AIM7 PE=1 SV=1	gi|768764625|gb|AJU89258.1| Aim7p [Saccharomyces cerevisiae YJM1273] gi|768769631|gb|AJU94257.1| Aim7p [Saccharomyces cerevisiae YJM1338] gi|768784406|gb|AJV09012.1| Aim7p [Saccharomyces cerevisiae YJM1434] gi|768785816|gb|AJV10420.1| Aim7p [Saccharomyces cerevisiae YJM1443] gi|768792719|gb|AJV17313.1| Aim7p [Saccharomyces cerevisiae YJM1527]
YER080W	2916	87.1898	2539	89.6619	2591	84.8674	2528	77.4965	2137	71.4281	2413	77.0114	AIM9	GO:0005739	-	sp|P40053|AIM9_YEAST Altered inheritance of mitochondria protein 9, mitochondrial OS=Saccharomyces cerevisiae (strain ATCC 204508 / S288c) GN=AIM9 PE=1 SV=1	gi|6320924|ref|NP_011003.1| Aim9p [Saccharomyces cerevisiae S288c] gi|731483|sp|P40053.1|AIM9_YEAST RecName: Full=Altered inheritance of mitochondria protein 9, mitochondrial; AltName: Full=Found in mitochondrial proteome protein 29; Flags: Precursor gi|603318|gb|AAB64635.1| Yer080wp [Saccharomyces cerevisiae] gi|285811713|tpg|DAA07741.1| TPA: Aim9p [Saccharomyces cerevisiae S288c] gi|584366582|g…
YMR092C	4093	124.768	3533	127.196	3818	127.495	4062	126.949	3523	120.05	3524	114.661	AIP1	GO:0005634;GO:0006970;GO:0051016;GO:0043332;GO:0003779;GO:0005884;GO:0030479;GO:0032466	-	sp|P46680|AIP1_YEAST Actin-interacting protein 1 OS=Saccharomyces cerevisiae (strain ATCC 204508 / S288c) GN=AIP1 PE=1 SV=1	gi|6323739|ref|NP_013810.1| Aip1p [Saccharomyces cerevisiae S288c] gi|1168395|sp|P46680.1|AIP1_YEAST RecName: Full=Actin-interacting protein 1 gi|807975|emb|CAA89239.1| unknown [Saccharomyces cerevisiae] gi|1016760|gb|AAA79141.1| Aip1p [Saccharomyces cerevisiae] gi|151946248|gb|EDN64479.1| actin cortical patch component [Saccharomyces cerevisiae YJM789] gi|207342333|gb|EDZ70124.1| YMR092Cp-like p…
YIL079C	1613	83.9336	1113	68.4012	1425	81.2291	2336	124.624	2069	120.35	2252	125.08	AIR1	GO:0071037;GO:0004652;GO:0071036;GO:0005737;GO:0003676;GO:0071035;GO:0071039;GO:0043629;GO:0031499;GO:0005730;GO:0008270;GO:0071031;GO:0071038	K12597	sp|P40507|AIR1_YEAST Protein AIR1 OS=Saccharomyces cerevisiae (strain ATCC 204508 / S288c) GN=AIR1 PE=1 SV=1	gi|765680223|gb|AJR39321.1| Air1p [Saccharomyces cerevisiae YJM470]
YDL175C	1896	103.24	1560	100.323	1832	109.277	1530	85.4135	1475	89.7813	1690	98.2232	AIR2	GO:0071037;GO:0004652;GO:0034459;GO:0003723;GO:0030674;GO:0071036;GO:0071035;GO:0071039;GO:0043629;GO:0031499;GO:0005730;GO:0006400;GO:0008270;GO:0071031;GO:0071038	K12597	sp|Q12476|AIR2_YEAST Protein AIR2 OS=Saccharomyces cerevisiae (strain ATCC 204508 / S288c) GN=AIR2 PE=1 SV=1	gi|6320026|ref|NP_010106.1| TRAMP complex RNA-binding subunit [Saccharomyces cerevisiae S288c] gi|74627282|sp|Q12476.1|AIR2_YEAST RecName: Full=Protein AIR2; AltName: Full=Arginine methyltransferase-interacting RING finger protein 2 gi|1061263|emb|CAA91570.1| putative protein [Saccharomyces cerevisiae] gi|1431281|emb|CAA98749.1| unnamed protein product [Saccharomyces cerevisiae] gi|151941830|gb|E…
YBR059C	3035	51.3766	2509	50.1619	2665	49.4196	3768	65.3949	3056	57.829	3316	59.9156	AKL1	GO:0005524;GO:0030036;GO:0030100;GO:0006468;GO:0005737;GO:0005935;GO:0004674;GO:0005628	K08286	sp|P38080|AKL1_YEAST Serine/threonine-protein kinase AKL1 OS=Saccharomyces cerevisiae (strain ATCC 204508 / S288c) GN=AKL1 PE=1 SV=1	gi|6319533|ref|NP_009615.1| serine/threonine protein kinase AKL1 [Saccharomyces cerevisiae S288c] gi|585348|sp|P38080.1|AKL1_YEAST RecName: Full=Serine/threonine-protein kinase AKL1 gi|536299|emb|CAA85002.1| unnamed protein product [Saccharomyces cerevisiae] gi|285810394|tpg|DAA07179.1| TPA: serine/threonine protein kinase AKL1 [Saccharomyces cerevisiae S288c] gi|392300896|gb|EIW11985.1| Akl1p [S…
YDR264C	6515	159.9	5302	153.689	5923	159.247	6266	157.671	5654	155.123	5875	153.908	AKR1	GO:0018345;GO:0006612;GO:0030100;GO:0019706;GO:0000139;GO:0031901;GO:0008270;GO:0016021;GO:0010969	K20032	sp|P39010|AKR1_YEAST Palmitoyltransferase AKR1 OS=Saccharomyces cerevisiae (strain ATCC 204508 / S288c) GN=AKR1 PE=1 SV=1	gi|6320470|ref|NP_010550.1| palmitoyltransferase AKR1 [Saccharomyces cerevisiae S288c] gi|728821|sp|P39010.1|AKR1_YEAST RecName: Full=Palmitoyltransferase AKR1; AltName: Full=Ankyrin repeat-containing protein AKR1 gi|466522|gb|AAC41676.1| ankyrin repeat-containing protein [Saccharomyces cerevisiae] gi|1230637|gb|AAB64454.1| Akr1p: Ankyrin repeat-containing protein (Swiss Prot. accession number P3…
YOR034C	1205	30.1666	1073	31.7253	1025	28.1098	1119	28.7208	1059	29.6361	1105	29.5271	AKR2	GO:0018345;GO:0000329;GO:0005794;GO:0008270;GO:0016021;GO:0019706	K20032	sp|Q12013|AKR2_YEAST Probable palmitoyltransferase AKR2 OS=Saccharomyces cerevisiae (strain ATCC 204508 / S288c) GN=AKR2 PE=1 SV=1	gi|6324608|ref|NP_014677.1| putative palmitoyltransferase AKR2 [Saccharomyces cerevisiae S288c] gi|74655032|sp|Q12013.1|AKR2_YEAST RecName: Full=Probable palmitoyltransferase AKR2; AltName: Full=Ankyrin repeat-containing protein AKR2 gi|1041657|emb|CAA60751.1| ORF OR26.25 [Saccharomyces cerevisiae] gi|1420152|emb|CAA99224.1| unnamed protein product [Saccharomyces cerevisiae] gi|285814923|tpg|DAA1…
YOR335C	11147	218.222	8898	205.731	10355	222.068	11069	222.165	10280	224.967	10424	217.818	ALA1	GO:0005524;GO:0008270;GO:0070143;GO:0005739;GO:0004813;GO:0003676	K01872	sp|P40825|SYA_YEAST Alanine--tRNA ligase, mitochondrial OS=Saccharomyces cerevisiae (strain ATCC 204508 / S288c) GN=ALA1 PE=1 SV=3	gi|313104284|sp|P40825.3|SYA_YEAST RecName: Full=Alanine--tRNA ligase, mitochondrial; AltName: Full=Alanyl-tRNA synthetase; Short=AlaRS; Flags: Precursor
YJL122W	376	40.1704	292	36.8441	338	39.5576	822	90.0361	637	76.0753	653	74.4647	ALB1	GO:0006810;GO:0005840;GO:0005634;GO:0042273	K14814	sp|P47019|ALB1_YEAST Ribosome biogenesis protein ALB1 OS=Saccharomyces cerevisiae (strain ATCC 204508 / S288c) GN=ALB1 PE=1 SV=1	gi|6322339|ref|NP_012413.1| Alb1p [Saccharomyces cerevisiae S288c] gi|1353007|sp|P47019.1|ALB1_YEAST RecName: Full=Ribosome biogenesis protein ALB1 gi|189027505|sp|A6ZQK9.1|ALB1_YEAS7 RecName: Full=Ribosome biogenesis protein ALB1 gi|1008316|emb|CAA89417.1| unnamed protein product [Saccharomyces cerevisiae] gi|151945006|gb|EDN63261.1| arx1 little brother [Saccharomyces cerevisiae YJM789] gi|28581…
YMR170C	1362	50.4501	1332	58.2715	1327	53.8457	1177	44.698	935	38.7153	1061	41.9488	ALD2	GO:0019483;GO:0006598;GO:0006081;GO:0015940;GO:0055114;GO:0005737;GO:0008802	K00129	sp|P47771|ALDH2_YEAST Aldehyde dehydrogenase [NAD(P)+] 1 OS=Saccharomyces cerevisiae (strain ATCC 204508 / S288c) GN=ALD2 PE=1 SV=2	gi|6323822|ref|NP_013893.1| aldehyde dehydrogenase (NAD(+)) ALD2 [Saccharomyces cerevisiae S288c] gi|1706382|sp|P47771.2|ALDH2_YEAST RecName: Full=Aldehyde dehydrogenase [NAD(P)+] 1 gi|825575|emb|CAA89806.1| Ald2p [Saccharomyces cerevisiae] gi|285814171|tpg|DAA10066.1| TPA: aldehyde dehydrogenase (NAD(+)) ALD2 [Saccharomyces cerevisiae S288c] gi|767187279|gb|AJS65956.1| Ald2p [Saccharomyces cerev…
YMR169C	1289	47.7461	1114	48.7346	1196	48.5301	1561	59.2809	1233	51.0545	1322	52.268	ALD3	GO:0019483;GO:0006598;GO:0015940;GO:0055114;GO:0005737;GO:0008802	K00129	sp|P54114|ALDH3_YEAST Aldehyde dehydrogenase [NAD(P)+] 2 OS=Saccharomyces cerevisiae (strain ATCC 204508 / S288c) GN=ALD3 PE=1 SV=1	gi|6323821|ref|NP_013892.1| aldehyde dehydrogenase (NAD(+)) ALD3 [Saccharomyces cerevisiae S288c] gi|1706380|sp|P54114.1|ALDH3_YEAST RecName: Full=Aldehyde dehydrogenase [NAD(P)+] 2 gi|825574|emb|CAA89805.1| unknown [Saccharomyces cerevisiae] gi|285814170|tpg|DAA10065.1| TPA: aldehyde dehydrogenase (NAD(+)) ALD3 [Saccharomyces cerevisiae S288c]
YOR374W	7165	258.761	5966	254.468	4486	177.475	3317	122.816	3154	127.33	3153	121.542	ALD4	GO:0006067;GO:0006740;GO:0042645;GO:0006090;GO:0019413;GO:0004029;GO:0004030	K00128	sp|P46367|ALDH4_YEAST Potassium-activated aldehyde dehydrogenase, mitochondrial OS=Saccharomyces cerevisiae (strain ATCC 204508 / S288c) GN=ALD4 PE=1 SV=2	gi|6324950|ref|NP_015019.1| aldehyde dehydrogenase (NADP(+)) ALD4 [Saccharomyces cerevisiae S288c] gi|2506349|sp|P46367.2|ALDH4_YEAST RecName: Full=Potassium-activated aldehyde dehydrogenase, mitochondrial; AltName: Full=K(+)-activated acetaldehyde dehydrogenase; Short=K(+)-ACDH; Flags: Precursor gi|1420808|emb|CAA99705.1| unnamed protein product [Saccharomyces cerevisiae] gi|151945449|gb|EDN6369…
YER073W	50742	1829.01	47319	2014.42	54913	2168.29	53258	1968.15	49483	1993.84	53381	2053.78	ALD5	GO:0016620;GO:0055114	K00128	sp|P40047|ALDH5_YEAST Aldehyde dehydrogenase 5, mitochondrial OS=Saccharomyces cerevisiae (strain ATCC 204508 / S288c) GN=ALD5 PE=1 SV=4	gi|330443526|ref|NP_010996.2| aldehyde dehydrogenase (NAD(P)(+)) ALD5 [Saccharomyces cerevisiae S288c] gi|187470625|sp|A6ZR27.1|ALDH5_YEAS7 RecName: Full=Aldehyde dehydrogenase 5, mitochondrial; Flags: Precursor gi|341940622|sp|P40047.4|ALDH5_YEAST RecName: Full=Aldehyde dehydrogenase 5, mitochondrial; Flags: Precursor gi|151944788|gb|EDN63047.1| aldehyde dehydrogenase [Saccharomyces cerevisiae Y…
YPL061W	7569	283.725	3669	162.433	4157	170.7	3739	143.695	4923	206.288	4086	163.484	ALD6	GO:0006740;GO:0019413;GO:0004030;GO:0005829;GO:0033721;GO:0009651;GO:0005739;GO:0006068;GO:0004029	K00128	sp|P54115|ALDH6_YEAST Magnesium-activated aldehyde dehydrogenase, cytosolic OS=Saccharomyces cerevisiae (strain ATCC 204508 / S288c) GN=ALD6 PE=1 SV=4	gi|6325196|ref|NP_015264.1| aldehyde dehydrogenase (NADP(+)) ALD6 [Saccharomyces cerevisiae S288c] gi|20981689|sp|P54115.4|ALDH6_YEAST RecName: Full=Magnesium-activated aldehyde dehydrogenase, cytosolic; AltName: Full=Mg(2+)-activated acetaldehyde dehydrogenase; Short=Mg(2+)-ACDH gi|1079681|gb|AAB68304.1| Ald6p: Acetaldehyde dehydrogenase [Saccharomyces cerevisiae] gi|151942733|gb|EDN61079.1| ald…
YOR175C	2171	65.752	2077	74.2938	2181	72.3603	2112	65.5798	1699	57.5213	1800	58.189	ALE1	GO:0005840;GO:0047184;GO:0016021;GO:0003841;GO:0005789;GO:0046474	K13519	sp|Q08548|ALE1_YEAST Lysophospholipid acyltransferase OS=Saccharomyces cerevisiae (strain ATCC 204508 / S288c) GN=ALE1 PE=1 SV=1	gi|6324749|ref|NP_014818.1| lysophospholipid acyltransferase [Saccharomyces cerevisiae S288c] gi|74583731|sp|Q08548.1|ALE1_YEAST RecName: Full=Lysophospholipid acyltransferase; Short=LPLAT; AltName: Full=1-acyl-sn-glycerol-3-phosphate acyltransferase; Short=AGPAT; AltName: Full=Lysophosphatidic acid acyltransferase; Short=LPAAT; AltName: Full=Lysophosphatidylcholine acyltransferase; Short=LPCAT; …
YNL148C	414	30.5095	317	27.5906	319	25.7526	378	28.5597	358	29.492	340	26.7444	ALF1	GO:0005634;GO:0005874;GO:0043014;GO:0008017;GO:0005737;GO:0007023	K17262	sp|P53904|TBCB_YEAST Tubulin-specific chaperone B OS=Saccharomyces cerevisiae (strain ATCC 204508 / S288c) GN=ALF1 PE=1 SV=1	gi|6324181|ref|NP_014251.1| Alf1p [Saccharomyces cerevisiae S288c] gi|1730786|sp|P53904.1|TBCB_YEAST RecName: Full=Tubulin-specific chaperone B; AltName: Full=Alpha-tubulin formation protein 1; AltName: Full=Tubulin-folding cofactor B gi|854490|emb|CAA86878.1| cytoskeleton-associated protein (putative) [Saccharomyces cerevisiae] gi|1050804|emb|CAA63291.1| N1777 [Saccharomyces cerevisiae] gi|13021…
YBR110W	2495	104.133	2217	109.282	2240	102.414	2224	95.1652	1911	89.1586	2181	97.1609	ALG1	GO:0016757;GO:0016021	K03842	sp|P16661|ALG1_YEAST Chitobiosyldiphosphodolichol beta-mannosyltransferase OS=Saccharomyces cerevisiae (strain ATCC 204508 / S288c) GN=ALG1 PE=1 SV=1	gi|398364841|ref|NP_009668.3| chitobiosyldiphosphodolichol beta-1,4 mannosyltransferase [Saccharomyces cerevisiae S288c] gi|113627|sp|P16661.1|ALG1_YEAST RecName: Full=Chitobiosyldiphosphodolichol beta-mannosyltransferase; AltName: Full=Asparagine-linked glycosylation protein 1; AltName: Full=Beta-1,4-mannosyltransferase; AltName: Full=GDP-Man:GlcNAc2-PP-dolichol mannosyltransferase; AltName: Ful…
YNL048W	1357	46.4172	1155	46.6603	1320	49.4616	1460	51.201	1069	40.8754	1234	45.054	ALG11	GO:0006490;GO:0004377;GO:0006486;GO:0016021;GO:0005789	K03844	sp|P53954|ALG11_YEAST GDP-Man:Man(3)GlcNAc(2)-PP-Dol alpha-1,2-mannosyltransferase OS=Saccharomyces cerevisiae (strain ATCC 204508 / S288c) GN=ALG11 PE=1 SV=1	gi|6324280|ref|NP_014350.1| alpha-1,2-mannosyltransferase ALG11 [Saccharomyces cerevisiae S288c] gi|1730730|sp|P53954.1|ALG11_YEAST RecName: Full=GDP-Man:Man(3)GlcNAc(2)-PP-Dol alpha-1,2-mannosyltransferase; AltName: Full=Alpha-1,2-mannosyltransferase ALG11; AltName: Full=Asparagine-linked glycosylation protein 11; AltName: Full=Glycolipid 2-alpha-mannosyltransferase gi|1098490|gb|AAA99664.1| Ynl…
YNR030W	957	32.5569	873	35.0761	884	32.9441	1114	38.8546	879	33.4276	842	30.5747	ALG12	GO:0006487;GO:0016021;GO:0005789;GO:0052917;GO:0006488	K03847	sp|P53730|ALG12_YEAST Dol-P-Man:Man(7)GlcNAc(2)-PP-Dol alpha-1,6-mannosyltransferase OS=Saccharomyces cerevisiae (strain ATCC 204508 / S288c) GN=ALG12 PE=1 SV=1	gi|6324357|ref|NP_014427.1| dolichyl-P-Man:Man(7)GlcNAc(2)-PP-dolichol alpha-1,6-mannosyltransferase [Saccharomyces cerevisiae S288c] gi|1730674|sp|P53730.1|ALG12_YEAST RecName: Full=Dol-P-Man:Man(7)GlcNAc(2)-PP-Dol alpha-1,6-mannosyltransferase; AltName: Full=Asparagine-linked glycosylation protein 12; AltName: Full=Dolichyl-P-Man:Man(7)GlcNAc(2)-PP-dolichyl-alpha-1,6-mannosyltransferase; AltNam…
YGL047W	692	64.0813	623	68.1365	602	61.0684	619	58.7682	523	54.1393	449	44.3804	ALG13	GO:0005634;GO:0042406;GO:0043541;GO:0005829;GO:0004577;GO:0006488	K07432	sp|P53178|ALG13_YEAST UDP-N-acetylglucosamine transferase subunit ALG13 OS=Saccharomyces cerevisiae (strain ATCC 204508 / S288c) GN=ALG13 PE=1 SV=1	gi|6321391|ref|NP_011468.1| N-acetylglucosaminyldiphosphodolichol N-acetylglucosaminyltransferase catalytic subunit ALG13 [Saccharomyces cerevisiae S288c] gi|1723827|sp|P53178.1|ALG13_YEAST RecName: Full=UDP-N-acetylglucosamine transferase subunit ALG13; AltName: Full=Asparagine-linked glycosylation protein 13 gi|1322537|emb|CAA96749.1| unnamed protein product [Saccharomyces cerevisiae] gi|256271…
YBR070C	194	15.3194	220	20.5177	188	16.2627	342	27.688	327	28.8651	266	22.4202	ALG14	GO:0043495;GO:0031965;GO:0043541;GO:0030176;GO:0004577;GO:0006488	K07441	sp|P38242|ALG14_YEAST UDP-N-acetylglucosamine transferase subunit ALG14 OS=Saccharomyces cerevisiae (strain ATCC 204508 / S288c) GN=ALG14 PE=1 SV=1	gi|6319544|ref|NP_009626.1| N-acetylglucosaminyldiphosphodolichol N-acetylglucosaminyltransferase anchoring subunit ALG14 [Saccharomyces cerevisiae S288c] gi|586508|sp|P38242.1|ALG14_YEAST RecName: Full=UDP-N-acetylglucosamine transferase subunit ALG14; AltName: Full=Asparagine-linked glycosylation protein 14 gi|433834|emb|CAA53927.1| unnamed protein product [Saccharomyces cerevisiae] gi|536320|e…
YGL065C	1013	37.7462	808	35.5584	879	35.8797	919	35.108	768	31.9898	816	32.4544	ALG2	GO:0006490;GO:0006486;GO:0033164;GO:0016021;GO:0004378;GO:0005789	K03843	sp|P43636|ALG2_YEAST Alpha-1,3/1,6-mannosyltransferase ALG2 OS=Saccharomyces cerevisiae (strain ATCC 204508 / S288c) GN=ALG2 PE=1 SV=2	gi|6321373|ref|NP_011450.1| GDP-Man:Man(1)GlcNAc(2)-PP-dolichol alpha-1,3-mannosyltransferase [Saccharomyces cerevisiae S288c] gi|1703249|sp|P43636.2|ALG2_YEAST RecName: Full=Alpha-1,3/1,6-mannosyltransferase ALG2; AltName: Full=Asparagine-linked glycosylation protein 2; AltName: Full=GDP-Man:Man(1)GlcNAc(2)-PP-Dol alpha-1,3-mannosyltransferase; AltName: Full=GDP-Man:Man(1)GlcNAc(2)-PP-dolichol m…
YBL082C	866	35.4346	683	33.0064	693	31.0627	1070	44.887	889	40.6629	859	37.5165	ALG3	GO:0006490;GO:0006486;GO:0016021;GO:0052925;GO:0005789	K03845	sp|P38179|ALG3_YEAST Dol-P-Man:Man(5)GlcNAc(2)-PP-Dol alpha-1,3-mannosyltransferase OS=Saccharomyces cerevisiae (strain ATCC 204508 / S288c) GN=ALG3 PE=1 SV=1	gi|6319389|ref|NP_009471.1| dolichyl-P-Man:Man(5)GlcNAc(2)-PP-dolichol alpha-1,3-mannosyltransferase [Saccharomyces cerevisiae S288c] gi|586444|sp|P38179.1|ALG3_YEAST RecName: Full=Dol-P-Man:Man(5)GlcNAc(2)-PP-Dol alpha-1,3-mannosyltransferase; AltName: Full=Asparagine-linked glycosylation protein 3; AltName: Full=Dol-P-Man-dependent alpha(1-3)-mannosyltransferase; AltName: Full=Dolichyl-P-Man:Ma…
YPL227C	413	23.1603	344	22.7835	354	21.7467	345	19.8354	343	21.5018	325	19.4535	ALG5	GO:0006506;GO:0004581;GO:0004582;GO:0004169;GO:0035269;GO:0019348;GO:0006487;GO:0016021;GO:0005789	K00729	sp|P40350|ALG5_YEAST Dolichyl-phosphate beta-glucosyltransferase OS=Saccharomyces cerevisiae (strain ATCC 204508 / S288c) GN=ALG5 PE=1 SV=1	gi|6325029|ref|NP_015097.1| dolichyl-phosphate beta-glucosyltransferase [Saccharomyces cerevisiae S288c] gi|728823|sp|P40350.1|ALG5_YEAST RecName: Full=Dolichyl-phosphate beta-glucosyltransferase; Short=DolP-glucosyltransferase; AltName: Full=Asparagine-linked glycosylation protein 5 gi|535141|emb|CAA54680.1| dolichyl-phosphate beta-glucosyltransferase [Saccharomyces cerevisiae] gi|1181261|emb|CA…
YOR002W	2936	101.166	2300	93.599	2643	99.7629	2807	99.1621	2423	93.3289	2603	95.7349	ALG6	GO:0006490;GO:0042281;GO:0006487;GO:0016021;GO:0005789;GO:0009060	K03848	sp|Q12001|ALG6_YEAST Dolichyl pyrophosphate Man9GlcNAc2 alpha-1,3-glucosyltransferase OS=Saccharomyces cerevisiae (strain ATCC 204508 / S288c) GN=ALG6 PE=1 SV=1	gi|6324575|ref|NP_014644.1| dolichyl-P-Glc:Man(9)GlcNAc(2)-PP-dolichol alpha-1,3-glucosyltransferase [Saccharomyces cerevisiae S288c] gi|2494842|sp|Q12001.1|ALG6_YEAST RecName: Full=Dolichyl pyrophosphate Man9GlcNAc2 alpha-1,3-glucosyltransferase; AltName: Full=Asparagine-linked glycosylation protein 6; AltName: Full=Dol-P-Glc:Man(9)GlcNAc(2)-PP-Dol alpha-1,3-glucosyltransferase; AltName: Full=Do…
YBR243C	446	18.656	374	18.4766	449	20.5743	425	18.2263	384	17.9556	423	18.8861	ALG7	GO:0016021;GO:0008963	K01001	sp|P07286|GPT_YEAST UDP-N-acetylglucosamine--dolichyl-phosphate N-acetylglucosaminephosphotransferase OS=Saccharomyces cerevisiae (strain ATCC 204508 / S288c) GN=ALG7 PE=3 SV=1	gi|398365703|ref|NP_009802.3| UDP-N-acetylglucosamine--dolichyl-phosphate N-acetylglucosaminephosphotransferase [Saccharomyces cerevisiae S288c] gi|121565|sp|P07286.1|GPT_YEAST RecName: Full=UDP-N-acetylglucosamine--dolichyl-phosphate N-acetylglucosaminephosphotransferase; AltName: Full=GlcNAc-1-P transferase; Short=G1PT; Short=GPT; AltName: Full=N-acetylglucosamine-1-phosphate transferase; AltNa…
YOR067C	1168	37.9466	1109	42.5528	1088	38.7217	1121	37.339	990	35.9543	994	34.4696	ALG8	GO:0006490;GO:0042283;GO:0042281;GO:0006487;GO:0016021;GO:0005789	K03849	sp|P40351|ALG8_YEAST Dolichyl pyrophosphate Glc1Man9GlcNAc2 alpha-1,3-glucosyltransferase OS=Saccharomyces cerevisiae (strain ATCC 204508 / S288c) GN=ALG8 PE=1 SV=1	gi|6324641|ref|NP_014710.1| dolichyl-P-Glc:Glc1Man(9)GlcNAc(2)-PP-dolichol alpha-1,3-glucosyltransferase [Saccharomyces cerevisiae S288c] gi|728824|sp|P40351.1|ALG8_YEAST RecName: Full=Dolichyl pyrophosphate Glc1Man9GlcNAc2 alpha-1,3-glucosyltransferase; AltName: Full=Asparagine-linked glycosylation protein 8; AltName: Full=Dolichyl-P-Glc:Glc1Man9GlcNAc2-PP-dolichyl alpha-1,3-glucosyltransferase;…
YNL219C	1885	63.6655	1571	62.6666	1761	65.155	2018	69.8781	1592	60.1066	1676	60.4208	ALG9	GO:0052918;GO:0004376;GO:0006486;GO:0052926;GO:0016021;GO:0005789;GO:0006488	K03846	sp|P53868|ALG9_YEAST Alpha-1,2-mannosyltransferase ALG9 OS=Saccharomyces cerevisiae (strain ATCC 204508 / S288c) GN=ALG9 PE=1 SV=1	gi|6324110|ref|NP_014180.1| dolichyl-P-Man:Man(6)GlcNAc(2)-PP-dolichol alpha-1,2-mannosyltransferase [Saccharomyces cerevisiae S288c] gi|1730823|sp|P53868.1|ALG9_YEAST RecName: Full=Alpha-1,2-mannosyltransferase ALG9; AltName: Full=Asparagine-linked glycosylation protein 9; AltName: Full=Dol-P-Man:Man(6)GlcNAc(2)-PP-Dol alpha-1,2-mannosyltransferase; AltName: Full=Dol-P-Man:Man(8)GlcNAc(2)-PP-Dol…
YGL021W	2062	50.8747	1595	46.4773	1906	51.5147	1464	37.0323	1076	29.6764	1042	27.441	ALK1	GO:0004674;GO:0005524;GO:0006468;GO:0006974;GO:0007067	K16315	sp|P43633|ALK1_YEAST Serine/threonine-protein kinase Haspin homolog ALK1 OS=Saccharomyces cerevisiae (strain ATCC 204508 / S288c) GN=ALK1 PE=1 SV=2	gi|6321417|ref|NP_011494.1| protein kinase ALK1 [Saccharomyces cerevisiae S288c] gi|1703251|sp|P43633.2|ALK1_YEAST RecName: Full=Serine/threonine-protein kinase Haspin homolog ALK1; AltName: Full=DNA damage-responsive protein ALK1 gi|1322487|emb|CAA96721.1| ALK1 [Saccharomyces cerevisiae] gi|285812177|tpg|DAA08077.1| TPA: protein kinase ALK1 [Saccharomyces cerevisiae S288c] gi|392299238|gb|EIW103…
YBL009W	278	7.71041	207	6.78063	243	7.38302	275	7.81974	285	8.83616	273	8.08192	ALK2	GO:0005634;GO:0005524;GO:0006468;GO:0035556;GO:0005737;GO:0007067;GO:0004674;GO:0007126;GO:0006974	K16315	sp|P32789|ALK2_YEAST Serine/threonine-protein kinase Haspin homolog ALK2 OS=Saccharomyces cerevisiae (strain ATCC 204508 / S288c) GN=ALK2 PE=1 SV=1	gi|6319462|ref|NP_009544.1| protein kinase ALK2 [Saccharomyces cerevisiae S288c] gi|418348|sp|P32789.1|ALK2_YEAST RecName: Full=Serine/threonine-protein kinase Haspin homolog ALK2 gi|1680405|gb|AAB23988.1|S47695_2 YBL03-17 [Saccharomyces cerevisiae] gi|535994|emb|CAA84828.1| unnamed protein product [Saccharomyces cerevisiae] gi|285810325|tpg|DAA07110.1| TPA: protein kinase ALK2 [Saccharomyces cer…
YML086C	1795	63.9641	1573	66.2014	1496	58.3981	1785	65.2134	1466	58.3971	1548	58.8792	ALO1	GO:0003885;GO:0034599;GO:0031307;GO:0070485;GO:0050660;GO:0055114	K00107	sp|P54783|ALO_YEAST D-arabinono-1,4-lactone oxidase OS=Saccharomyces cerevisiae (strain ATCC 204508 / S288c) GN=ALO1 PE=1 SV=1	gi|767208921|gb|AJS87545.1| Alo1p [Saccharomyces cerevisiae YJM1385] gi|767216352|gb|AJS94958.1| Alo1p [Saccharomyces cerevisiae YJM1444]
YNL270C	327	10.6978	284	10.9732	244	8.74446	157	5.26592	163	5.96103	171	5.97122	ALP1	GO:0015189;GO:0089709;GO:0005773;GO:0005290;GO:0005887;GO:0015181;GO:1903401;GO:0015297	K16261	sp|P38971|ALP1_YEAST Basic amino-acid permease OS=Saccharomyces cerevisiae (strain ATCC 204508 / S288c) GN=ALP1 PE=1 SV=2	gi|6324059|ref|NP_014129.1| arginine permease ALP1 [Saccharomyces cerevisiae S288c] gi|1703255|sp|P38971.2|ALP1_YEAST RecName: Full=Basic amino-acid permease gi|1045240|emb|CAA63228.1| APL1 [Saccharomyces cerevisiae] gi|1302332|emb|CAA96177.1| ALP1 [Saccharomyces cerevisiae] gi|259149100|emb|CAY82342.1| Alp1p [Saccharomyces cerevisiae EC1118] gi|285814396|tpg|DAA10290.1| TPA: arginine permease AL…
YOL130W	4583	100.052	3674	94.7291	4013	95.9714	4752	106.361	4453	108.672	4629	107.866	ALR1	GO:0015693;GO:0098655;GO:0016021;GO:0015095;GO:0005886	K16073	sp|Q08269|ALR1_YEAST Magnesium transporter ALR1 OS=Saccharomyces cerevisiae (strain ATCC 204508 / S288c) GN=ALR1 PE=1 SV=1	gi|1209711|gb|AAC49462.1| unknown [Saccharomyces cerevisiae]
YFL050C	1558	34.0526	1339	34.5645	1274	30.5033	1251	28.0328	1149	28.073	1245	29.045	ALR2	GO:0015693;GO:0098655;GO:0016021;GO:0015095;GO:0005886	K16073	sp|P43553|ALR2_YEAST Magnesium transporter ALR2 OS=Saccharomyces cerevisiae (strain ATCC 204508 / S288c) GN=ALR2 PE=1 SV=1	gi|14318469|ref|NP_116604.1| putative Mg(2+) transporter ALR2 [Saccharomyces cerevisiae S288c] gi|984142323|ref|XP_015331513.1| PREDICTED: magnesium transporter ALR2 [Marmota marmota marmota] gi|1175955|sp|P43553.1|ALR2_YEAST RecName: Full=Magnesium transporter ALR2; AltName: Full=Aluminum resistance protein 2 gi|836705|dbj|BAA09191.1| unnamed protein product [Saccharomyces cerevisiae] gi|2858118…
YLR089C	23063	730.319	19799	740.469	19253	667.868	16119	523.313	17954	635.542	17562	593.595	ALT1	GO:0005759;GO:0042853;GO:0006523;GO:0004021;GO:0030170;GO:0001300	K00814	sp|P52893|ALAM_YEAST Probable alanine aminotransferase, mitochondrial OS=Saccharomyces cerevisiae (strain ATCC 204508 / S288c) GN=ALT1 PE=1 SV=1	gi|6323118|ref|NP_013190.1| alanine transaminase ALT1 [Saccharomyces cerevisiae S288c] gi|1703228|sp|P52893.1|ALAM_YEAST RecName: Full=Probable alanine aminotransferase, mitochondrial; AltName: Full=Glutamate pyruvate transaminase; Short=GPT; AltName: Full=Glutamic--alanine transaminase; AltName: Full=Glutamic--pyruvic transaminase; Flags: Precursor gi|1256891|gb|AAB67593.1| Ylr089cp: alanine ami…
YDR111C	2999	110.868	2713	118.453	2562	103.754	1547	58.6335	1588	65.6244	1631	64.3579	ALT2	GO:0005634;GO:0042853;GO:0009058;GO:0004021;GO:0030170;GO:0005737	K00814	sp|P52892|ALAT_YEAST Probable alanine aminotransferase OS=Saccharomyces cerevisiae (strain ATCC 204508 / S288c) GN=ALT2 PE=1 SV=1	gi|6320317|ref|NP_010396.1| alanine transaminase ALT2 [Saccharomyces cerevisiae S288c] gi|1703231|sp|P52892.1|ALAT_YEAST RecName: Full=Probable alanine aminotransferase; AltName: Full=Glutamate pyruvate transaminase; Short=GPT; AltName: Full=Glutamic--alanine transaminase; AltName: Full=Glutamic--pyruvic transaminase gi|747886|emb|CAA88665.1| unknown [Saccharomyces cerevisiae] gi|285811133|tpg|DA…
YKR021W	2556	52.3879	2194	53.1097	2251	50.5406	2239	47.049	1998	45.7774	2359	51.608	ALY1	-	K20061	sp|P36117|ALY1_YEAST Arrestin-related trafficking adapter 6 OS=Saccharomyces cerevisiae (strain ATCC 204508 / S288c) GN=ALY1 PE=1 SV=1	gi|398364977|ref|NP_012946.3| Aly1p [Saccharomyces cerevisiae S288c] gi|549594|sp|P36117.1|ALY1_YEAST RecName: Full=Arrestin-related trafficking adapter 6; AltName: Full=Arrestin-like protein 1 gi|486443|emb|CAA82093.1| unnamed protein product [Saccharomyces cerevisiae] gi|285813279|tpg|DAA09176.1| TPA: Aly1p [Saccharomyces cerevisiae S288c] gi|767185175|gb|AJS55879.1| Aly1p [Saccharomyces cerevi…
YJL084C	2203	39.5015	1787	37.8434	1891	37.1438	2743	50.4257	2283	45.7605	2635	50.4312	ALY2	GO:0005770;GO:0032386;GO:0030674;GO:0031625;GO:0005769;GO:2000397	K20061	sp|P47029|ALY2_YEAST Arrestin-related trafficking adapter 3 OS=Saccharomyces cerevisiae (strain ATCC 204508 / S288c) GN=ALY2 PE=1 SV=2	gi|6322377|ref|NP_012451.1| Aly2p [Saccharomyces cerevisiae S288c] gi|2506765|sp|P47029.2|ALY2_YEAST RecName: Full=Arrestin-related trafficking adapter 3; AltName: Full=Arrestin-like protein 2 gi|895905|emb|CAA61319.1| hypothetical protein [Saccharomyces cerevisiae] gi|2131083|emb|CAA89377.1| unnamed protein product [Saccharomyces cerevisiae] gi|285812817|tpg|DAA08715.1| TPA: Aly2p [Saccharomyces…
YGR225W	49	4.61343	63	7.00543	43	4.43498	56	5.40558	24	2.52595	38	3.81883	AMA1	GO:0010997;GO:0097027;GO:0050790	K12782	sp|P50082|AMA1_YEAST Meiosis-specific APC/C activator protein AMA1 OS=Saccharomyces cerevisiae (strain ATCC 204508 / S288c) GN=AMA1 PE=1 SV=2	gi|398366225|ref|NP_011741.5| Ama1p [Saccharomyces cerevisiae S288c] gi|57015301|sp|P50082.2|AMA1_YEAST RecName: Full=Meiosis-specific APC/C activator protein AMA1; AltName: Full=Activator of meiotic APC/C protein 1; AltName: Full=Sporulation-specific protein 70 gi|14486175|gb|AAK61800.1| Ama1p [Saccharomyces cerevisiae] gi|285812418|tpg|DAA08318.1| TPA: Ama1p [Saccharomyces cerevisiae S288c] gi|…
YML035C	3421	79.1987	2692	73.605	2906	73.698	4491	106.595	3311	85.6861	3752	92.7144	AMD1	GO:0046872;GO:0032264;GO:0003876;GO:0005737;GO:0006178	K01490	sp|P15274|AMPD_YEAST AMP deaminase OS=Saccharomyces cerevisiae (strain ATCC 204508 / S288c) GN=AMD1 PE=1 SV=2	gi|767202855|gb|AJS81494.1| Amd1p [Saccharomyces cerevisiae YJM1273] gi|767215103|gb|AJS93712.1| Amd1p [Saccharomyces cerevisiae YJM1434]
YDR242W	4714	160.952	4533	182.793	4907	183.535	3793	132.775	3753	143.243	4168	151.899	AMD2	GO:0016884	K01426	sp|P22580|AMDY_YEAST Probable amidase OS=Saccharomyces cerevisiae (strain ATCC 204508 / S288c) GN=AMD2 PE=3 SV=2	gi|398366233|ref|NP_010528.3| putative amidase [Saccharomyces cerevisiae S288c] gi|1351917|sp|P22580.2|AMDY_YEAST RecName: Full=Probable amidase gi|817828|emb|CAA89728.1| Amdyp [Saccharomyces cerevisiae] gi|51830255|gb|AAU09701.1| YDR242W [Saccharomyces cerevisiae] gi|259145478|emb|CAY78742.1| Amd2p [Saccharomyces cerevisiae EC1118] gi|285811258|tpg|DAA12082.1| TPA: putative amidase [Saccharomyce…
YBR211C	926	53.528	839	57.2794	876	55.4714	810	48.0044	730	47.1714	692	42.6968	AME1	-	K11556	sp|P38313|AME1_YEAST Central kinetochore subunit AME1 OS=Saccharomyces cerevisiae (strain ATCC 204508 / S288c) GN=AME1 PE=1 SV=1	gi|398365517|ref|NP_009770.3| Ame1p [Saccharomyces cerevisiae S288c] gi|586333|sp|P38313.1|AME1_YEAST RecName: Full=Central kinetochore subunit AME1; AltName: Full=Associated with microtubules and essential protein 1 gi|536594|emb|CAA85175.1| ARP100 [Saccharomyces cerevisiae] gi|51013049|gb|AAT92818.1| YBR211C [Saccharomyces cerevisiae] gi|285810542|tpg|DAA07327.1| TPA: Ame1p [Saccharomyces cerev…
YOR378W	865	31.4814	734	31.5501	727	28.9846	797	29.7388	843	34.2967	800	31.0776	AMF1	GO:0008519;GO:0055085;GO:0016021;GO:0015696;GO:0005886	-	sp|Q08902|YO378_YEAST Drug resistance protein YOR378W OS=Saccharomyces cerevisiae (strain ATCC 204508 / S288c) GN=YOR378W PE=1 SV=1	gi|6324954|ref|NP_015023.1| Amf1p [Saccharomyces cerevisiae S288c] gi|74627247|sp|Q08902.1|YO378_YEAST RecName: Full=Drug resistance protein YOR378W gi|1420816|emb|CAA99709.1| unnamed protein product [Saccharomyces cerevisiae] gi|256269954|gb|EEU05209.1| YOR378W-like protein [Saccharomyces cerevisiae JAY291] gi|285815244|tpg|DAA11137.1| TPA: Amf1p [Saccharomyces cerevisiae S288c] gi|392296704|gb|…
YBR158W	5111	174.507	4128	166.462	3779	141.345	2055	71.936	2407	91.8692	2365	86.1903	AMN1	GO:0005634;GO:0061630;GO:0031146;GO:0016567;GO:0001100;GO:0005737;GO:0019005;GO:0007093;GO:0005515;GO:0005933	K15081	sp|P38285|AMN1_YEAST Antagonist of mitotic exit network protein 1 OS=Saccharomyces cerevisiae (strain ATCC 204508 / S288c) GN=AMN1 PE=1 SV=1	gi|6319634|ref|NP_009716.1| Amn1p [Saccharomyces cerevisiae S288c] gi|586298|sp|P38285.1|AMN1_YEAST RecName: Full=Antagonist of mitotic exit network protein 1; AltName: Full=Chromosome stability protein 13; AltName: Full=Increased copper-sensitivity protein 4 gi|536490|emb|CAA85117.1| unnamed protein product [Saccharomyces cerevisiae] gi|51830206|gb|AAU09677.1| YBR158W [Saccharomyces cerevisiae] …
YGL156W	3178	55.0384	3141	64.2461	3234	61.3546	6044	107.316	4180	80.9234	4813	88.9707	AMS1	GO:0000329;GO:0044262;GO:0006517;GO:0004559;GO:0009313;GO:0030246;GO:0006013;GO:0008270	K01191	sp|P22855|MAN1_YEAST Alpha-mannosidase OS=Saccharomyces cerevisiae (strain ATCC 204508 / S288c) GN=AMS1 PE=1 SV=2	gi|6321282|ref|NP_011359.1| alpha-mannosidase [Saccharomyces cerevisiae S288c] gi|1346479|sp|P22855.2|MAN1_YEAST RecName: Full=Alpha-mannosidase; AltName: Full=Alpha-D-mannoside mannohydrolase gi|728694|emb|CAA88536.1| AMS1 [Saccharomyces cerevisiae] gi|1322746|emb|CAA96868.1| AMS1 [Saccharomyces cerevisiae] gi|285812056|tpg|DAA07956.1| TPA: alpha-mannosidase [Saccharomyces cerevisiae S288c]
YJR047C	173	20.5927	128	17.9947	185	24.1232	226	27.5805	247	32.8663	234	29.7305	ANB1	GO:0043022;GO:0006452;GO:0003746;GO:0045905;GO:0045901	K03263	sp|P19211|IF5A2_YEAST Eukaryotic translation initiation factor 5A-2 OS=Saccharomyces cerevisiae (strain ATCC 204508 / S288c) GN=ANB1 PE=1 SV=3	gi|398364973|ref|NP_012581.3| translation elongation factor eIF-5A [Saccharomyces cerevisiae S288c] gi|124225|sp|P19211.3|IF5A2_YEAST RecName: Full=Eukaryotic translation initiation factor 5A-2; Short=eIF-5A-2; AltName: Full=Anaerobically induced protein 1; AltName: Full=Hypusine-containing protein HP1; AltName: Full=eIF-4D gi|3804|emb|CAA39692.1| hypusine containing protein HP1 [Saccharomyces ce…
YEL036C	2922	109.531	2153	95.3169	2496	102.494	2768	106.378	2615	109.576	2839	113.591	ANP1	GO:0000009;GO:0006487;GO:0005789;GO:0000136	K05533	sp|P32629|ANP1_YEAST Mannan polymerase II complex ANP1 subunit OS=Saccharomyces cerevisiae (strain ATCC 204508 / S288c) GN=ANP1 PE=1 SV=3	gi|768818452|gb|AJV35027.1| Anp1p [Saccharomyces cerevisiae YJM428]
YKL047W	1005	36.5059	785	33.677	914	36.3696	1149	42.7901	982	39.8744	1060	41.0981	ANR2	GO:0005811;GO:0005737	-	sp|P36090|ANR2_YEAST Uncharacterized protein ANR2 OS=Saccharomyces cerevisiae (strain ATCC 204508 / S288c) GN=ANR2 PE=1 SV=1	gi|6322804|ref|NP_012877.1| Anr2p [Saccharomyces cerevisiae S288c] gi|549675|sp|P36090.1|ANR2_YEAST RecName: Full=Uncharacterized protein ANR2; AltName: Full=AVL9-related family protein 2 gi|486064|emb|CAA81882.1| unnamed protein product [Saccharomyces cerevisiae] gi|666095|emb|CAA50627.1| hypothetical 58.9 kD protein [Saccharomyces cerevisiae] gi|285813213|tpg|DAA09110.1| TPA: Anr2p [Saccharomyc…
YHR126C	14	1.64559	22	3.0541	25	3.21906	7	0.843564	1	0.131395	4	0.501848	ANS1	GO:0005199;GO:0005618;GO:0005886;GO:0031225	-	sp|P38832|ANS1_YEAST Probable GPI-anchored protein ANS1 OS=Saccharomyces cerevisiae (strain ATCC 204508 / S288c) GN=ANS1 PE=2 SV=1	gi|6321918|ref|NP_011994.1| Ans1p [Saccharomyces cerevisiae S288c] gi|731712|sp|P38832.1|ANS1_YEAST RecName: Full=Probable GPI-anchored protein ANS1; Flags: Precursor gi|500678|gb|AAB68411.1| Yhr126cp [Saccharomyces cerevisiae] gi|51012799|gb|AAT92693.1| YHR126C [Saccharomyces cerevisiae] gi|190405904|gb|EDV09171.1| conserved hypothetical protein [Saccharomyces cerevisiae RM11-1a] gi|256271660|gb…
YPR128C	1490	85.0821	1165	78.5678	1404	87.8242	1369	80.146	1326	84.6411	1273	77.5889	ANT1	GO:0007031;GO:0005634;GO:0015867;GO:2001040;GO:0001077;GO:0005779;GO:0000295;GO:0006635;GO:0045944;GO:0005829;GO:0043565;GO:0008270;GO:0015992	-	sp|Q06497|ANT1_YEAST Peroxisomal adenine nucleotide transporter 1 OS=Saccharomyces cerevisiae (strain ATCC 204508 / S288c) GN=ANT1 PE=1 SV=1	gi|768869517|gb|AJV97646.1| Ant1p [Saccharomyces cerevisiae YJM248]
YMR010W	1705	78.8792	1646	89.9363	1572	79.6684	2156	102.262	1691	87.4516	1681	83.009	ANY1	GO:0016021;GO:0005737	-	sp|Q03687|YMP0_YEAST Uncharacterized membrane protein YMR010W OS=Saccharomyces cerevisiae (strain ATCC 204508 / S288c) GN=YMR010W PE=1 SV=1	gi|6323652|ref|NP_013723.1| hypothetical protein YMR010W [Saccharomyces cerevisiae S288c] gi|2497116|sp|Q03687.1|YMP0_YEAST RecName: Full=Uncharacterized membrane protein YMR010W gi|728658|emb|CAA88526.1| unknown [Saccharomyces cerevisiae] gi|45270124|gb|AAS56443.1| YMR010W [Saccharomyces cerevisiae] gi|285814013|tpg|DAA09908.1| TPA: hypothetical protein YMR010W [Saccharomyces cerevisiae S288c] g…
YPR180W	1286	69.4201	1122	71.5326	1176	69.542	1204	66.6343	964	58.1711	1065	61.3639	AOS1	GO:0016925;GO:0019948;GO:0005829;GO:0031510;GO:0006974	K10684	sp|Q06624|RHC31_YEAST DNA damage tolerance protein RHC31 OS=Saccharomyces cerevisiae (strain ATCC 204508 / S288c) GN=AOS1 PE=1 SV=1	gi|6325438|ref|NP_015506.1| E1 ubiquitin-activating protein AOS1 [Saccharomyces cerevisiae S288c] gi|984143603|ref|XP_015332210.1| PREDICTED: DNA damage tolerance protein RHC31 [Marmota marmota marmota] gi|2501437|sp|Q06624.1|RHC31_YEAST RecName: Full=DNA damage tolerance protein RHC31; AltName: Full=RAD31 homolog gi|786317|gb|AAB68113.1| Ypr180wp [Saccharomyces cerevisiae] gi|190408102|gb|EDV113…
YCL050C	2666	155.547	1992	137.264	2637	168.541	2975	177.957	2570	167.618	2761	171.944	APA1	GO:0005524;GO:0003877;GO:0009117	K00988	sp|P16550|APA1_YEAST Protein APA1 OS=Saccharomyces cerevisiae (strain ATCC 204508 / S288c) GN=APA1 PE=1 SV=4	gi|10383757|ref|NP_009880.2| bifunctional AP-4-A phosphorylase/ADP sulfurylase [Saccharomyces cerevisiae S288c] gi|984142771|ref|XP_015331761.1| PREDICTED: protein APA1 [Marmota marmota marmota] gi|18266826|sp|P16550.4|APA1_YEAST RecName: Full=Protein APA1; Includes: RecName: Full=Diadenosine 5&apos;,5&apos;&apos;&apos;-P1,P4-tetraphosphate phosphorylase 1; Short=Ap4A phosphorylase 1; AltName: Fu…
YDR530C	2876	165.738	2193	149.259	2406	151.889	2152	127.146	2158	139.018	2111	129.85	APA2	GO:0005634;GO:0005524;GO:0004780;GO:0005737;GO:0009117;GO:0003877;GO:0009164;GO:0008796	K00988	sp|P22108|APA2_YEAST Diadenosine 5&apos;,5&apos;&apos;&apos;-P1,P4-tetraphosphate phosphorylase 2 OS=Saccharomyces cerevisiae (strain ATCC 204508 / S288c) GN=APA2 PE=1 SV=1	gi|207346165|gb|EDZ72744.1| YDR530Cp-like protein [Saccharomyces cerevisiae AWRI1631] gi|584372214|gb|EWG92150.1| Apa2p [Saccharomyces cerevisiae P301] gi|919304910|gb|KOH51958.1| APA2p Diadenosine 5&apos;,5&apos;&apos;&apos;-P1,P4-tetraphosphate phosphorylase II [Saccharomyces sp. &apos;boulardii&apos;] gi|941963634|gb|KQC44486.1| Diadenosine 5&apos;,5&apos;&apos;&apos;-P1,P4-tetraphosphate phos…
YNL172W	1286	13.802	1132	14.3487	1012	11.8981	1183	13.017	1037	12.4413	1052	12.0513	APC1	GO:0005680	K03348	sp|P53886|APC1_YEAST Anaphase-promoting complex subunit 1 OS=Saccharomyces cerevisiae (strain ATCC 204508 / S288c) GN=APC1 PE=1 SV=2	gi|398364519|ref|NP_014227.4| anaphase promoting complex subunit 1 [Saccharomyces cerevisiae S288c] gi|347595632|sp|P53886.2|APC1_YEAST RecName: Full=Anaphase-promoting complex subunit 1 gi|329138964|tpg|DAA10378.2| TPA: anaphase promoting complex subunit 1 [Saccharomyces cerevisiae S288c]
YDL008W	726	82.2449	589	78.8051	599	74.3352	661	76.7716	578	73.1958	538	65.054	APC11	GO:0008270;GO:0016567;GO:0005680;GO:0004842	K03358	sp|Q12157|APC11_YEAST Anaphase-promoting complex subunit 11 OS=Saccharomyces cerevisiae (strain ATCC 204508 / S288c) GN=APC11 PE=1 SV=1	gi|398364869|ref|NP_010276.3| anaphase promoting complex subunit 11 [Saccharomyces cerevisiae S288c] gi|55976294|sp|Q12157.1|APC11_YEAST RecName: Full=Anaphase-promoting complex subunit 11 gi|683689|emb|CAA88351.1| unknown [Saccharomyces cerevisiae] gi|1430969|emb|CAA98564.1| APC11 [Saccharomyces cerevisiae] gi|285811015|tpg|DAA11839.1| TPA: anaphase promoting complex subunit 11 [Saccharomyces ce…
YLR127C	1374	30.2069	1160	30.1192	1182	28.4664	1295	29.1888	1131	27.7951	1196	28.0653	APC2	GO:0061630;GO:0031625;GO:0005737;GO:0042787;GO:0007091;GO:0005680;GO:0031145;GO:0008054;GO:0010458	K03349	sp|Q12440|APC2_YEAST Anaphase-promoting complex subunit 2 OS=Saccharomyces cerevisiae (strain ATCC 204508 / S288c) GN=APC2 PE=1 SV=1	gi|6323156|ref|NP_013228.1| anaphase promoting complex subunit 2 [Saccharomyces cerevisiae S288c] gi|55976297|sp|Q12440.1|APC2_YEAST RecName: Full=Anaphase-promoting complex subunit 2 gi|995689|emb|CAA62638.1| L3105 [Saccharomyces cerevisiae] gi|1256867|gb|AAB82373.1| Rsi1p: Anaphase Promoting Complex (APC) component [Saccharomyces cerevisiae] gi|1297041|emb|CAA61705.1| L3108 [Saccharomyces cerev…
YDR118W	777	22.3428	708	24.0445	764	24.066	716	21.1084	648	20.8294	649	19.9196	APC4	GO:0031145;GO:0030071;GO:0005680	K03351	sp|Q04601|APC4_YEAST Anaphase-promoting complex subunit 4 OS=Saccharomyces cerevisiae (strain ATCC 204508 / S288c) GN=APC4 PE=1 SV=1	gi|398365699|ref|NP_010403.3| anaphase promoting complex subunit 4 [Saccharomyces cerevisiae S288c] gi|55976289|sp|Q04601.1|APC4_YEAST RecName: Full=Anaphase-promoting complex subunit 4 gi|747892|emb|CAA88671.1| unknown [Saccharomyces cerevisiae] gi|285811139|tpg|DAA11963.1| TPA: anaphase promoting complex subunit 4 [Saccharomyces cerevisiae S288c] gi|584367171|gb|EWG87162.1| Apc4p [Saccharomyces…
YOR249C	899	24.6067	816	26.3786	790	23.6874	720	20.2048	606	18.5418	678	19.8081	APC5	-	K03352	sp|Q08683|APC5_YEAST Anaphase-promoting complex subunit 5 OS=Saccharomyces cerevisiae (strain ATCC 204508 / S288c) GN=APC5 PE=1 SV=1	gi|398365935|ref|NP_014892.3| anaphase promoting complex subunit 5 [Saccharomyces cerevisiae S288c] gi|55976292|sp|Q08683.1|APC5_YEAST RecName: Full=Anaphase-promoting complex subunit 5 gi|1420565|emb|CAA99471.1| unnamed protein product [Saccharomyces cerevisiae] gi|285815123|tpg|DAA11016.1| TPA: anaphase promoting complex subunit 5 [Saccharomyces cerevisiae S288c] gi|392296575|gb|EIW07677.1| Apc…
YLR102C	738	52.1347	550	45.8881	588	45.5033	804	58.2308	723	57.0945	809	61.0012	APC9	GO:0051301;GO:0016567;GO:0031497;GO:0005737;GO:0005680;GO:0004842;GO:0007067	K03356	sp|Q12107|APC9_YEAST Anaphase-promoting complex subunit 9 OS=Saccharomyces cerevisiae (strain ATCC 204508 / S288c) GN=APC9 PE=1 SV=1	gi|323332541|gb|EGA73949.1| Apc9p [Saccharomyces cerevisiae AWRI796]
YBR151W	4018	238.13	3392	237.426	3476	225.673	3323	201.912	3133	207.564	3296	208.503	APD1	GO:0005634;GO:0005737	-	sp|P38281|APD1_YEAST Actin patches distal protein 1 OS=Saccharomyces cerevisiae (strain ATCC 204508 / S288c) GN=APD1 PE=1 SV=1	gi|6319627|ref|NP_009709.1| Apd1p [Saccharomyces cerevisiae S288c] gi|586294|sp|P38281.1|APD1_YEAST RecName: Full=Actin patches distal protein 1 gi|536478|emb|CAA85109.1| unnamed protein product [Saccharomyces cerevisiae] gi|51013547|gb|AAT93067.1| YBR151W [Saccharomyces cerevisiae] gi|190408696|gb|EDV11961.1| conserved hypothetical protein [Saccharomyces cerevisiae RM11-1a] gi|256270202|gb|EEU05…
YKL103C	5620	204.936	5222	224.898	5439	217.268	6693	250.224	5004	203.979	5824	226.685	APE1	GO:0006508;GO:0000324;GO:0007039;GO:0008270;GO:0015031;GO:0070006	K01268	sp|P14904|AMPL_YEAST Vacuolar aminopeptidase 1 OS=Saccharomyces cerevisiae (strain ATCC 204508 / S288c) GN=APE1 PE=1 SV=2	gi|6322746|ref|NP_012819.1| metalloaminopeptidase APE1 [Saccharomyces cerevisiae S288c] gi|461508|sp|P14904.2|AMPL_YEAST RecName: Full=Vacuolar aminopeptidase 1; AltName: Full=Aminopeptidase yscI; AltName: Full=Leucine aminopeptidase IV; Short=LAPIV; AltName: Full=Lysosomal aminopeptidase III; AltName: Full=Polypeptidase; AltName: Full=Vacuolar aminopeptidase I; Flags: Precursor gi|1036305402|pdb…
YKL157W	7191	157.11	6900	178.045	7090	169.69	7688	172.208	6204	151.521	7055	164.525	APE2	GO:0006508;GO:0008237;GO:0008270	K13721	sp|P32454|APE2_YEAST Aminopeptidase 2, mitochondrial OS=Saccharomyces cerevisiae (strain ATCC 204508 / S288c) GN=APE2 PE=1 SV=4	gi|330443644|ref|NP_012765.3| metallo-aminopeptidase [Saccharomyces cerevisiae S288c] gi|347595812|sp|P32454.4|APE2_YEAST RecName: Full=Aminopeptidase 2, mitochondrial; Short=AP-II; Short=Aminopeptidase II; AltName: Full=YscII; Flags: Precursor gi|329138932|tpg|DAA09007.2| TPA: metallo-aminopeptidase [Saccharomyces cerevisiae S288c] gi|392298283|gb|EIW09381.1| Ape2p [Saccharomyces cerevisiae CEN.…
YBR286W	16495	575.767	16745	690.314	16304	623.424	15724	562.709	13435	524.225	15364	572.424	APE3	GO:0046872;GO:0004177;GO:0006508;GO:0000324	K01264	sp|P37302|APE3_YEAST Aminopeptidase Y OS=Saccharomyces cerevisiae (strain ATCC 204508 / S288c) GN=APE3 PE=1 SV=1	gi|151946671|gb|EDN64893.1| aminopeptidase yscIII [Saccharomyces cerevisiae YJM789] gi|323349662|gb|EGA83878.1| Ape3p [Saccharomyces cerevisiae Lalvin QA23]
YHR113W	3200	122.397	3022	136.516	3209	134.458	2632	103.213	2437	104.199	2532	103.372	APE4	GO:0005840;GO:0008237;GO:0006508;GO:0004177;GO:0008270;GO:0000328	K01267	sp|P38821|DNPEP_YEAST Aspartyl aminopeptidase 4 OS=Saccharomyces cerevisiae (strain ATCC 204508 / S288c) GN=APE4 PE=1 SV=1	gi|6321905|ref|NP_011981.1| aspartyl aminopeptidase [Saccharomyces cerevisiae S288c] gi|731701|sp|P38821.1|DNPEP_YEAST RecName: Full=Aspartyl aminopeptidase 4 gi|529118|gb|AAB68851.1| Yhr113wp [Saccharomyces cerevisiae] gi|151944059|gb|EDN62352.1| aspartyl aminopeptidase [Saccharomyces cerevisiae YJM789] gi|190405892|gb|EDV09159.1| hypothetical protein SCRG_04826 [Saccharomyces cerevisiae RM11-1a…
YDR525W	140	23.9586	93	18.7967	111	20.809	60	10.5271	138	26.3996	86	15.7091	API2	-	-	sp|Q04413|API2_YEAST Uncharacterized protein API2 OS=Saccharomyces cerevisiae (strain ATCC 204508 / S288c) GN=API2 PE=4 SV=1	gi|74583480|sp|Q04413.1|API2_YEAST RecName: Full=Putative uncharacterized protein API2 gi|927793|gb|AAB64965.1| Ydr525wp [Saccharomyces cerevisiae] gi|45270566|gb|AAS56664.1| YDR525W [Saccharomyces cerevisiae] gi|1023945561|gb|KZV12769.1| hypothetical protein WN66_01618 [Saccharomyces cerevisiae]
YNL077W	3916	139.017	3595	150.727	5171	201.092	3089	112.427	3386	134.369	3484	132.015	APJ1	GO:0016925;GO:0001671;GO:0031072;GO:0051087;GO:0046872;GO:0034399;GO:0051082;GO:0005829;GO:0005739;GO:0042026	K09503	sp|P53940|APJ1_YEAST J domain-containing protein APJ1 OS=Saccharomyces cerevisiae (strain ATCC 204508 / S288c) GN=APJ1 PE=1 SV=1	gi|6324252|ref|NP_014322.1| Apj1p [Saccharomyces cerevisiae S288c] gi|1730745|sp|P53940.1|APJ1_YEAST RecName: Full=J domain-containing protein APJ1 gi|1301967|emb|CAA95951.1| unnamed protein product [Saccharomyces cerevisiae] gi|51830498|gb|AAU09776.1| YNL077W [Saccharomyces cerevisiae] gi|256270264|gb|EEU05482.1| Apj1p [Saccharomyces cerevisiae JAY291] gi|285814574|tpg|DAA10468.1| TPA: Apj1p [Sa…
YJR005W	2638	70.6595	2207	69.8177	2408	70.6558	3134	86.064	2760	82.6401	2988	85.4271	APL1	GO:0006886;GO:0008565;GO:0030131;GO:0016192	-	sp|P27351|AP2B_YEAST AP-2 complex subunit beta OS=Saccharomyces cerevisiae (strain ATCC 204508 / S288c) GN=APL1 PE=1 SV=2	gi|398364751|ref|NP_012538.3| Apl1p [Saccharomyces cerevisiae S288c] gi|1168342|sp|P27351.2|AP2B_YEAST RecName: Full=AP-2 complex subunit beta; AltName: Full=Beta-2-adaptin; AltName: Full=Beta-adaptin; AltName: Full=Clathrin assembly protein complex 2 beta large chain; AltName: Full=Clathrin assembly protein large beta chain gi|1015628|emb|CAA89527.1| APL1 [Saccharomyces cerevisiae] gi|285812897|…
YKL135C	4297	110.978	3702	112.921	4229	119.648	3304	87.4861	2981	86.0637	3036	83.6938	APL2	GO:0006886;GO:0006896;GO:0030276;GO:0005905;GO:0008565;GO:0005886;GO:0030121	-	sp|P36000|AP1B1_YEAST AP-1 complex subunit beta-1 OS=Saccharomyces cerevisiae (strain ATCC 204508 / S288c) GN=APL2 PE=1 SV=1	gi|190409703|gb|EDV12968.1| beta-adaptin [Saccharomyces cerevisiae RM11-1a] gi|207343601|gb|EDZ71021.1| YKL135Cp-like protein [Saccharomyces cerevisiae AWRI1631] gi|256269916|gb|EEU05174.1| Apl2p [Saccharomyces cerevisiae JAY291] gi|259147707|emb|CAY80957.1| Apl2p [Saccharomyces cerevisiae EC1118] gi|584364721|gb|EWG84726.1| Apl2p [Saccharomyces cerevisiae R008] gi|584374987|gb|EWG94878.1| Apl2p …
YBL037W	1337	24.4643	1200	25.9328	1114	22.3296	1338	25.1006	1146	23.4408	1314	25.6635	APL3	GO:0006886;GO:0030122;GO:0008565;GO:0006897;GO:0005935	K11824	sp|P38065|AP2A_YEAST AP-2 complex subunit alpha OS=Saccharomyces cerevisiae (strain ATCC 204508 / S288c) GN=APL3 PE=1 SV=1	gi|6319434|ref|NP_009516.1| Apl3p [Saccharomyces cerevisiae S288c] gi|586420|sp|P38065.1|AP2A_YEAST RecName: Full=AP-2 complex subunit alpha; AltName: Full=Alpha-adaptin; AltName: Full=Clathrin assembly protein complex 2 alpha large chain; AltName: Full=Clathrin assembly protein large alpha chain gi|463271|emb|CAA55057.1| YBL0412 [Saccharomyces cerevisiae] gi|536049|emb|CAA84857.1| APL3 [Saccharo…
YPR029C	2674	60.2695	2030	54.038	2435	60.1216	3056	70.6181	2475	62.3587	2641	63.5366	APL4	GO:0006886;GO:0006896;GO:0030276;GO:0008565;GO:0030121	K12391	sp|Q12028|AP1G1_YEAST AP-1 complex subunit gamma-1 OS=Saccharomyces cerevisiae (strain ATCC 204508 / S288c) GN=APL4 PE=1 SV=1	gi|6325286|ref|NP_015354.1| Apl4p [Saccharomyces cerevisiae S288c] gi|74583793|sp|Q12028.1|AP1G1_YEAST RecName: Full=AP-1 complex subunit gamma-1; AltName: Full=Clathrin assembly protein complex 1 gamma large chain; AltName: Full=Clathrin assembly protein large gamma chain; AltName: Full=Gamma-adaptin gi|809594|emb|CAA89283.1| unknown [Saccharomyces cerevisiae] gi|1314103|emb|CAA95025.1| unknown …
YPL195W	2531	50.9299	2120	50.383	2238	49.3329	2513	51.8442	2034	45.7528	2229	47.8752	APL5	GO:0006896;GO:0005515;GO:0006623;GO:0005794;GO:0008565;GO:0030665;GO:0030123	K12396	sp|Q08951|AP3D_YEAST AP-3 complex subunit delta OS=Saccharomyces cerevisiae (strain ATCC 204508 / S288c) GN=APL5 PE=1 SV=1	gi|6325061|ref|NP_015129.1| Apl5p [Saccharomyces cerevisiae S288c] gi|74627252|sp|Q08951.1|AP3D_YEAST RecName: Full=AP-3 complex subunit delta; AltName: Full=Adaptor-related protein complex 3 subunit delta; AltName: Full=Delta-adaptin 3; Short=Delta-adaptin gi|1370407|emb|CAA97908.1| YKS4 [Saccharomyces cerevisiae] gi|151942604|gb|EDN60950.1| clathrin assembly complex AP-3 adaptin component delta…
YGR261C	2552	59.1537	2201	60.2543	2324	59.0109	2743	65.1859	2228	57.7301	2439	60.3437	APL6	GO:0006886;GO:0030123;GO:0016192	-	sp|P46682|AP3B_YEAST AP-3 complex subunit beta OS=Saccharomyces cerevisiae (strain ATCC 204508 / S288c) GN=APL6 PE=1 SV=2	gi|766481377|gb|AJS05438.1| Apl6p [Saccharomyces cerevisiae YJM1478]
YPL259C	2493	98.3619	2129	99.2081	2202	95.1738	3016	122.001	2409	106.25	2770	116.655	APM1	GO:0006886;GO:0006896;GO:0030276;GO:0005905;GO:0030121	K12393	sp|Q00776|AP1M1_YEAST AP-1 complex subunit mu-1-I OS=Saccharomyces cerevisiae (strain ATCC 204508 / S288c) GN=APM1 PE=1 SV=2	gi|6324996|ref|NP_015064.1| Apm1p [Saccharomyces cerevisiae S288c] gi|984143115|ref|XP_015331944.1| PREDICTED: AP-1 complex subunit mu-1-I [Marmota marmota marmota] gi|1703330|sp|Q00776.2|AP1M1_YEAST RecName: Full=AP-1 complex subunit mu-1-I; AltName: Full=Clathrin assembly protein complex 1 mu-1-I medium chain; AltName: Full=Clathrin coat assembly protein AP54; AltName: Full=Clathrin coat-associ…
YHL019C	1639	50.787	1390	50.8693	1517	51.4938	1698	53.9434	1481	51.2997	1571	51.96	APM2	GO:0006886;GO:0006896;GO:0030276;GO:0005905;GO:0030121	-	sp|P38700|APM2_YEAST Adaptin medium chain homolog APM2 OS=Saccharomyces cerevisiae (strain ATCC 204508 / S288c) GN=APM2 PE=1 SV=1	gi|151944181|gb|EDN62473.1| clathrin adaptor protein complex medium chain [Saccharomyces cerevisiae YJM789] gi|768514495|gb|AJU27580.1| Apm2p [Saccharomyces cerevisiae YJM320] gi|768514750|gb|AJU27834.1| Apm2p [Saccharomyces cerevisiae YJM326] gi|768515257|gb|AJU28339.1| Apm2p [Saccharomyces cerevisiae YJM450] gi|768516529|gb|AJU29606.1| Apm2p [Saccharomyces cerevisiae YJM541] gi|768516778|gb|AJU…
YBR288C	893	34.6508	850	38.9536	764	32.4751	920	36.5996	749	32.4885	756	31.3114	APM3	GO:0006886;GO:0030131;GO:0016192	-	sp|P38153|AP3M_YEAST AP-3 complex subunit mu OS=Saccharomyces cerevisiae (strain ATCC 204508 / S288c) GN=APM3 PE=1 SV=2	gi|398365907|ref|NP_009847.4| Apm3p [Saccharomyces cerevisiae S288c] gi|984142892|ref|XP_015331826.1| PREDICTED: AP-3 complex subunit mu [Marmota marmota marmota] gi|341940234|sp|P38153.2|AP3M_YEAST RecName: Full=AP-3 complex subunit mu; AltName: Full=AP-3 adaptor complex mu3A subunit; AltName: Full=Adaptor-related protein complex 3 subunit mu; AltName: Full=Mu-adaptin 3A; AltName: Full=Mu3-adapt…
YOL062C	3059	116.766	2603	117.349	2847	119.047	3714	145.347	3181	135.733	3316	135.105	APM4	GO:0006886;GO:0005515;GO:0030122;GO:0006897	K11826	sp|Q99186|AP2M_YEAST AP-2 complex subunit mu OS=Saccharomyces cerevisiae (strain ATCC 204508 / S288c) GN=APM4 PE=1 SV=1	gi|6324510|ref|NP_014579.1| Apm4p [Saccharomyces cerevisiae S288c] gi|2492680|sp|Q99186.1|AP2M_YEAST RecName: Full=AP-2 complex subunit mu; AltName: Full=Adaptin medium chain APM4; AltName: Full=Clathrin assembly protein complex 2 mu medium chain; AltName: Full=Clathrin coat assembly protein AP50; AltName: Full=Clathrin coat-associated protein AP50; AltName: Full=Mu2-adaptin; AltName: Full=Plasma…
YKL114C	1934	98.721	1619	97.6039	1872	104.678	2103	110.057	1833	104.593	1963	106.953	APN1	GO:0005634;GO:0003677;GO:0003906;GO:0006284;GO:0008311;GO:0017005;GO:0008270;GO:0005739	K10771	sp|P22936|APN1_YEAST DNA-(apurinic or apyrimidinic site) lyase 1 OS=Saccharomyces cerevisiae (strain ATCC 204508 / S288c) GN=APN1 PE=1 SV=4	gi|6322735|ref|NP_012808.1| DNA-(apurinic or apyrimidinic site) lyase APN1 [Saccharomyces cerevisiae S288c] gi|543825|sp|P22936.4|APN1_YEAST RecName: Full=DNA-(apurinic or apyrimidinic site) lyase 1; AltName: Full=Apurinic-apyrimidinic endonuclease 1; Short=AP endonuclease 1 gi|1680184|gb|AAB22003.1|S93804_3 APN1/YKL513 gene product [Saccharomyces cerevisiae] gi|486192|emb|CAA81954.1| APN1 [Sacch…
YBL019W	965	34.7836	883	37.5903	931	36.7614	897	33.1487	793	31.9526	873	33.5878	APN2	GO:0003906;GO:0005634;GO:0003677;GO:0006284;GO:0008081;GO:0008311;GO:0090305;GO:0008270	K10772	sp|P38207|APN2_YEAST DNA-(apurinic or apyrimidinic site) lyase 2 OS=Saccharomyces cerevisiae (strain ATCC 204508 / S288c) GN=APN2 PE=1 SV=1	gi|6319452|ref|NP_009534.1| DNA-(apurinic or apyrimidinic site) lyase APN2 [Saccharomyces cerevisiae S288c] gi|586406|sp|P38207.1|APN2_YEAST RecName: Full=DNA-(apurinic or apyrimidinic site) lyase 2; AltName: Full=AP endonuclease 2; AltName: Full=Apurinic-apyrimidinic endonuclease 2 gi|536013|emb|CAA84838.1| unnamed protein product [Saccharomyces cerevisiae] gi|285810316|tpg|DAA07101.1| TPA: DNA-…
YNL094W	3488	111.392	3056	115.265	3172	110.97	3938	128.937	3386	120.879	3567	121.59	APP1	GO:0030479;GO:0030036;GO:0044255;GO:0008195	-	sp|P53933|APP1_YEAST Phosphatidate phosphatase APP1 OS=Saccharomyces cerevisiae (strain ATCC 204508 / S288c) GN=APP1 PE=1 SV=1	gi|767238883|gb|AJT17429.1| App1p [Saccharomyces cerevisiae YJM1248] gi|767250405|gb|AJT28918.1| App1p [Saccharomyces cerevisiae YJM1439]
YIL040W	696	94.1986	623	99.5842	685	101.56	851	118.084	637	96.3742	697	100.69	APQ12	GO:0006406;GO:0031965;GO:0016021;GO:0005789;GO:0055088;GO:0006998	-	sp|P40532|APQ12_YEAST Nuclear membrane organization protein APQ12 OS=Saccharomyces cerevisiae (strain ATCC 204508 / S288c) GN=APQ12 PE=1 SV=1	gi|6322149|ref|NP_012224.1| Apq12p [Saccharomyces cerevisiae S288c] gi|731800|sp|P40532.1|APQ12_YEAST RecName: Full=Nuclear membrane organization protein APQ12 gi|600008|emb|CAA86911.1| unknown [Saccharomyces cerevisiae] gi|285812609|tpg|DAA08508.1| TPA: Apq12p [Saccharomyces cerevisiae S288c] gi|349578911|dbj|GAA24075.1| K7_Apq12p [Saccharomyces cerevisiae Kyokai no. 7] gi|392298679|gb|EIW09775.…
YLR170C	1004	120.272	863	122.098	910	119.417	1214	149.1	986	132.036	1003	128.248	APS1	GO:0006886;GO:0006896;GO:0005768;GO:0005634;GO:0030276;GO:0008565;GO:0030121	-	sp|P35181|AP1S1_YEAST AP-1 complex subunit sigma-1 OS=Saccharomyces cerevisiae (strain ATCC 204508 / S288c) GN=APS1 PE=1 SV=1	gi|6323200|ref|NP_013271.1| Aps1p [Saccharomyces cerevisiae S288c] gi|461518|sp|P35181.1|AP1S1_YEAST RecName: Full=AP-1 complex subunit sigma-1; AltName: Full=Clathrin assembly protein complex 1 sigma-1 small chain; AltName: Full=Clathrin coat assembly protein AP19; AltName: Full=Clathrin coat-associated protein AP19; AltName: Full=Golgi adaptor AP-1 19 kDa adaptin; AltName: Full=HA1 19 kDa subun…
YJR058C	1307	166.112	1068	160.311	1124	156.49	1115	145.287	857	121.756	1001	135.793	APS2	GO:0006886;GO:0030122;GO:0008565;GO:0006897;GO:0005628	K11827	sp|Q00381|AP2S_YEAST AP-2 complex subunit sigma OS=Saccharomyces cerevisiae (strain ATCC 204508 / S288c) GN=APS2 PE=1 SV=1	gi|6322518|ref|NP_012592.1| Aps2p [Saccharomyces cerevisiae S288c] gi|231554|sp|Q00381.1|AP2S_YEAST RecName: Full=AP-2 complex subunit sigma; AltName: Full=Adaptin small chain; AltName: Full=Clathrin assembly protein 2 sigma small chain; AltName: Full=Clathrin coat assembly protein AP17; AltName: Full=Clathrin coat-associated protein AP17; AltName: Full=Plasma membrane adaptor AP-2 17 kDa protein…
YJL024C	844	84.5541	649	76.7899	755	82.858	1040	106.82	855	95.7512	895	95.705	APS3	GO:0006886;GO:0008565;GO:0030123;GO:0016192	K12399	sp|P47064|AP3S_YEAST AP-3 complex subunit sigma OS=Saccharomyces cerevisiae (strain ATCC 204508 / S288c) GN=APS3 PE=1 SV=1	gi|398364633|ref|NP_012510.3| Aps3p [Saccharomyces cerevisiae S288c] gi|1176346|sp|P47064.1|AP3S_YEAST RecName: Full=AP-3 complex subunit sigma; AltName: Full=AP-3 complex sigma3A subunit; AltName: Full=Adaptor-related protein complex 3 subunit sigma; AltName: Full=Clathrin-associated/assembly/adaptor protein, small 3; AltName: Full=Sigma-adaptin 3A; AltName: Full=Sigma3-adaptin gi|1015539|emb|CA…
YML022W	1196	119.606	842	99.4488	964	105.607	1313	134.621	1330	148.682	1254	133.856	APT1	GO:0005634;GO:0052689;GO:0044209;GO:0002084;GO:0005737;GO:0046872;GO:0003999;GO:0006168;GO:0006631;GO:0008474	K00759	sp|P49435|APT1_YEAST Adenine phosphoribosyltransferase 1 OS=Saccharomyces cerevisiae (strain ATCC 204508 / S288c) GN=APT1 PE=1 SV=3	gi|6323619|ref|NP_013690.1| adenine phosphoribosyltransferase APT1 [Saccharomyces cerevisiae S288c] gi|88983982|sp|P49435.3|APT1_YEAST RecName: Full=Adenine phosphoribosyltransferase 1; Short=APRT 1 gi|575697|emb|CAA86633.1| unnamed protein product [Saccharomyces cerevisiae] gi|45270354|gb|AAS56558.1| YML022W [Saccharomyces cerevisiae] gi|151946139|gb|EDN64370.1| adenine phosphoribosyltransferase…
YDR441C	788	81.4064	725	88.458	711	80.4632	960	101.679	961	110.979	881	97.1466	APT2	GO:0009116;GO:0016740	K00759	sp|P36973|APT2_YEAST Adenine phosphoribosyltransferase 2 OS=Saccharomyces cerevisiae (strain ATCC 204508 / S288c) GN=APT2 PE=1 SV=2	gi|398366599|ref|NP_010729.3| adenine phosphoribosyltransferase APT2 [Saccharomyces cerevisiae S288c] gi|313104072|sp|P36973.2|APT2_YEAST RecName: Full=Adenine phosphoribosyltransferase 2; Short=APRT 2 gi|927717|gb|AAB64883.1| Apt2p: adenine phosphoribosyltransferase [Saccharomyces cerevisiae] gi|256270665|gb|EEU05829.1| Apt2p [Saccharomyces cerevisiae JAY291] gi|285811454|tpg|DAA12278.1| TPA: ad…
YNL065W	1021	32.6619	819	30.9433	922	32.3104	1850	60.6757	1150	41.1244	1328	45.3454	AQR1	GO:0055085;GO:0016021;GO:0005215	-	sp|P53943|AQR1_YEAST Probable transporter AQR1 OS=Saccharomyces cerevisiae (strain ATCC 204508 / S288c) GN=AQR1 PE=1 SV=1	gi|398365123|ref|NP_014334.3| Aqr1p [Saccharomyces cerevisiae S288c] gi|1730741|sp|P53943.1|AQR1_YEAST RecName: Full=Probable transporter AQR1 gi|994822|gb|AAA99646.1| membrane protein [Saccharomyces cerevisiae] gi|1301943|emb|CAA95938.1| unnamed protein product [Saccharomyces cerevisiae] gi|285814587|tpg|DAA10481.1| TPA: Aqr1p [Saccharomyces cerevisiae S288c] gi|392296926|gb|EIW08027.1| Aqr1p [S…
YPR192W	549	33.7079	489	35.4597	517	34.7732	569	35.8178	593	40.7005	590	38.6661	AQY1	GO:0006833;GO:0030437;GO:0034220;GO:0015254;GO:0009992;GO:0015250;GO:0005887;GO:0005789	K09885	sp|P0CD91|AQY1_YEAST Aquaporin-1 OS=Saccharomyces cerevisiae (strain ATCC 204508 / S288c) GN=AQY1 PE=1 SV=1	gi|6325450|ref|NP_015518.1| Aqy1p [Saccharomyces cerevisiae S288c] gi|984142365|ref|XP_015331537.1| PREDICTED: aquaporin-1 [Marmota marmota marmota] gi|290463124|sp|P0CD91.1|AQY1_YEAST RecName: Full=Aquaporin-1 gi|786301|gb|AAB64621.1| transmembrane channel protein [Saccharomyces cerevisiae] gi|45270022|gb|AAS56392.1| YPR192W [Saccharomyces cerevisiae] gi|285815716|tpg|DAA11608.1| TPA: Aqy1p [Sac…
YLL052C	318	39.8758	209	30.9525	254	34.8908	419	53.867	712	99.8041	585	78.2992	AQY2	GO:0006833;GO:0015250;GO:0005887;GO:0034220;GO:0015254;GO:0009992;GO:0005789	K09885	sp|P0CD90|AQY2_YEAST Aquaporin-like protein 2 OS=Saccharomyces cerevisiae (strain ATCC 204508 / S288c) GN=AQY2 PE=1 SV=1	gi|6322976|ref|NP_013048.1| Aqy2p [Saccharomyces cerevisiae S288c] gi|290463127|sp|C7GNE3.1|AQY22_YEAS2 RecName: Full=Aquaporin-like protein 2; AltName: Full=Truncated aquaporin-2 gi|290463128|sp|A7A0K8.1|AQY22_YEAS7 RecName: Full=Aquaporin-like protein 2; AltName: Full=Truncated aquaporin-2 gi|290463130|sp|P0CD90.1|AQY2_YEAST RecName: Full=Aquaporin-like protein 2; AltName: Full=Truncated aquapo…
YFL054C	2505	72.7	2055	70.4378	1578	50.1683	1151	34.2475	1275	41.3641	1209	37.4518	AQY3	GO:0015250;GO:0006833;GO:0005887;GO:0015254;GO:0034220;GO:0009992	K03441	sp|P43549|YFF4_YEAST Uncharacterized membrane protein YFL054C OS=Saccharomyces cerevisiae (strain ATCC 204508 / S288c) GN=YFL054C PE=1 SV=1	gi|14318465|ref|NP_116601.1| hypothetical protein YFL054C [Saccharomyces cerevisiae S288c] gi|1175958|sp|P43549.1|YFF4_YEAST RecName: Full=Uncharacterized membrane protein YFL054C gi|836701|dbj|BAA09187.1| unnamed protein product [Saccharomyces cerevisiae] gi|51012657|gb|AAT92622.1| YFL054C [Saccharomyces cerevisiae] gi|151944919|gb|EDN63174.1| conserved protein [Saccharomyces cerevisiae YJM789] …
YBR149W	8804	479.389	7933	510.167	8611	513.638	9104	508.238	7495	456.211	8277	481.061	ARA1	GO:0055114;GO:0016491	K00063	sp|P38115|ARA1_YEAST D-arabinose dehydrogenase [NAD(P)+] heavy chain OS=Saccharomyces cerevisiae (strain ATCC 204508 / S288c) GN=ARA1 PE=1 SV=1	gi|398365091|ref|NP_009707.3| D-arabinose 1-dehydrogenase (NAD(P)(+)) ARA1 [Saccharomyces cerevisiae S288c] gi|586553|sp|P38115.1|ARA1_YEAST RecName: Full=D-arabinose dehydrogenase [NAD(P)+] heavy chain; AltName: Full=AKR3C gi|560188867|pdb|4IJC|A Chain A, Crystal Structure Of Arabinose Dehydrogenase Ara1 From Saccharomyces Cerevisiae gi|560188868|pdb|4IJC|B Chain B, Crystal Structure Of Arabinos…
YMR041C	1552	86.7742	1501	99.1167	1312	80.3579	1228	70.3922	1118	69.8758	1171	69.8836	ARA2	GO:0070485;GO:0055114;GO:0047816;GO:0045290	K00062	sp|Q04212|ARA2_YEAST D-arabinose 1-dehydrogenase OS=Saccharomyces cerevisiae (strain ATCC 204508 / S288c) GN=ARA2 PE=1 SV=1	gi|6323684|ref|NP_013755.1| D-arabinose 1-dehydrogenase (NAD(P)(+)) ARA2 [Saccharomyces cerevisiae S288c] gi|2497129|sp|Q04212.1|ARA2_YEAST RecName: Full=D-arabinose 1-dehydrogenase; AltName: Full=NAD(+)-specific D-arabinose dehydrogenase gi|695721|emb|CAA88407.1| unknown [Saccharomyces cerevisiae] gi|90991337|dbj|BAE93049.1| NAD+-specific D-arabinose dehydrogenase [Saccharomyces cerevisiae] gi|1…
YER036C	6538	200.932	5152	187.002	6289	211.729	7751	244.224	7252	249.142	7519	246.651	ARB1	GO:0005840;GO:0005634;GO:0005524;GO:0000056;GO:0042624;GO:0030687	K06185	sp|P40024|ARB1_YEAST ABC transporter ATP-binding protein ARB1 OS=Saccharomyces cerevisiae (strain ATCC 204508 / S288c) GN=ARB1 PE=1 SV=1	gi|6320874|ref|NP_010953.1| ATP-binding cassette family ATPase ARB1 [Saccharomyces cerevisiae S288c] gi|731453|sp|P40024.1|ARB1_YEAST RecName: Full=ABC transporter ATP-binding protein ARB1; AltName: Full=ATP-binding cassette protein involved in ribosome biogenesis 1 gi|603269|gb|AAB64571.1| Yer036cp [Saccharomyces cerevisiae] gi|151944746|gb|EDN63005.1| Shuttling protein, ATP binding cassette pro…
YGL105W	5757	286.844	4690	275.988	5150	281.095	5442	277.994	5235	291.577	5292	281.442	ARC1	GO:0051351;GO:0004825;GO:0000049;GO:0032266;GO:0017102;GO:0080025;GO:0005829;GO:0006431;GO:0008047	K15437	sp|P46672|ARC1_YEAST tRNA-aminoacylation cofactor ARC1 OS=Saccharomyces cerevisiae (strain ATCC 204508 / S288c) GN=ARC1 PE=1 SV=2	gi|766463788|gb|AJR87885.1| Arc1p [Saccharomyces cerevisiae YJM969] gi|766464790|gb|AJR88885.1| Arc1p [Saccharomyces cerevisiae YJM975] gi|766465263|gb|AJR89357.1| Arc1p [Saccharomyces cerevisiae YJM978] gi|766465764|gb|AJR89857.1| Arc1p [Saccharomyces cerevisiae YJM981] gi|766467248|gb|AJR91841.1| Arc1p [Saccharomyces cerevisiae YJM996] gi|766467752|gb|AJR91341.1| Arc1p [Saccharomyces cerevisiae…
YIL062C	3589	435.496	3097	443.832	3235	430.012	5032	626.005	3948	535.518	4340	562.108	ARC15	GO:0000147;GO:0003729;GO:0005885;GO:0034314;GO:0000001;GO:0030479;GO:0031315;GO:0005198	K05754	sp|P40518|ARPC5_YEAST Actin-related protein 2/3 complex subunit 5 OS=Saccharomyces cerevisiae (strain ATCC 204508 / S288c) GN=ARC15 PE=1 SV=1	gi|6322127|ref|NP_012202.1| Arc15p [Saccharomyces cerevisiae S288c] gi|731820|sp|P40518.1|ARPC5_YEAST RecName: Full=Actin-related protein 2/3 complex subunit 5; AltName: Full=Arp2/3 complex 16 kDa subunit; Short=p16-ARC gi|557807|emb|CAA86161.1| unnamed protein product [Saccharomyces cerevisiae] gi|45269591|gb|AAS56176.1| YIL062C [Saccharomyces cerevisiae] gi|151943101|gb|EDN61436.1| arp2/3 compl…
YLR370C	2115	222.164	1915	237.574	1920	220.933	3021	325.343	2492	292.616	2505	280.861	ARC18	GO:0003779;GO:0005885;GO:0034314;GO:0005739;GO:0051654	K05756	sp|Q05933|ARPC3_YEAST Actin-related protein 2/3 complex subunit 3 OS=Saccharomyces cerevisiae (strain ATCC 204508 / S288c) GN=ARC18 PE=1 SV=1	gi|398366017|ref|NP_013474.3| Arc18p [Saccharomyces cerevisiae S288c] gi|3121775|sp|Q05933.1|ARPC3_YEAST RecName: Full=Actin-related protein 2/3 complex subunit 3; AltName: Full=Arp2/3 complex 21 kDa subunit; Short=p21-ARC gi|609419|gb|AAB67576.1| Ylr370cp [Saccharomyces cerevisiae] gi|45270528|gb|AAS56645.1| YLR370C [Saccharomyces cerevisiae] gi|151940893|gb|EDN59275.1| arp2/3 complex subunit [S…
YKL013C	4277	467.585	3909	504.724	4134	495.093	5039	564.797	4070	497.395	4368	509.71	ARC19	GO:0003779;GO:0030479;GO:0000147;GO:0005885;GO:0000001;GO:0034314;GO:0005198	K05755	sp|P33204|ARPC4_YEAST Actin-related protein 2/3 complex subunit 4 OS=Saccharomyces cerevisiae (strain ATCC 204508 / S288c) GN=ARC19 PE=1 SV=2	gi|6322839|ref|NP_012912.1| Arc19p [Saccharomyces cerevisiae S288c] gi|549658|sp|P33204.2|ARPC4_YEAST RecName: Full=Actin-related protein 2/3 complex subunit 4; AltName: Full=Arp2/3 complex 20 kDa; Short=p20-ARC gi|485999|emb|CAA81848.1| ARC19 [Saccharomyces cerevisiae] gi|45270586|gb|AAS56674.1| YKL013C [Saccharomyces cerevisiae] gi|151941532|gb|EDN59895.1| arp2/3 complex subunit [Saccharomyces …
YNR035C	2979	163.157	2784	180.083	3052	183.111	3865	217.026	3396	207.917	3506	204.959	ARC35	GO:0000226;GO:0005885;GO:0034314;GO:0003779;GO:0000001;GO:0030479;GO:0005829;GO:0006898;GO:0005198	K05758	sp|P53731|ARPC2_YEAST Actin-related protein 2/3 complex subunit 2 OS=Saccharomyces cerevisiae (strain ATCC 204508 / S288c) GN=ARC35 PE=1 SV=1	gi|6324363|ref|NP_014433.1| Arc35p [Saccharomyces cerevisiae S288c] gi|984143046|ref|XP_015331908.1| PREDICTED: actin-related protein 2/3 complex subunit 2 [Marmota marmota marmota] gi|1730675|sp|P53731.1|ARPC2_YEAST RecName: Full=Actin-related protein 2/3 complex subunit 2; AltName: Full=Arp2/3 complex 34 kDa subunit; Short=p34-ARC gi|1302535|emb|CAA96315.1| unnamed protein product [Saccharomyce…
YBR234C	2563	125.046	2330	134.26	2533	135.38	2865	143.309	2503	136.512	2588	134.774	ARC40	GO:0051015;GO:0030479;GO:0043130;GO:0005885;GO:0034314	K05757	sp|P38328|ARPC1_YEAST Actin-related protein 2/3 complex subunit 1 OS=Saccharomyces cerevisiae (strain ATCC 204508 / S288c) GN=ARC40 PE=1 SV=1	gi|6319711|ref|NP_009793.1| Arc40p [Saccharomyces cerevisiae S288c] gi|586351|sp|P38328.1|ARPC1_YEAST RecName: Full=Actin-related protein 2/3 complex subunit 1; AltName: Full=Arp2/3 complex 41 kDa subunit; AltName: Full=p41-ARC gi|536635|emb|CAA85197.1| unnamed protein product [Saccharomyces cerevisiae] gi|51012967|gb|AAT92777.1| YBR234C [Saccharomyces cerevisiae] gi|151946620|gb|EDN64842.1| arp2…
YHR013C	822	64.6379	634	58.8806	702	60.4711	740	59.6587	586	51.5109	590	49.5207	ARD1	GO:0031415;GO:0017198;GO:0061606;GO:1990190;GO:0016573;GO:0018002;GO:1990189;GO:0022626	K00670	sp|P07347|ARD1_YEAST N-terminal acetyltransferase A complex catalytic subunit ARD1 OS=Saccharomyces cerevisiae (strain ATCC 204508 / S288c) GN=ARD1 PE=1 SV=2	gi|6321801|ref|NP_011877.1| peptide alpha-N-acetyltransferase complex A subunit ARD1 [Saccharomyces cerevisiae S288c] gi|728879|sp|P07347.2|ARD1_YEAST RecName: Full=N-terminal acetyltransferase A complex catalytic subunit ARD1; Short=NatA complex subunit ARD1; AltName: Full=Arrest-defective protein 1 gi|500702|gb|AAB68937.1| Ard1p: subunit of the major N alpha-acetyltransferase [Saccharomyces cer…
YCR048W	2545	78.2152	2232	81.0148	2441	82.18	2640	83.1829	2466	84.7193	2550	83.6494	ARE1	GO:0016021;GO:0008204;GO:0034737;GO:0005789;GO:0034738	K00637	sp|P25628|ARE1_YEAST Sterol O-acyltransferase 1 OS=Saccharomyces cerevisiae (strain ATCC 204508 / S288c) GN=ARE1 PE=1 SV=1	gi|6319896|ref|NP_009978.1| sterol acyltransferase [Saccharomyces cerevisiae S288c] gi|140500|sp|P25628.1|ARE1_YEAST RecName: Full=Sterol O-acyltransferase 1; AltName: Full=Sterol-ester synthase 1 gi|1907190|emb|CAA42296.1| acyl-CoA sterol acyltransferase [Saccharomyces cerevisiae] gi|51013293|gb|AAT92940.1| YCR048W [Saccharomyces cerevisiae] gi|190406477|gb|EDV09744.1| acyl-CoA cholesterol acylt…
YNR019W	1607	46.9286	1573	54.2522	1641	52.4959	2955	88.472	2673	87.2583	2623	81.7597	ARE2	GO:0016021;GO:0008204;GO:0034737;GO:0005789	K00637	sp|P53629|ARE2_YEAST Sterol O-acyltransferase 2 OS=Saccharomyces cerevisiae (strain ATCC 204508 / S288c) GN=ARE2 PE=1 SV=1	gi|6324346|ref|NP_014416.1| sterol acyltransferase [Saccharomyces cerevisiae S288c] gi|1703371|sp|P53629.1|ARE2_YEAST RecName: Full=Sterol O-acyltransferase 2; AltName: Full=Sterol-ester synthase 2 gi|1302504|emb|CAA96298.1| ARE2 [Saccharomyces cerevisiae] gi|1373171|gb|AAB02203.1| ACAT related enzyme 2 [Saccharomyces cerevisiae] gi|151944547|gb|EDN62825.1| acyl-CoA cholesterol acyltransferase [S…
YDL192W	3091	319.324	2452	299.171	2863	324.003	3850	407.774	3269	377.514	3197	352.528	ARF1	GO:0006893;GO:0003924;GO:0007264;GO:0005794;GO:0006888;GO:0005525;GO:0015031;GO:0016236	K07937	sp|P11076|ARF1_YEAST ADP-ribosylation factor 1 OS=Saccharomyces cerevisiae (strain ATCC 204508 / S288c) GN=ARF1 PE=1 SV=3	gi|6320009|ref|NP_010089.1| Arf family GTPase ARF1 [Saccharomyces cerevisiae S288c] gi|114121|sp|P11076.3|ARF1_YEAST RecName: Full=ADP-ribosylation factor 1 gi|873090754|pdb|5A1U|A Chain A, The Structure Of The Copi Coat Triad gi|873090755|pdb|5A1U|B Chain B, The Structure Of The Copi Coat Triad gi|873090779|pdb|5A1V|A Chain A, The Structure Of The Copi Coat Linkage I gi|873090780|pdb|5A1V|B Chai…
YDL137W	6635	685.446	5660	690.583	6114	691.915	7301	773.288	6079	702.021	5967	657.972	ARF2	GO:0006893;GO:0003924;GO:0007264;GO:0005794;GO:0006888;GO:0005525;GO:0015031;GO:0016236	K07937	sp|P19146|ARF2_YEAST ADP-ribosylation factor 2 OS=Saccharomyces cerevisiae (strain ATCC 204508 / S288c) GN=ARF2 PE=1 SV=3	gi|6320064|ref|NP_010144.1| Arf family GTPase ARF2 [Saccharomyces cerevisiae S288c] gi|114124|sp|P19146.3|ARF2_YEAST RecName: Full=ADP-ribosylation factor 2 gi|27065721|pdb|1MR3|F Chain F, Saccharomyces Cerevisiae Adp-Ribosylation Factor 2 (Scarf2) Complexed With Gdp-3&apos;p At 1.6a Resolution gi|171071|gb|AAA34430.1| ADP-ribosylation factor 2 (ARF2) [Saccharomyces cerevisiae] gi|1419224|emb|CAA…
YOR094W	552	56.4048	544	65.6512	480	53.7296	729	76.3715	601	68.6495	717	78.2016	ARF3	GO:0036267;GO:0003729;GO:0010513;GO:0030234;GO:0005934;GO:0051666;GO:0005935;GO:0003924;GO:0006886;GO:0007264;GO:0051017;GO:0005794;GO:0006897;GO:0000282;GO:0005525	K07941	sp|P40994|ARF3_YEAST ADP-ribosylation factor 3 OS=Saccharomyces cerevisiae (strain ATCC 204508 / S288c) GN=ARF3 PE=1 SV=2	gi|6324668|ref|NP_014737.1| Arf family GTPase ARF3 [Saccharomyces cerevisiae S288c] gi|728884|sp|P40994.2|ARF3_YEAST RecName: Full=ADP-ribosylation factor 3 gi|576549|gb|AAA61614.1| ADP-ribosylation factor 3; ARF3 [Saccharomyces cerevisiae] gi|1164941|emb|CAA64016.1| YOR3172w [Saccharomyces cerevisiae] gi|1420267|emb|CAA99291.1| ARF3 [Saccharomyces cerevisiae] gi|45269393|gb|AAS56077.1| YOR094W […
YOL058W	57738	2575.91	49911	2629.86	58224	2845.55	59176	2706.71	56366	2811.08	56016	2667.48	ARG1	GO:0005524;GO:0004055;GO:0006526	K01940	sp|P22768|ASSY_YEAST Argininosuccinate synthase OS=Saccharomyces cerevisiae (strain ATCC 204508 / S288c) GN=ARG1 PE=1 SV=3	gi|330443730|ref|NP_014583.2| argininosuccinate synthase [Saccharomyces cerevisiae S288c] gi|347595810|sp|P22768.3|ASSY_YEAST RecName: Full=Argininosuccinate synthase; AltName: Full=Citrulline--aspartate ligase gi|151945576|gb|EDN63817.1| arginosuccinate synthetase [Saccharomyces cerevisiae YJM789] gi|190407287|gb|EDV10554.1| arginosuccinate synthetase [Saccharomyces cerevisiae RM11-1a] gi|256273…
YJL071W	4402	143.761	3601	138.893	4065	145.428	4363	146.084	3877	141.538	4086	142.432	ARG2	GO:0005759;GO:0034618;GO:0004042;GO:0006592;GO:0003991;GO:0006526	K00618	sp|P40360|NAGS_YEAST Amino-acid acetyltransferase, mitochondrial OS=Saccharomyces cerevisiae (strain ATCC 204508 / S288c) GN=ARG2 PE=1 SV=1	gi|6322390|ref|NP_012464.1| acetyl-CoA:L-glutamate N-acetyltransferase [Saccharomyces cerevisiae S288c] gi|731933|sp|P40360.1|NAGS_YEAST RecName: Full=Amino-acid acetyltransferase, mitochondrial; AltName: Full=Arginine-requiring protein 2; AltName: Full=Glutamate N-acetyltransferase; AltName: Full=N-acetylglutamate synthase; Short=AGS; Short=NAGS; Flags: Precursor gi|229891177|sp|B3LQ40.1|NAGS_YE…
YJL088W	13925	771.667	11749	768.958	12201	740.672	12292	698.368	11016	682.409	10245	605.991	ARG3	GO:0016597;GO:0005829;GO:0042450;GO:0004585;GO:0005739;GO:0000050	K00611	sp|P05150|OTC_YEAST Ornithine carbamoyltransferase OS=Saccharomyces cerevisiae (strain ATCC 204508 / S288c) GN=ARG3 PE=1 SV=1	gi|6322373|ref|NP_012447.1| ornithine carbamoyltransferase [Saccharomyces cerevisiae S288c] gi|129280|sp|P05150.1|OTC_YEAST RecName: Full=Ornithine carbamoyltransferase; AltName: Full=Ornithine transcarbamylase; Short=OTCase gi|171075|gb|AAA34432.1| ornithine carbamoyltransferase (EC 2.1.3.3) [Saccharomyces cerevisiae] gi|171077|gb|AAA34433.1| ornithine carbamoyltransferase [Saccharomyces cerevis…
YHR018C	85886	3476.35	80144	3831.24	88397	3919.53	77199	3203.61	71383	3229.85	75706	3270.78	ARG4	GO:0004056;GO:0005829;GO:0042450;GO:0051262	K01755	sp|P04076|ARLY_YEAST Argininosuccinate lyase OS=Saccharomyces cerevisiae (strain ATCC 204508 / S288c) GN=ARG4 PE=1 SV=2	gi|6321806|ref|NP_011882.1| argininosuccinate lyase ARG4 [Saccharomyces cerevisiae S288c] gi|728893|sp|P04076.2|ARLY_YEAST RecName: Full=Argininosuccinate lyase; Short=ASAL; AltName: Full=Arginosuccinase gi|500711|gb|AAB68946.1| Arg4p: Arginosuccinate lyase [Saccharomyces cerevisiae] gi|51013761|gb|AAT93174.1| YHR018C [Saccharomyces cerevisiae] gi|207344771|gb|EDZ71800.1| YHR018Cp-like protein [S…
YER069W	44249	961.534	42471	1089.99	43059	1024.99	39263	874.725	35776	869.038	36802	853.595	ARG5,6	GO:0005759;GO:0034618;GO:0016310;GO:0005524;GO:0006355;GO:0006526;GO:0051287;GO:0055114;GO:0046983;GO:0006592;GO:0003942;GO:0003991	K12659	sp|Q01217|ARG56_YEAST Protein ARG5,6, mitochondrial OS=Saccharomyces cerevisiae (strain ATCC 204508 / S288c) GN=ARG5,6 PE=1 SV=1	gi|6320913|ref|NP_010992.1| bifunctional acetylglutamate kinase/N-acetyl-gamma-glutamyl-phosphate reductase [Saccharomyces cerevisiae S288c] gi|231560|sp|Q01217.1|ARG56_YEAST RecName: Full=Protein ARG5,6, mitochondrial; Contains: RecName: Full=N-acetyl-gamma-glutamyl-phosphate reductase; AltName: Full=N-acetyl-glutamate semialdehyde dehydrogenase; Short=NAGSA dehydrogenase; Contains: RecName: Ful…
YMR062C	36869	1566.66	34125	1712.59	37513	1746.18	34897	1520.29	32467	1542.2	33314	1510.98	ARG7	GO:0004042;GO:0004358;GO:0005759;GO:0006592;GO:0006526	K00620	sp|Q04728|ARGJ_YEAST Arginine biosynthesis bifunctional protein ArgJ, mitochondrial OS=Saccharomyces cerevisiae (strain ATCC 204508 / S288c) GN=ARG7 PE=1 SV=1	gi|6323707|ref|NP_013778.1| glutamate N-acetyltransferase [Saccharomyces cerevisiae S288c] gi|2498157|sp|Q04728.1|ARGJ_YEAST RecName: Full=Arginine biosynthesis bifunctional protein ArgJ, mitochondrial; AltName: Full=Extracellular mutant protein 40; Includes: RecName: Full=Glutamate N-acetyltransferase; Short=GAT; AltName: Full=Ornithine acetyltransferase; Short=OATase; AltName: Full=Ornithine tr…
YOL140W	8097	358.68	8771	458.88	8051	390.686	7514	341.257	7167	354.9	6901	326.298	ARG8	GO:0005759;GO:0003992;GO:0006592;GO:0005829;GO:0042802;GO:0006526;GO:0030170	K00818	sp|P18544|ARGD_YEAST Acetylornithine aminotransferase, mitochondrial OS=Saccharomyces cerevisiae (strain ATCC 204508 / S288c) GN=ARG8 PE=1 SV=1	gi|6324432|ref|NP_014501.1| acetylornithine transaminase [Saccharomyces cerevisiae S288c] gi|114141|sp|P18544.1|ARGD_YEAST RecName: Full=Acetylornithine aminotransferase, mitochondrial; Short=ACOAT; Flags: Precursor gi|171083|gb|AAA34436.1| acetylornithine aminotransferase (ARG8) (EC 2.6.1.11) [Saccharomyces cerevisiae] gi|1177625|emb|CAA58853.1| ARG8 [Saccharomyces cerevisiae] gi|1420036|emb|CAA…
YMR042W	2711	286.372	2103	262.366	2190	253.42	2429	263.061	2444	288.595	2357	265.754	ARG80	GO:0005634;GO:0046983;GO:0000982;GO:0045944;GO:1900079;GO:0016021;GO:0000987;GO:1900081	K19808	sp|P07249|ARGR1_YEAST Arginine metabolism regulation protein I OS=Saccharomyces cerevisiae (strain ATCC 204508 / S288c) GN=ARG80 PE=1 SV=2	gi|6323685|ref|NP_013756.1| Arg80p [Saccharomyces cerevisiae S288c] gi|1168490|sp|P07249.2|ARGR1_YEAST RecName: Full=Arginine metabolism regulation protein I; AltName: Full=Arginine-requiring protein 80 gi|3374|emb|CAA28944.1| unnamed protein product [Saccharomyces cerevisiae] gi|695722|emb|CAA88408.1| Argr1p [Saccharomyces cerevisiae] gi|51013141|gb|AAT92864.1| YMR042W [Saccharomyces cerevisiae]…
YML099C	3692	78.6788	3299	83.0319	3158	73.723	3340	72.9741	2973	70.8234	3184	72.425	ARG81	GO:0005634;GO:0003677;GO:0000981;GO:0005737;GO:0006357;GO:0003712;GO:0008270;GO:0000821	K09246	sp|P05085|ARGR2_YEAST Arginine metabolism regulation protein II OS=Saccharomyces cerevisiae (strain ATCC 204508 / S288c) GN=ARG81 PE=1 SV=3	gi|6323539|ref|NP_013610.1| Arg81p [Saccharomyces cerevisiae S288c] gi|1351976|sp|P05085.3|ARGR2_YEAST RecName: Full=Arginine metabolism regulation protein II; AltName: Full=Arginine-requiring protein 81 gi|575703|emb|CAA86638.1| ARGR2 [Saccharomyces cerevisiae] gi|285813905|tpg|DAA09800.1| TPA: Arg81p [Saccharomyces cerevisiae S288c]
YDR173C	562	29.6552	502	31.2849	618	35.723	682	36.8957	571	33.6811	581	32.7235	ARG82	GO:0016310;GO:0008440	K00915	sp|P07250|IPMK_YEAST Inositol polyphosphate multikinase OS=Saccharomyces cerevisiae (strain ATCC 204508 / S288c) GN=ARG82 PE=1 SV=1	gi|398365957|ref|NP_010458.3| inositol polyphosphate multikinase [Saccharomyces cerevisiae S288c] gi|114134|sp|P07250.1|IPMK_YEAST RecName: Full=Inositol polyphosphate multikinase; Short=IPMK; AltName: Full=Arginine metabolism regulation protein III gi|3376|emb|CAA28945.1| unnamed protein product [Saccharomyces cerevisiae] gi|1289288|emb|CAA86678.1| Argr3p [Saccharomyces cerevisiae] gi|190404872|…
YDR376W	1614	61.3588	1354	60.7938	1453	60.511	1699	66.2207	1423	60.4734	1425	57.824	ARH1	GO:0005759;GO:0055114;GO:0016491	K18914	sp|P48360|ADRO_YEAST Probable NADPH:adrenodoxin oxidoreductase, mitochondrial OS=Saccharomyces cerevisiae (strain ATCC 204508 / S288c) GN=ARH1 PE=1 SV=1	gi|398366539|ref|NP_010664.3| NADPH-adrenodoxin reductase [Saccharomyces cerevisiae S288c] gi|1351892|sp|P48360.1|ADRO_YEAST RecName: Full=Probable NADPH:adrenodoxin oxidoreductase, mitochondrial; Short=AR; Short=Adrenodoxin reductase; AltName: Full=Ferredoxin--NADP(+) reductase; Short=Ferredoxin reductase; Flags: Precursor gi|849197|gb|AAB64812.1| Arh1p [Saccharomyces cerevisiae] gi|151942349|gb…
YGL157W	4604	248.53	4459	284.282	4294	253.923	4686	259.342	4066	245.357	4445	256.115	ARI1	GO:0003824;GO:0050662	K17741	sp|P53111|ARI1_YEAST NADPH-dependent aldehyde reductase ARI1 OS=Saccharomyces cerevisiae (strain ATCC 204508 / S288c) GN=ARI1 PE=1 SV=1	gi|398364383|ref|NP_011358.3| carbonyl reductase (NADPH-dependent) ARI1 [Saccharomyces cerevisiae S288c] gi|1723933|sp|P53111.1|ARI1_YEAST RecName: Full=NADPH-dependent aldehyde reductase ARI1 gi|1322748|emb|CAA96869.1| unnamed protein product [Saccharomyces cerevisiae] gi|285812055|tpg|DAA07955.1| TPA: carbonyl reductase (NADPH-dependent) ARI1 [Saccharomyces cerevisiae S288c] gi|392299592|gb|EIW…
YNL020C	2060	60.5341	1912	66.3572	1964	63.2222	3001	90.412	2470	81.1365	2829	88.7331	ARK1	GO:0000147;GO:0005524;GO:0030100;GO:0043332;GO:0006468;GO:0007015;GO:0030479;GO:0004674	K08853	sp|P53974|ARK1_YEAST Actin-regulating kinase 1 OS=Saccharomyces cerevisiae (strain ATCC 204508 / S288c) GN=ARK1 PE=1 SV=1	gi|6324308|ref|NP_014378.1| serine/threonine protein kinase ARK1 [Saccharomyces cerevisiae S288c] gi|1730058|sp|P53974.1|ARK1_YEAST RecName: Full=Actin-regulating kinase 1 gi|1301849|emb|CAA95882.1| unnamed protein product [Saccharomyces cerevisiae] gi|285814631|tpg|DAA10525.1| TPA: serine/threonine protein kinase ARK1 [Saccharomyces cerevisiae S288c] gi|349580904|dbj|GAA26063.1| K7_Ark1p [Saccha…
YBR164C	1325	135.392	1074	129.613	1150	128.727	1253	131.267	1043	119.137	1181	128.809	ARL1	GO:0007264;GO:0005622;GO:0005525	K07942	sp|P38116|ARL1_YEAST ADP-ribosylation factor-like protein 1 OS=Saccharomyces cerevisiae (strain ATCC 204508 / S288c) GN=ARL1 PE=1 SV=4	gi|401626847|gb|EJS44767.1| arl1p [Saccharomyces arboricola H-6]
YPL051W	409	38.6372	319	35.591	373	38.5999	542	52.4938	390	41.1844	427	43.0556	ARL3	GO:0042175;GO:0034976;GO:0003924;GO:0043001;GO:0007264;GO:0005794;GO:0000042;GO:0005525	K07952	sp|Q02804|ARL3_YEAST ADP-ribosylation factor-like protein 3 OS=Saccharomyces cerevisiae (strain ATCC 204508 / S288c) GN=ARL3 PE=1 SV=1	gi|6325206|ref|NP_015274.1| Arf family GTPase ARL3 [Saccharomyces cerevisiae S288c] gi|51315831|sp|Q02804.1|ARL3_YEAST RecName: Full=ADP-ribosylation factor-like protein 3; AltName: Full=Arf-like GTPase 3 gi|1079691|gb|AAB68314.1| Ypl051wp [Saccharomyces cerevisiae] gi|2736079|gb|AAD13357.1| ADP-ribosylation factor-like protein 1 [Saccharomyces cerevisiae] gi|45270536|gb|AAS56649.1| YPL051W [Sacc…
YHL040C	1834	54.8375	1480	52.2645	1588	52.0145	1699	52.0833	1724	57.6238	1657	52.8835	ARN1	GO:0010008;GO:0006879;GO:0005634;GO:0016023;GO:0006811;GO:0044718;GO:0016021;GO:0015343;GO:0005886	K08197	sp|P38731|ARN1_YEAST Siderophore iron transporter ARN1 OS=Saccharomyces cerevisiae (strain ATCC 204508 / S288c) GN=ARN1 PE=1 SV=1	gi|6321747|ref|NP_011823.1| siderophore transporter [Saccharomyces cerevisiae S288c] gi|984143282|ref|XP_015332038.1| PREDICTED: siderophore iron transporter ARN1 [Marmota marmota marmota] gi|731616|sp|P38731.1|ARN1_YEAST RecName: Full=Siderophore iron transporter ARN1; AltName: Full=Ferrichrome permease gi|2289869|gb|AAB65052.1| unknown [Saccharomyces cerevisiae] gi|285809859|tpg|DAA06646.1| TPA…
YHL047C	2523	76.2897	2011	71.8171	2243	74.2974	2385	73.9374	2383	80.5488	2283	73.6842	ARN2	GO:0055085;GO:0016021	K08197	sp|P38724|ARN2_YEAST Siderophore iron transporter ARN2 OS=Saccharomyces cerevisiae (strain ATCC 204508 / S288c) GN=ARN2 PE=3 SV=2	gi|330443580|ref|NP_011816.2| siderophore transporter [Saccharomyces cerevisiae S288c] gi|341940242|sp|P38724.2|ARN2_YEAST RecName: Full=Siderophore iron transporter ARN2; AltName: Full=Triacetylfusarinine C permease; AltName: Full=Triacetylfusarinine C transporter 1 gi|329136677|tpg|DAA06641.2| TPA: siderophore transporter [Saccharomyces cerevisiae S288c] gi|768515490|gb|AJU28571.1| Arn2p [Sacch…
YDR127W	20008	236.362	18128	252.925	18849	243.926	19601	237.399	16961	223.981	18763	236.59	ARO1	GO:0003866;GO:0003855;GO:0016310;GO:0009423;GO:0004765;GO:0005524;GO:0003856;GO:0005737;GO:0055114;GO:0046872;GO:0009073;GO:0004764	K13830	sp|P08566|ARO1_YEAST Pentafunctional AROM polypeptide OS=Saccharomyces cerevisiae (strain ATCC 204508 / S288c) GN=ARO1 PE=1 SV=1	gi|6320332|ref|NP_010412.1| pentafunctional protein ARO1p [Saccharomyces cerevisiae S288c] gi|114166|sp|P08566.1|ARO1_YEAST RecName: Full=Pentafunctional AROM polypeptide; Includes: RecName: Full=3-dehydroquinate synthase; Short=DHQS; Includes: RecName: Full=3-phosphoshikimate 1-carboxyvinyltransferase; AltName: Full=5-enolpyruvylshikimate-3-phosphate synthase; Short=EPSP synthase; Short=EPSPS; I…
YDR380W	523	15.4411	556	19.3874	526	17.0121	1315	39.8043	864	28.5153	963	30.3475	ARO10	GO:0000287;GO:0016831;GO:0016021;GO:0030976	K12732	sp|Q06408|ARO10_YEAST Transaminated amino acid decarboxylase OS=Saccharomyces cerevisiae (strain ATCC 204508 / S288c) GN=ARO10 PE=1 SV=1	gi|398366545|ref|NP_010668.3| phenylpyruvate decarboxylase ARO10 [Saccharomyces cerevisiae S288c] gi|50400299|sp|Q06408.1|ARO10_YEAST RecName: Full=Transaminated amino acid decarboxylase; AltName: Full=Transaminated branched-chain amino acid decarboxylase gi|849201|gb|AAB64816.1| Ydr380wp [Saccharomyces cerevisiae] gi|151942354|gb|EDN60710.1| conserved protein [Saccharomyces cerevisiae YJM789] gi…
YGL148W	11858	590.829	9770	574.926	11977	653.723	12867	657.286	12076	672.604	12263	652.178	ARO2	GO:0009423;GO:0042602;GO:0009073;GO:0004107;GO:0005737	K01736	sp|P28777|AROC_YEAST Chorismate synthase OS=Saccharomyces cerevisiae (strain ATCC 204508 / S288c) GN=ARO2 PE=1 SV=1	gi|6321290|ref|NP_011367.1| bifunctional chorismate synthase/riboflavin reductase [NAD(P)H] ARO2 [Saccharomyces cerevisiae S288c] gi|114186|sp|P28777.1|AROC_YEAST RecName: Full=Chorismate synthase; AltName: Full=5-enolpyruvylshikimate-3-phosphate phospholyase gi|3387|emb|CAA42745.1| chorismate synthase [Saccharomyces cerevisiae] gi|1322732|emb|CAA96860.1| ARO2 [Saccharomyces cerevisiae] gi|149823…
YDR035W	23875	1208.84	20152	1205.06	23673	1313.02	21693	1126.08	20465	1158.3	21920	1184.63	ARO3	GO:0009423;GO:0003849;GO:0009073	K01626	sp|P14843|AROF_YEAST Phospho-2-dehydro-3-deoxyheptonate aldolase, phenylalanine-inhibited OS=Saccharomyces cerevisiae (strain ATCC 204508 / S288c) GN=ARO3 PE=1 SV=1	gi|398365167|ref|NP_010320.3| 3-deoxy-7-phosphoheptulonate synthase ARO3 [Saccharomyces cerevisiae S288c] gi|114194|sp|P14843.1|AROF_YEAST RecName: Full=Phospho-2-dehydro-3-deoxyheptonate aldolase, phenylalanine-inhibited; AltName: Full=3-deoxy-D-arabino-heptulosonate 7-phosphate synthase; AltName: Full=DAHP synthase; AltName: Full=Phospho-2-keto-3-deoxyheptonate aldolase gi|3383|emb|CAA31865.1| …
YBR249C	21639	1095.62	17239	1030.87	19617	1088.06	21689	1125.87	21595	1222.26	21953	1186.42	ARO4	GO:0005634;GO:0009423;GO:0003849;GO:0009073;GO:0005737	K01626	sp|P32449|AROG_YEAST Phospho-2-dehydro-3-deoxyheptonate aldolase, tyrosine-inhibited OS=Saccharomyces cerevisiae (strain ATCC 204508 / S288c) GN=ARO4 PE=1 SV=2	gi|6319726|ref|NP_009808.1| 3-deoxy-7-phosphoheptulonate synthase ARO4 [Saccharomyces cerevisiae S288c] gi|984144263|ref|XP_015332545.1| PREDICTED: phospho-2-dehydro-3-deoxyheptonate aldolase, tyrosine-inhibited [Marmota marmota marmota] gi|461540|sp|P32449.2|AROG_YEAST RecName: Full=Phospho-2-dehydro-3-deoxyheptonate aldolase, tyrosine-inhibited; AltName: Full=3-deoxy-D-arabino-heptulosonate 7-p…
YPR060C	1063	77.7269	891	76.9454	998	79.9399	847	63.4962	759	62.0391	830	64.7792	ARO7	GO:0046417;GO:0005634;GO:0009094;GO:0004106;GO:0006571;GO:0005737	K01850	sp|P32178|CHMU_YEAST Chorismate mutase OS=Saccharomyces cerevisiae (strain ATCC 204508 / S288c) GN=ARO7 PE=1 SV=1	gi|6325317|ref|NP_015385.1| chorismate mutase ARO7 [Saccharomyces cerevisiae S288c] gi|416801|sp|P32178.1|CHMU_YEAST RecName: Full=Chorismate mutase; Short=CM gi|2914559|pdb|4CSM|A Chain A, Yeast Chorismate Mutase + Tyr + Endooxabicyclic Inhibitor gi|2914561|pdb|4CSM|B Chain B, Yeast Chorismate Mutase + Tyr + Endooxabicyclic Inhibitor gi|313507253|pdb|2CSM|A Chain A, Tyr-Bound T-State Of Yeast Ch…
YGL202W	27415	1027.65	23708	1049.59	26232	1077.17	23918	919.201	22281	933.64	23869	955.02	ARO8	GO:0009094;GO:0006571;GO:0019509;GO:0005737;GO:0047536;GO:0008793;GO:0080130;GO:0030170;GO:0019878	K00838	sp|P53090|ARO8_YEAST Aromatic/aminoadipate aminotransferase 1 OS=Saccharomyces cerevisiae (strain ATCC 204508 / S288c) GN=ARO8 PE=1 SV=1	gi|6321236|ref|NP_011313.1| bifunctional 2-aminoadipate transaminase/aromatic-amino-acid:2-oxoglutarate transaminase [Saccharomyces cerevisiae S288c] gi|1723954|sp|P53090.1|ARO8_YEAST RecName: Full=Aromatic/aminoadipate aminotransferase 1; AltName: Full=2-aminoadipate aminotransferase; AltName: Full=2-aminoadipate transaminase; AltName: Full=Alpha-aminoadipate aminotransferase; Short=AadAT; AltNa…
YDR421W	1826	36.0479	1721	40.1261	1726	37.3263	1847	37.3829	1569	34.6249	1704	35.9061	ARO80	GO:0005634;GO:0006572;GO:0009083;GO:0000981;GO:0006569;GO:0045944;GO:0008270;GO:0043565;GO:0006559	-	sp|Q04052|ARO80_YEAST Transcriptional activator ARO80 OS=Saccharomyces cerevisiae (strain ATCC 204508 / S288c) GN=ARO80 PE=1 SV=1	gi|6320629|ref|NP_010709.1| Aro80p [Saccharomyces cerevisiae S288c] gi|50400296|sp|Q04052.1|ARO80_YEAST RecName: Full=Transcriptional activator ARO80 gi|927697|gb|AAB64863.1| Ydr421wp [Saccharomyces cerevisiae] gi|285811437|tpg|DAA12261.1| TPA: Aro80p [Saccharomyces cerevisiae S288c] gi|392300540|gb|EIW11631.1| Aro80p [Saccharomyces cerevisiae CEN.PK113-7D]
YHR137W	416	15.1991	496	21.403	426	17.0503	656	24.5729	527	21.524	487	18.9922	ARO9	GO:0005634;GO:0009072;GO:0016212;GO:0019509;GO:0005737;GO:0097053;GO:0008793;GO:0080130;GO:0030170	K05821	sp|P38840|ARO9_YEAST Aromatic amino acid aminotransferase 2 OS=Saccharomyces cerevisiae (strain ATCC 204508 / S288c) GN=ARO9 PE=1 SV=3	gi|6321929|ref|NP_012005.1| aromatic-amino-acid:2-oxoglutarate transaminase [Saccharomyces cerevisiae S288c] gi|308153630|sp|P38840.3|ARO9_YEAST RecName: Full=Aromatic amino acid aminotransferase 2; AltName: Full=Aromatic amino acid aminotransferase II; AltName: Full=Aromatic amino acid-requiring protein 9; AltName: Full=Kynurenine aminotransferase I; Short=KAT I gi|500670|gb|AAB68403.1| Aro9p: A…
YHR129C	424	20.6866	392	22.5879	390	20.8441	384	19.2079	411	22.4156	374	19.4766	ARP1	GO:0000132;GO:0016020;GO:0005938;GO:0005816;GO:0003774;GO:0005200;GO:0005869;GO:0030286;GO:0000235;GO:0031578;GO:0007097	K16575	sp|P38696|ARP1_YEAST Centractin OS=Saccharomyces cerevisiae (strain ATCC 204508 / S288c) GN=ARP1 PE=1 SV=1	gi|6321921|ref|NP_011997.1| actin-related protein 1 [Saccharomyces cerevisiae S288c] gi|728795|sp|P38696.1|ARP1_YEAST RecName: Full=Centractin; AltName: Full=Actin-like protein; AltName: Full=Actin-related protein 1 gi|500679|gb|AAB68412.1| Arp1p: Actin-related protein, of the dynactin complex [Saccharomyces cerevisiae] gi|557670|emb|CAA56206.1| centractin [Saccharomyces cerevisiae] gi|207344581|…
YDR106W	199	13.1197	160	12.4583	187	13.5054	177	11.9638	121	8.91748	135	9.50001	ARP10	GO:0005869;GO:0005874;GO:0030286;GO:0003774;GO:0005200;GO:0005737;GO:0007067	-	sp|Q04549|ARP10_YEAST Actin-like protein ARP10 OS=Saccharomyces cerevisiae (strain ATCC 204508 / S288c) GN=ARP10 PE=1 SV=1	gi|6320311|ref|NP_010391.1| Arp10p [Saccharomyces cerevisiae S288c] gi|2492679|sp|Q04549.1|ARP10_YEAST RecName: Full=Actin-like protein ARP10 gi|747881|emb|CAA88660.1| unknown [Saccharomyces cerevisiae] gi|45269257|gb|AAS56008.1| YDR106W [Saccharomyces cerevisiae] gi|190404931|gb|EDV08198.1| conserved hypothetical protein [Saccharomyces cerevisiae RM11-1a] gi|259145347|emb|CAY78611.1| Arp10p [Sac…
YDL029W	5226	255.193	4770	275.096	5186	277.413	7162	358.559	5877	320.805	6353	331.129	ARP2	GO:0030476;GO:0005885;GO:0032258;GO:0005524;GO:0034314;GO:0030100;GO:0051654;GO:0003779;GO:0030479;GO:0000001;GO:0005739;GO:0016887	K17260	sp|P32381|ARP2_YEAST Actin-related protein 2 OS=Saccharomyces cerevisiae (strain ATCC 204508 / S288c) GN=ARP2 PE=1 SV=1	gi|6320175|ref|NP_010255.1| actin-related protein 2 [Saccharomyces cerevisiae S288c] gi|416582|sp|P32381.1|ARP2_YEAST RecName: Full=Actin-related protein 2; AltName: Full=Actin-like protein ARP2; Short=Actin-like protein 2 gi|3330|emb|CAA43718.1| actin-like protein [Saccharomyces cerevisiae] gi|1279687|emb|CAA96460.1| actin-like protein ACT2 [Saccharomyces cerevisiae] gi|1431006|emb|CAA98588.1| A…
YJR065C	5917	246.955	5561	274.117	6067	277.387	7519	321.739	6259	292.017	6620	294.913	ARP3	GO:1903475;GO:0000147;GO:0005885;GO:0005524;GO:0034314;GO:0051666;GO:0032153;GO:0051285;GO:0030479;GO:0005829	K18584	sp|P47117|ARP3_YEAST Actin-related protein 3 OS=Saccharomyces cerevisiae (strain ATCC 204508 / S288c) GN=ARP3 PE=1 SV=1	gi|398365101|ref|NP_012599.3| actin-related protein 3 [Saccharomyces cerevisiae S288c] gi|1168331|sp|P47117.1|ARP3_YEAST RecName: Full=Actin-related protein 3; AltName: Full=Actin-like protein ARP3; Short=Actin-like protein 3 gi|1015741|emb|CAA89593.1| ARP3 [Saccharomyces cerevisiae] gi|1019687|gb|AAB39291.1| ORF YJR065c [Saccharomyces cerevisiae] gi|1220556|gb|AAC37503.1| actin-related protein […
YJL081C	1597	61.2085	1214	54.9531	1294	54.3296	1540	60.5138	1245	53.3411	1414	57.8463	ARP4	GO:0035267;GO:0000812;GO:0031493;GO:0006281;GO:0006338;GO:0004402;GO:0031011;GO:0016573;GO:0006357;GO:0043140;GO:0051382	K11400	sp|P80428|ARP4_YEAST Actin-related protein 4 OS=Saccharomyces cerevisiae (strain ATCC 204508 / S288c) GN=ARP4 PE=1 SV=1	gi|323347965|gb|EGA82224.1| Arp4p [Saccharomyces cerevisiae Lalvin QA23]
YNL059C	2459	61.0711	2062	60.4829	2303	62.6565	2502	63.7076	2216	61.5223	2335	61.899	ARP5	GO:0042766;GO:0006281;GO:0006355;GO:0043140;GO:0031011	K11672	sp|P53946|ARP5_YEAST Actin-related protein 5 OS=Saccharomyces cerevisiae (strain ATCC 204508 / S288c) GN=ARP5 PE=1 SV=1	gi|6324269|ref|NP_014339.1| Arp5p [Saccharomyces cerevisiae S288c] gi|1730738|sp|P53946.1|ARP5_YEAST RecName: Full=Actin-related protein 5; AltName: Full=Actin-like protein ARP5 gi|994827|gb|AAA99652.1| Ynl2430p [Saccharomyces cerevisiae] gi|1301932|emb|CAA95933.1| ARP5 [Saccharomyces cerevisiae] gi|285814592|tpg|DAA10486.1| TPA: Arp5p [Saccharomyces cerevisiae S288c] gi|392296932|gb|EIW08033.1| …
YLR085C	1218	52.1099	957	48.3561	1104	51.7413	1139	49.9601	1026	49.0689	972	44.3873	ARP6	GO:0031491;GO:0000812;GO:0034399;GO:0006355;GO:0043486;GO:0005737	K11662	sp|Q12509|ARP6_YEAST Actin-like protein ARP6 OS=Saccharomyces cerevisiae (strain ATCC 204508 / S288c) GN=ARP6 PE=1 SV=1	gi|6323114|ref|NP_013186.1| Arp6p [Saccharomyces cerevisiae S288c] gi|2492676|sp|Q12509.1|ARP6_YEAST RecName: Full=Actin-like protein ARP6 gi|1256887|gb|AAB67589.1| Arp6p: actin-related protein [Saccharomyces cerevisiae] gi|1360453|emb|CAA97645.1| ARP6 [Saccharomyces cerevisiae] gi|151941252|gb|EDN59630.1| actin-related protein [Saccharomyces cerevisiae YJM789] gi|285813505|tpg|DAA09401.1| TPA: A…
YPR034W	2025	79.5623	1587	73.6421	1712	73.6854	2126	85.6392	1977	86.8311	2051	86.0137	ARP7	GO:0042766;GO:0015616;GO:0006337;GO:0006368;GO:0016586;GO:0045944;GO:0043044;GO:0016514	K11767	sp|Q12406|ARP7_YEAST Actin-related protein 7 OS=Saccharomyces cerevisiae (strain ATCC 204508 / S288c) GN=ARP7 PE=1 SV=1	gi|6325291|ref|NP_015359.1| Arp7p [Saccharomyces cerevisiae S288c] gi|2492677|sp|Q12406.1|ARP7_YEAST RecName: Full=Actin-related protein 7; AltName: Full=Actin-like protein ARP7; AltName: Full=Chromatin structure-remodeling complex protein ARP7; AltName: Full=SWI/SNF complex component ARP7 gi|809599|emb|CAA89288.1| unknown [Saccharomyces cerevisiae] gi|1314108|emb|CAA94984.1| unknown [Saccharomyc…
YOR141C	3371	71.7566	2914	73.2588	3023	70.4914	2852	62.2414	2574	61.2488	2792	63.4363	ARP8	GO:0005856;GO:0003729;GO:0005524;GO:0006338;GO:0006355;GO:0031011;GO:0005737;GO:0006302;GO:0006312;GO:0043140	K11673	sp|Q12386|ARP8_YEAST Actin-like protein ARP8 OS=Saccharomyces cerevisiae (strain ATCC 204508 / S288c) GN=ARP8 PE=1 SV=1	gi|6324715|ref|NP_014784.1| Arp8p [Saccharomyces cerevisiae S288c] gi|2492678|sp|Q12386.1|ARP8_YEAST RecName: Full=Actin-like protein ARP8 gi|1262142|emb|CAA64058.1| YOR3348c [Saccharomyces cerevisiae] gi|1420356|emb|CAA99341.1| ARP8 [Saccharomyces cerevisiae] gi|285815020|tpg|DAA10913.1| TPA: Arp8p [Saccharomyces cerevisiae S288c] gi|768464204|gb|AJT76461.1| Arp8p [Saccharomyces cerevisiae YJM45…
YMR033W	1326	54.3753	972	47.0751	1125	50.5366	1259	52.9311	1144	52.4409	1191	52.1302	ARP9	GO:0042766;GO:0015616;GO:0006337;GO:0016584;GO:0006368;GO:0016586;GO:0045944;GO:0043044;GO:0016514	K11768	sp|Q05123|ARP9_YEAST Actin-like protein ARP9 OS=Saccharomyces cerevisiae (strain ATCC 204508 / S288c) GN=ARP9 PE=1 SV=1	gi|151946194|gb|EDN64425.1| chromatin remodeling Snf/Swi complex subunit [Saccharomyces cerevisiae YJM789] gi|349580319|dbj|GAA25479.1| K7_Arp9p [Saccharomyces cerevisiae Kyokai no. 7] gi|767187153|gb|AJS65830.1| Arp9p [Saccharomyces cerevisiae YJM428] gi|767188032|gb|AJS66707.1| Arp9p [Saccharomyces cerevisiae YJM451] gi|767191547|gb|AJS70213.1| Arp9p [Saccharomyces cerevisiae YJM681] gi|7671990…
YPR199C	1094	69.6777	978	73.5669	916	63.9098	1099	71.763	972	69.2036	1074	73.013	ARR1	GO:0005634;GO:0000978;GO:0061395;GO:0001077;GO:0005737	K09043	sp|Q06596|YAP8_YEAST AP-1-like transcription factor YAP8 OS=Saccharomyces cerevisiae (strain ATCC 204508 / S288c) GN=ARR1 PE=3 SV=1	gi|6325457|ref|NP_015525.1| Arr1p [Saccharomyces cerevisiae S288c] gi|984142493|ref|XP_015331608.1| PREDICTED: AP-1-like transcription factor YAP8 [Marmota marmota marmota] gi|2498101|sp|Q06596.1|YAP8_YEAST RecName: Full=AP-1-like transcription factor YAP8; AltName: Full=Arsenic compound resistance protein 1; AltName: Full=Arsenical-resistance protein ARR1 gi|786310|gb|AAB64627.1| AP1-like protei…
YPR200C	137	19.6772	137	23.2397	133	20.9262	111	16.3453	96	15.4134	129	19.7766	ARR2	GO:0046685;GO:0030611	K18064	sp|Q06597|ARR2_YEAST Arsenical-resistance protein 2 OS=Saccharomyces cerevisiae (strain ATCC 204508 / S288c) GN=ARR2 PE=4 SV=1	gi|6325458|ref|NP_015526.1| Arr2p [Saccharomyces cerevisiae S288c] gi|984142487|ref|XP_015331605.1| PREDICTED: arsenical-resistance protein 2 [Marmota marmota marmota] gi|2498102|sp|Q06597.1|ARR2_YEAST RecName: Full=Arsenical-resistance protein 2 gi|786311|gb|AAB64628.1| P9677.16 [Saccharomyces cerevisiae] gi|45269996|gb|AAS56379.1| YPR200C [Saccharomyces cerevisiae] gi|151942968|gb|EDN61314.1| c…
YPR201W	679	31.4905	539	29.5234	581	29.5176	532	25.2958	448	23.226	523	25.8899	ARR3	GO:0015105;GO:0005342;GO:0055085;GO:0015699;GO:0071702;GO:0005887;GO:0015104;GO:0015700;GO:0046685;GO:0015297	K03325	sp|Q06598|ARR3_YEAST Arsenical-resistance protein 3 OS=Saccharomyces cerevisiae (strain ATCC 204508 / S288c) GN=ARR3 PE=1 SV=1	gi|6325459|ref|NP_015527.1| Arr3p [Saccharomyces cerevisiae S288c] gi|2498103|sp|Q06598.1|ARR3_YEAST RecName: Full=Arsenical-resistance protein 3; AltName: Full=Arsenic compounds resistance protein 3; AltName: Full=As(III)/H(+) and Sb(III)/H(+)antiporter gi|786298|gb|AAB64629.1| P9677.2 [Saccharomyces cerevisiae] gi|207340194|gb|EDZ68622.1| YPR201Wp-like protein [Saccharomyces cerevisiae AWRI1631…
YLR392C	802	29.0197	703	30.0429	697	27.6279	763	28.3055	737	29.8107	752	29.044	ART10	-	-	sp|P18634|ART10_YEAST Arrestin-related trafficking adapter 10 OS=Saccharomyces cerevisiae (strain ATCC 204508 / S288c) GN=ART10 PE=1 SV=3	gi|398366091|ref|NP_013496.3| Art10p [Saccharomyces cerevisiae S288c] gi|2506770|sp|P18634.3|ART10_YEAST RecName: Full=Arrestin-related trafficking adapter 10 gi|625110|gb|AAB82352.1| Ylr392cp [Saccharomyces cerevisiae] gi|285813797|tpg|DAA09693.1| TPA: Art10p [Saccharomyces cerevisiae S288c] gi|768828717|gb|AJV52704.1| Art10p [Saccharomyces cerevisiae YJM1307] gi|768843053|gb|AJV67008.1| Art10p …
YGR068C	1902	60.8452	1441	54.4436	1558	54.5983	1939	63.5946	1529	54.6776	1697	57.9452	ART5	GO:0031625;GO:0070086	K20062	sp|P53244|ART5_YEAST Arrestin-related trafficking adapter 5 OS=Saccharomyces cerevisiae (strain ATCC 204508 / S288c) GN=ART5 PE=1 SV=1	gi|6321506|ref|NP_011582.1| Art5p [Saccharomyces cerevisiae S288c] gi|1723677|sp|P53244.1|ART5_YEAST RecName: Full=Arrestin-related trafficking adapter 5 gi|1323092|emb|CAA97070.1| unnamed protein product [Saccharomyces cerevisiae] gi|285812263|tpg|DAA08163.1| TPA: Art5p [Saccharomyces cerevisiae S288c] gi|392299323|gb|EIW10417.1| Art5p [Saccharomyces cerevisiae CEN.PK113-7D] gi|766453544|gb|AJR7…
YLR242C	763	44.517	693	47.7531	771	49.2778	701	41.932	652	42.5241	701	43.6555	ARV1	GO:0006506;GO:0030148;GO:0000139;GO:0035621;GO:0035376;GO:0032541;GO:0006897;GO:0016021;GO:0005789;GO:0097036;GO:0016125;GO:0032366	-	sp|Q06541|ARV1_YEAST Protein ARV1 OS=Saccharomyces cerevisiae (strain ATCC 204508 / S288c) GN=ARV1 PE=2 SV=1	gi|6323271|ref|NP_013343.1| sterol homeostasis protein ARV1 [Saccharomyces cerevisiae S288c] gi|74644964|sp|Q06541.1|ARV1_YEAST RecName: Full=Protein ARV1 gi|662341|gb|AAB67397.1| Arv1p [Saccharomyces cerevisiae] gi|51013143|gb|AAT92865.1| YLR242C [Saccharomyces cerevisiae] gi|151941078|gb|EDN59458.1| protein required for normal intracellular sterol distribution and for sphingolipid metabolism [S…
YDR101C	1491	47.1349	1038	38.7551	1344	46.5435	2405	77.9483	2120	74.9181	2252	75.9893	ARX1	GO:0005654;GO:0022625;GO:0030687;GO:0000055;GO:0046872;GO:0005730;GO:0006508;GO:0008237	K14813	sp|Q03862|ARX1_YEAST Probable metalloprotease ARX1 OS=Saccharomyces cerevisiae (strain ATCC 204508 / S288c) GN=ARX1 PE=1 SV=1	gi|6320306|ref|NP_010386.1| putative hydrolase [Saccharomyces cerevisiae S288c] gi|74655006|sp|Q03862.1|ARX1_YEAST RecName: Full=Probable metalloprotease ARX1; AltName: Full=Associated with ribosomal export complex protein 1 gi|597959901|pdb|3J65|LL Chain l, Arx1 Pre-60s Particle. This Entry Contains The R-proteins And Biogenesis Factors. gi|633637|emb|CAA87677.1| unknown [Saccharomyces cerevisia…
YPR085C	1982	83.8406	1528	76.338	1691	78.3591	1813	78.6276	1579	74.6653	1703	76.8926	ASA1	GO:0070209	-	sp|Q06822|ASA1_YEAST ASTRA-associated protein 1 OS=Saccharomyces cerevisiae (strain ATCC 204508 / S288c) GN=ASA1 PE=1 SV=2	gi|37362704|ref|NP_015410.2| Asa1p [Saccharomyces cerevisiae S288c] gi|115502929|sp|Q06822.2|ASA1_YEAST RecName: Full=ASTRA-associated protein 1 gi|313118193|sp|B3LK55.1|ASA1_YEAS1 RecName: Full=ASTRA-associated protein 1 gi|313118195|sp|A6ZWX0.1|ASA1_YEAS7 RecName: Full=ASTRA-associated protein 1 gi|313118281|sp|C8ZJB0.2|ASA1_YEAS8 RecName: Full=ASTRA-associated protein 1 gi|151942866|gb|EDN6121…
YMR116C	3786	505.123	2508	395.194	3076	449.571	3876	530.184	3849	574.05	3652	520.075	ASC1	GO:0007186;GO:0010255;GO:0005092;GO:0001403;GO:2001125;GO:0001965;GO:0004871;GO:0022627	K14753	sp|P38011|GBLP_YEAST Guanine nucleotide-binding protein subunit beta-like protein OS=Saccharomyces cerevisiae (strain ATCC 204508 / S288c) GN=ASC1 PE=1 SV=4	gi|6323763|ref|NP_013834.1| guanine nucleotide-binding protein subunit beta [Saccharomyces cerevisiae S288c] gi|1730231|sp|P38011.4|GBLP_YEAST RecName: Full=Guanine nucleotide-binding protein subunit beta-like protein; AltName: Full=Receptor for activated C kinase; AltName: Full=Receptor of activated protein kinase C 1; Short=RACK1 gi|313103663|pdb|3IZB|AA Chain a, Localization Of The Small Subun…
YOR058C	3088	65.4356	2841	71.1009	2992	69.4535	6100	132.524	4675	110.74	4737	107.142	ASE1	GO:0051233;GO:0000910;GO:0005737;GO:0008017;GO:0000073;GO:0000920;GO:0005880;GO:0000022;GO:0051255;GO:0001578	K16732	sp|P50275|ASE1_YEAST Anaphase spindle elongation protein OS=Saccharomyces cerevisiae (strain ATCC 204508 / S288c) GN=ASE1 PE=1 SV=1	gi|14318440|ref|NP_116582.1| Ase1p [Saccharomyces cerevisiae S288c] gi|1703440|sp|P50275.1|ASE1_YEAST RecName: Full=Anaphase spindle elongation protein gi|972942|gb|AAA75026.1| anaphase spindle elongation protein [Saccharomyces cerevisiae] gi|1420197|emb|CAA99251.1| ASE1 [Saccharomyces cerevisiae] gi|2104870|emb|CAA94543.1| YOR29-09 [Saccharomyces cerevisiae] gi|285814944|tpg|DAA10837.1| TPA: Ase…
YJL115W	512	34.3587	390	30.9099	587	43.1519	778	53.527	707	53.0362	662	47.4181	ASF1	GO:0042393;GO:0005634;GO:0030466;GO:0000781;GO:0043486;GO:0006348;GO:0006337;GO:0006335;GO:0033523;GO:0032968;GO:0005829;GO:0035066;GO:0006336;GO:0043618	K10753	sp|P32447|ASF1_YEAST Histone chaperone ASF1 OS=Saccharomyces cerevisiae (strain ATCC 204508 / S288c) GN=ASF1 PE=1 SV=1	gi|6322346|ref|NP_012420.1| nucleosome assembly factor ASF1 [Saccharomyces cerevisiae S288c] gi|416657|sp|P32447.1|ASF1_YEAST RecName: Full=Histone chaperone ASF1; AltName: Full=Anti-silencing function protein 1; Short=yASF1 gi|171091|gb|AAC37512.1| ASF1 [Saccharomyces cerevisiae] gi|1008304|emb|CAA89410.1| ASF1 [Saccharomyces cerevisiae] gi|45269639|gb|AAS56200.1| YJL115W [Saccharomyces cerevisi…
YDL197C	1701	60.7297	1269	53.5088	1414	55.3021	1116	40.8496	1185	47.2935	1254	47.7874	ASF2	GO:0000784;GO:0030466	-	sp|P32448|ASF2_YEAST Anti-silencing protein 2 OS=Saccharomyces cerevisiae (strain ATCC 204508 / S288c) GN=ASF2 PE=1 SV=1	gi|6320004|ref|NP_010084.1| Asf2p [Saccharomyces cerevisiae S288c] gi|416658|sp|P32448.1|ASF2_YEAST RecName: Full=Anti-silencing protein 2 gi|171093|gb|AAC37513.1| anti-silencing protein [Saccharomyces cerevisiae] gi|1004298|emb|CAA58250.1| anti-silencing protein [Saccharomyces cerevisiae] gi|1431324|emb|CAA98774.1| ASF2 [Saccharomyces cerevisiae] gi|285810843|tpg|DAA11667.1| TPA: Asf2p [Saccharo…
YIL130W	2553	49.6685	2101	48.2751	2433	51.8522	3222	64.2662	2555	55.5657	2935	60.9477	ASG1	GO:0005634;GO:0000981;GO:0006357;GO:0043565;GO:0008270	-	sp|P40467|ASG1_YEAST Activator of stress genes 1 OS=Saccharomyces cerevisiae (strain ATCC 204508 / S288c) GN=ASG1 PE=1 SV=1	gi|6322061|ref|NP_012136.1| Asg1p [Saccharomyces cerevisiae S288c] gi|731872|sp|P40467.1|ASG1_YEAST RecName: Full=Activator of stress genes 1 gi|557793|emb|CAA86148.1| unnamed protein product [Saccharomyces cerevisiae] gi|285812524|tpg|DAA08423.1| TPA: Asg1p [Saccharomyces cerevisiae S288c]
YJL170C	1205	107.861	917	96.9425	1202	117.863	282	25.8794	276	27.6168	317	30.287	ASG7	GO:0016021	-	sp|P46993|ASG7_YEAST Protein ASG7 OS=Saccharomyces cerevisiae (strain ATCC 204508 / S288c) GN=ASG7 PE=1 SV=2	gi|85666117|ref|NP_012365.2| Asg7p [Saccharomyces cerevisiae S288c] gi|187608860|sp|P46993.2|ASG7_YEAST RecName: Full=Protein ASG7; AltName: Full=A-specific gene 7 protein gi|285812736|tpg|DAA08634.1| TPA: Asg7p [Saccharomyces cerevisiae S288c] gi|766433339|gb|AJR58386.1| Asg7p [Saccharomyces cerevisiae YJM1083] gi|766435034|gb|AJR60019.1| Asg7p [Saccharomyces cerevisiae YJM195] gi|766436718|gb|A…
YKL185W	1588	50.6277	1404	52.8655	1240	43.3067	1961	64.0977	1919	68.391	2009	68.3655	ASH1	GO:0001228;GO:0033698;GO:1900461;GO:0001085;GO:0001078;GO:1900477;GO:0003682;GO:0000977;GO:0005667;GO:0070210;GO:0008270;GO:0000987;GO:1900474;GO:0005933;GO:0016568	K18658	sp|P34233|ASH1_YEAST Transcriptional regulatory protein ASH1 OS=Saccharomyces cerevisiae (strain ATCC 204508 / S288c) GN=ASH1 PE=1 SV=1	gi|151941734|gb|EDN60095.1| transcription factor [Saccharomyces cerevisiae YJM789] gi|767023156|gb|AJS33059.1| Ash1p [Saccharomyces cerevisiae YJM450]
YMR119W	1869	56.1524	1724	61.1735	1798	59.1758	2059	63.4223	1734	58.2363	1809	58.0119	ASI1	GO:0046872;GO:0097658;GO:0016021;GO:0071230;GO:0004842;GO:0036369	-	sp|P54074|ASI1_YEAST Protein ASI1 OS=Saccharomyces cerevisiae (strain ATCC 204508 / S288c) GN=ASI1 PE=1 SV=1	gi|6323766|ref|NP_013837.1| putative ubiquitin-protein ligase ASI1 [Saccharomyces cerevisiae S288c] gi|1730603|sp|P54074.1|ASI1_YEAST RecName: Full=Protein ASI1; AltName: Full=Amino acid sensor-independent protein 1 gi|285814121|tpg|DAA10016.1| TPA: putative ubiquitin-protein ligase ASI1 [Saccharomyces cerevisiae S288c] gi|392297281|gb|EIW08381.1| Asi1p [Saccharomyces cerevisiae CEN.PK113-7D] gi|…
YNL159C	1543	99.9712	1234	94.4259	1450	102.913	1828	121.426	1420	102.845	1557	107.675	ASI2	GO:0097658;GO:0016021;GO:0071230;GO:0036369	-	sp|P53895|ASI2_YEAST Protein ASI2 OS=Saccharomyces cerevisiae (strain ATCC 204508 / S288c) GN=ASI2 PE=1 SV=1	gi|6324170|ref|NP_014240.1| Asi2p [Saccharomyces cerevisiae S288c] gi|1730795|sp|P53895.1|ASI2_YEAST RecName: Full=Protein ASI2; AltName: Full=Amino acid sensor-independent protein 2 gi|1050793|emb|CAA63280.1| N1735 [Saccharomyces cerevisiae] gi|1302124|emb|CAA96046.1| unnamed protein product [Saccharomyces cerevisiae] gi|151944379|gb|EDN62657.1| amino acid sensor-independent protein [Saccharomyc…
YNL008C	2914	80.8206	3200	104.821	3012	91.513	4773	135.722	4324	134.062	3993	118.209	ASI3	GO:0016021	-	sp|P53983|ASI3_YEAST Protein ASI3 OS=Saccharomyces cerevisiae (strain ATCC 204508 / S288c) GN=ASI3 PE=1 SV=2	gi|767231384|gb|AJT09952.1| Asi3p [Saccharomyces cerevisiae YJM689] gi|767235965|gb|AJT14519.1| Asi3p [Saccharomyces cerevisiae YJM1129] gi|767237087|gb|AJT15638.1| Asi3p [Saccharomyces cerevisiae YJM1199] gi|767238209|gb|AJT16757.1| Asi3p [Saccharomyces cerevisiae YJM1242] gi|767248240|gb|AJT27125.1| Asi3p [Saccharomyces cerevisiae YJM1415] gi|767253028|gb|AJT31533.1| Asi3p [Saccharomyces cerevi…
YKL052C	1284	82.3378	1062	80.4314	1175	82.5405	1366	89.8073	1202	86.1637	1330	91.0343	ASK1	GO:0072686;GO:0042729;GO:0008608	K11566	sp|P35734|ASK1_YEAST DASH complex subunit ASK1 OS=Saccharomyces cerevisiae (strain ATCC 204508 / S288c) GN=ASK1 PE=1 SV=2	gi|269970311|ref|NP_012872.2| Ask1p [Saccharomyces cerevisiae S288c] gi|205371740|sp|P35734.2|ASK1_YEAST RecName: Full=DASH complex subunit ASK1; AltName: Full=Associated with spindles and kinetochores protein 1; AltName: Full=Outer kinetochore protein ASK1 gi|51013131|gb|AAT92859.1| YKL052C [Saccharomyces cerevisiae] gi|285813208|tpg|DAA09105.1| TPA: Ask1p [Saccharomyces cerevisiae S288c] gi|392…
YGR097W	9248	151.362	8293	160.306	7840	140.566	9168	153.841	8648	158.224	9456	165.195	ASK10	GO:0034599;GO:0044257;GO:0016247;GO:0005737;GO:0016591;GO:0090372	-	sp|P48361|ASK10_YEAST Activator of SKN7 protein 10 OS=Saccharomyces cerevisiae (strain ATCC 204508 / S288c) GN=ASK10 PE=1 SV=2	gi|6321534|ref|NP_011611.1| Ask10p [Saccharomyces cerevisiae S288c] gi|1703439|sp|P48361.2|ASK10_YEAST RecName: Full=Activator of SKN7 protein 10; AltName: Full=Regulator of the glycerol channel 2 gi|1323147|emb|CAA97100.1| ASK10 [Saccharomyces cerevisiae] gi|207345134|gb|EDZ72053.1| YGR097Wp-like protein [Saccharomyces cerevisiae AWRI1631] gi|285812290|tpg|DAA08190.1| TPA: Ask10p [Saccharomyces …
YDL088C	1999	70.964	1545	64.777	1680	65.3326	1872	68.1331	1680	66.6685	1755	66.5	ASM4	GO:0031965;GO:0005487;GO:0006999;GO:0044613;GO:0031990;GO:0005543;GO:0007067;GO:0003697;GO:0000166;GO:0051301;GO:0016021;GO:0015031	K18717	sp|Q05166|NUP59_YEAST Nucleoporin ASM4 OS=Saccharomyces cerevisiae (strain ATCC 204508 / S288c) GN=ASM4 PE=1 SV=1	gi|6320115|ref|NP_010195.1| FG-nucleoporin ASM4 [Saccharomyces cerevisiae S288c] gi|2498160|sp|Q05166.1|NUP59_YEAST RecName: Full=Nucleoporin ASM4; AltName: Full=Nuclear pore protein NUP59 gi|1199559|emb|CAA64923.1| ASM4 [Saccharomyces cerevisiae] gi|1431116|emb|CAA98654.1| ASM4 [Saccharomyces cerevisiae] gi|285810946|tpg|DAA11770.1| TPA: FG-nucleoporin ASM4 [Saccharomyces cerevisiae S288c]
YPR145W	38221	1252.59	33509	1296.98	41039	1473.32	50566	1698.99	40005	1465.57	44744	1565.16	ASN1	GO:0070981;GO:0006541;GO:0005524;GO:0005829;GO:0042803;GO:0004066	K01953	sp|P49089|ASNS1_YEAST Asparagine synthetase [glutamine-hydrolyzing] 1 OS=Saccharomyces cerevisiae (strain ATCC 204508 / S288c) GN=ASN1 PE=1 SV=2	gi|6325403|ref|NP_015471.1| asparagine synthase (glutamine-hydrolyzing) 1 [Saccharomyces cerevisiae S288c] gi|1351984|sp|P49089.2|ASNS1_YEAST RecName: Full=Asparagine synthetase [glutamine-hydrolyzing] 1; AltName: Full=Glutamine-dependent asparagine synthetase 1 gi|747902|emb|CAA88594.1| asparagine synthetase [Saccharomyces cerevisiae] gi|1066479|gb|AAB68284.1| Asn1p: Asparagine synthetase [Sacch…
YGR124W	12958	424.662	10259	397.08	12487	448.29	14977	503.219	13833	506.766	14686	513.722	ASN2	GO:0070981;GO:0006541;GO:0005524;GO:0005829;GO:0042803;GO:0004066	K01953	sp|P49090|ASNS2_YEAST Asparagine synthetase [glutamine-hydrolyzing] 2 OS=Saccharomyces cerevisiae (strain ATCC 204508 / S288c) GN=ASN2 PE=1 SV=2	gi|766478320|gb|AJS02878.1| Asn2p [Saccharomyces cerevisiae YJM1447]
YDR321W	1359	66.8256	978	56.7975	1212	65.2862	1812	91.3499	1605	88.2235	1636	85.8669	ASP1	GO:0004067;GO:0006528	K01424	sp|P38986|ASPG1_YEAST L-asparaginase 1 OS=Saccharomyces cerevisiae (strain ATCC 204508 / S288c) GN=ASP1 PE=1 SV=1	gi|398366485|ref|NP_010607.3| asparaginase ASP1 [Saccharomyces cerevisiae S288c] gi|728900|sp|P38986.1|ASPG1_YEAST RecName: Full=L-asparaginase 1; AltName: Full=L-asparaginase I; AltName: Full=L-asparagine amidohydrolase I; Short=ASP I gi|510198|emb|CAA81794.1| intracellular isozyme of L-asparaginase [Saccharomyces cerevisiae] gi|914995|gb|AAB64757.1| Asp1p: Asparaginase I [Saccharomyces cerevisi…
YLR155C	0	0	0	0	0	0	0	0	0	0	0	0	ASP3-1	GO:0005783;GO:0006995;GO:0030287;GO:0005635;GO:0005576;GO:0004067;GO:0006530	K01424	sp|P0CX79|ASP24_YEAST L-asparaginase 2-4 OS=Saccharomyces cerevisiae (strain ATCC 204508 / S288c) GN=ASP3-4 PE=1 SV=1	gi|6323184|ref|NP_013256.1| asparaginase ASP3-1 [Saccharomyces cerevisiae S288c] gi|6323186|ref|NP_013258.1| asparaginase ASP3-2 [Saccharomyces cerevisiae S288c] gi|6323187|ref|NP_013259.1| asparaginase ASP3-3 [Saccharomyces cerevisiae S288c] gi|6323189|ref|NP_013261.1| asparaginase ASP3-4 [Saccharomyces cerevisiae S288c] gi|338817578|sp|P0CZ17.1|ASP21_YEAST RecName: Full=L-asparaginase 2-1; AltN…
YLR157C	0	0	0	0	0	0	0	0	0	0	0	0	ASP3-2	GO:0005783;GO:0006995;GO:0030287;GO:0005635;GO:0005576;GO:0004067;GO:0006530	K01424	sp|P0CX79|ASP24_YEAST L-asparaginase 2-4 OS=Saccharomyces cerevisiae (strain ATCC 204508 / S288c) GN=ASP3-4 PE=1 SV=1	gi|6323184|ref|NP_013256.1| asparaginase ASP3-1 [Saccharomyces cerevisiae S288c] gi|6323186|ref|NP_013258.1| asparaginase ASP3-2 [Saccharomyces cerevisiae S288c] gi|6323187|ref|NP_013259.1| asparaginase ASP3-3 [Saccharomyces cerevisiae S288c] gi|6323189|ref|NP_013261.1| asparaginase ASP3-4 [Saccharomyces cerevisiae S288c] gi|338817578|sp|P0CZ17.1|ASP21_YEAST RecName: Full=L-asparaginase 2-1; AltN…
YLR158C	345	17.8533	306	18.702	330	18.7072	220	11.6721	205	11.8588	204	11.2681	ASP3-3	GO:0005783;GO:0006995;GO:0030287;GO:0005635;GO:0005576;GO:0004067;GO:0006530	K01424	sp|P0CX79|ASP24_YEAST L-asparaginase 2-4 OS=Saccharomyces cerevisiae (strain ATCC 204508 / S288c) GN=ASP3-4 PE=1 SV=1	gi|6323184|ref|NP_013256.1| asparaginase ASP3-1 [Saccharomyces cerevisiae S288c] gi|6323186|ref|NP_013258.1| asparaginase ASP3-2 [Saccharomyces cerevisiae S288c] gi|6323187|ref|NP_013259.1| asparaginase ASP3-3 [Saccharomyces cerevisiae S288c] gi|6323189|ref|NP_013261.1| asparaginase ASP3-4 [Saccharomyces cerevisiae S288c] gi|338817578|sp|P0CZ17.1|ASP21_YEAST RecName: Full=L-asparaginase 2-1; AltN…
YLR160C	174	9.00428	134	8.18977	166	9.41029	114	6.04827	72	4.16503	87	4.8055	ASP3-4	GO:0005783;GO:0006995;GO:0030287;GO:0005635;GO:0005576;GO:0004067;GO:0006530	K01424	sp|P0CX79|ASP24_YEAST L-asparaginase 2-4 OS=Saccharomyces cerevisiae (strain ATCC 204508 / S288c) GN=ASP3-4 PE=1 SV=1	gi|6323184|ref|NP_013256.1| asparaginase ASP3-1 [Saccharomyces cerevisiae S288c] gi|6323186|ref|NP_013258.1| asparaginase ASP3-2 [Saccharomyces cerevisiae S288c] gi|6323187|ref|NP_013259.1| asparaginase ASP3-3 [Saccharomyces cerevisiae S288c] gi|6323189|ref|NP_013261.1| asparaginase ASP3-4 [Saccharomyces cerevisiae S288c] gi|338817578|sp|P0CZ17.1|ASP21_YEAST RecName: Full=L-asparaginase 2-1; AltN…
YPR093C	1023	66.5099	954	73.2531	980	69.7963	1090	72.6547	993	72.1682	1081	75.0163	ASR1	GO:0008270	-	sp|Q06834|ASR1_YEAST Alcohol-sensitive RING finger protein 1 OS=Saccharomyces cerevisiae (strain ATCC 204508 / S288c) GN=ASR1 PE=4 SV=2	gi|323306833|gb|EGA60118.1| Asr1p [Saccharomyces cerevisiae FostersO]
YBL069W	2602	113.654	1920	99.0476	2906	139.049	3002	134.435	2481	121.14	3079	143.551	AST1	GO:0008270;GO:0055114;GO:0016491	-	sp|P35183|AST1_YEAST Protein AST1 OS=Saccharomyces cerevisiae (strain ATCC 204508 / S288c) GN=AST1 PE=4 SV=2	gi|14270687|ref|NP_009484.2| Ast1p [Saccharomyces cerevisiae S288c] gi|728902|sp|P35183.2|AST1_YEAST RecName: Full=Protein AST1 gi|551276|emb|CAA57435.1| AST1 [Saccharomyces cerevisiae] gi|1870081|emb|CAA84891.1| AST1 [Saccharomyces cerevisiae] gi|151946328|gb|EDN64550.1| ATPase-stabilizing protein [Saccharomyces cerevisiae YJM789] gi|190408891|gb|EDV12156.1| protein AST1 [Saccharomyces cerevisia…
YER101C	759	33.0756	651	33.5053	707	33.7505	695	31.0511	566	27.572	603	28.0481	AST2	GO:0006612;GO:0008270;GO:0055114;GO:0005737;GO:0016491	-	sp|P39945|AST2_YEAST Protein AST2 OS=Saccharomyces cerevisiae (strain ATCC 204508 / S288c) GN=AST2 PE=1 SV=1	gi|6320948|ref|NP_011027.1| Ast2p [Saccharomyces cerevisiae S288c] gi|728903|sp|P39945.1|AST2_YEAST RecName: Full=Protein AST2 gi|603339|gb|AAB64656.1| Asp2p [Saccharomyces cerevisiae] gi|285811734|tpg|DAA07762.1| TPA: Ast2p [Saccharomyces cerevisiae S288c] gi|349577797|dbj|GAA22965.1| K7_Ast2p [Saccharomyces cerevisiae Kyokai no. 7] gi|392299804|gb|EIW10896.1| Ast2p [Saccharomyces cerevisiae CEN…
YDR184C	607	38.6603	467	35.1286	621	43.3275	962	62.8171	722	51.4043	886	60.2323	ATC1	GO:0007121;GO:0005634;GO:0005737;GO:0030003	-	sp|Q04005|LIC4_YEAST Protein ATC1/LIC4 OS=Saccharomyces cerevisiae (strain ATCC 204508 / S288c) GN=ATC1 PE=1 SV=1	gi|6320390|ref|NP_010470.1| Atc1p [Saccharomyces cerevisiae S288c] gi|74627196|sp|Q04005.1|LIC4_YEAST RecName: Full=Protein ATC1/LIC4; AltName: Full=AIP3 complex protein 1; AltName: Full=Lithium comvertas protein 4 gi|1289301|emb|CAA86691.1| unknown [Saccharomyces cerevisiae] gi|285811204|tpg|DAA12028.1| TPA: Atc1p [Saccharomyces cerevisiae S288c] gi|768766169|gb|AJU90800.1| Atc1p [Saccharomyces …
YGL017W	1595	59.4326	1338	58.8826	1349	55.0645	1711	65.3643	1338	55.7322	1541	61.2895	ATE1	GO:0016598;GO:0005737;GO:0004057	K00685	sp|P16639|ATE1_YEAST Arginyl-tRNA--protein transferase 1 OS=Saccharomyces cerevisiae (strain ATCC 204508 / S288c) GN=ATE1 PE=1 SV=2	gi|6321421|ref|NP_011498.1| arginyltransferase [Saccharomyces cerevisiae S288c] gi|1703458|sp|P16639.2|ATE1_YEAST RecName: Full=Arginyl-tRNA--protein transferase 1; Short=Arginyltransferase 1; Short=R-transferase 1; AltName: Full=Arginine-tRNA--protein transferase 1 gi|1322479|emb|CAA96717.1| ATE1 [Saccharomyces cerevisiae] gi|285812181|tpg|DAA08081.1| TPA: arginyltransferase [Saccharomyces cerev…
YOR377W	1807	64.5142	1582	66.7069	1649	64.493	1363	49.8907	1348	53.7988	1494	56.9334	ATF1	-	K00664	sp|P40353|ATF1_YEAST Alcohol O-acetyltransferase 1 OS=Saccharomyces cerevisiae (strain ATCC 204508 / S288c) GN=ATF1 PE=1 SV=2	gi|323331427|gb|EGA72844.1| Atf1p [Saccharomyces cerevisiae AWRI796]
YGR177C	458	16.0464	330	13.6551	412	15.8127	482	17.3136	495	19.3867	495	18.5113	ATF2	GO:0034209;GO:1901089;GO:0030176;GO:0004026;GO:0009636	K00664	sp|P53296|ATF2_YEAST Alcohol O-acetyltransferase 2 OS=Saccharomyces cerevisiae (strain ATCC 204508 / S288c) GN=ATF2 PE=1 SV=1	gi|6321616|ref|NP_011693.1| alcohol O-acetyltransferase [Saccharomyces cerevisiae S288c] gi|1723729|sp|P53296.1|ATF2_YEAST RecName: Full=Alcohol O-acetyltransferase 2; Short=AATase 2 gi|1323313|emb|CAA97203.1| ATF2 [Saccharomyces cerevisiae] gi|285812372|tpg|DAA08272.1| TPA: alcohol O-acetyltransferase [Saccharomyces cerevisiae S288c] gi|392299430|gb|EIW10524.1| Atf2p [Saccharomyces cerevisiae CE…
YGL180W	7447	155.695	7368	181.932	8272	189.452	7700	165.048	6779	158.432	8056	179.776	ATG1	GO:0032258;GO:0005524;GO:0044805;GO:1990316;GO:0061709;GO:0046777;GO:0000422;GO:0034727;GO:0004674;GO:0005829;GO:0010506;GO:0034045;GO:0000045;GO:0000421	K08269	sp|P53104|ATG1_YEAST Serine/threonine-protein kinase ATG1 OS=Saccharomyces cerevisiae (strain ATCC 204508 / S288c) GN=ATG1 PE=1 SV=1	gi|6321258|ref|NP_011335.1| serine/threonine protein kinase ATG1 [Saccharomyces cerevisiae S288c] gi|1730043|sp|P53104.1|ATG1_YEAST RecName: Full=Serine/threonine-protein kinase ATG1; AltName: Full=Autophagy protein 3; AltName: Full=Autophagy-related protein 1; AltName: Full=Cytoplasm to vacuole targeting protein 10 gi|166990570|sp|A6ZU07.1|ATG1_YEAS7 RecName: Full=Serine/threonine-protein kinase…
YLL042C	47	5.26088	32	4.23036	43	5.2726	73	8.37742	50	6.25629	62	7.4075	ATG10	GO:0032258;GO:0044805;GO:0000422;GO:0016874;GO:0034727;GO:0006464;GO:0019777;GO:0034045;GO:0016236	K08338	sp|Q07879|ATG10_YEAST Ubiquitin-like-conjugating enzyme ATG10 OS=Saccharomyces cerevisiae (strain ATCC 204508 / S288c) GN=ATG10 PE=1 SV=1	gi|323347580|gb|EGA81847.1| Atg10p [Saccharomyces cerevisiae Lalvin QA23]
YPR049C	2090	33.2784	1924	36.1817	1919	33.4724	2694	43.9785	2303	40.9917	2477	42.098	ATG11	GO:0032947;GO:0032258;GO:0019898;GO:0030242;GO:0061709;GO:0000422;GO:0034727;GO:0005774;GO:0034497;GO:0034045	K08330	sp|Q12527|ATG11_YEAST Autophagy-related protein 11 OS=Saccharomyces cerevisiae (strain ATCC 204508 / S288c) GN=ATG11 PE=1 SV=1	gi|6325306|ref|NP_015374.1| autophagy protein ATG11 [Saccharomyces cerevisiae S288c] gi|61211724|sp|Q12527.1|ATG11_YEAST RecName: Full=Autophagy-related protein 11; AltName: Full=Cytoplasm to vacuole targeting protein 9 gi|805032|emb|CAA89169.1| unknown [Saccharomyces cerevisiae] gi|1314120|emb|CAA94996.1| unknown [Saccharomyces cerevisiae] gi|285815581|tpg|DAA11473.1| TPA: autophagy protein ATG1…
YBR217W	663	66.6583	512	60.7964	523	57.602	540	55.6623	499	56.0825	528	56.6623	ATG12	GO:0019776;GO:0032258;GO:0006501;GO:0044805;GO:0000422;GO:0034727;GO:0031386;GO:0006995;GO:0034274;GO:0008047;GO:0000045;GO:0034045	K08336	sp|P38316|ATG12_YEAST Ubiquitin-like protein ATG12 OS=Saccharomyces cerevisiae (strain ATCC 204508 / S288c) GN=ATG12 PE=1 SV=1	gi|6319694|ref|NP_009776.1| Atg12p [Saccharomyces cerevisiae S288c] gi|586336|sp|P38316.1|ATG12_YEAST RecName: Full=Ubiquitin-like protein ATG12; AltName: Full=Autophagy-related protein 12 gi|166989484|sp|A6ZLF7.1|ATG12_YEAS7 RecName: Full=Ubiquitin-like protein ATG12; AltName: Full=Autophagy-related protein 12 gi|536606|emb|CAA85181.1| unnamed protein product [Saccharomyces cerevisiae] gi|368862…
YPR185W	2803	71.2167	2494	74.838	2591	72.1143	2640	68.7685	2334	66.2896	2542	68.9372	ATG13	GO:0032258;GO:0044805;GO:0019898;GO:1990316;GO:0032147;GO:0000422;GO:0034727;GO:0006995;GO:0034497;GO:0019887;GO:0000407	K08331	sp|Q06628|ATG13_YEAST Autophagy-related protein 13 OS=Saccharomyces cerevisiae (strain ATCC 204508 / S288c) GN=ATG13 PE=1 SV=1	gi|6325443|ref|NP_015511.1| serine/threonine protein kinase regulatory subunit ATG13 [Saccharomyces cerevisiae S288c] gi|984143105|ref|XP_015331938.1| PREDICTED: autophagy-related protein 13 [Marmota marmota marmota] gi|61211715|sp|Q06628.1|ATG13_YEAST RecName: Full=Autophagy-related protein 13 gi|786313|gb|AAB68118.1| Ypr185wp [Saccharomyces cerevisiae] gi|2257699|dbj|BAA21485.1| Apg13p [Sacchar…
YBR128C	455	24.7753	407	26.174	437	26.0666	372	20.7672	319	19.4171	328	19.0634	ATG14	GO:0032258;GO:0000329;GO:0030433;GO:0030242;GO:0036092;GO:0010508;GO:0034727;GO:0016303;GO:0034271;GO:0034045;GO:0016236	K08335	sp|P38270|ATG14_YEAST Autophagy-related protein 14 OS=Saccharomyces cerevisiae (strain ATCC 204508 / S288c) GN=ATG14 PE=1 SV=1	gi|6319604|ref|NP_009686.1| Atg14p [Saccharomyces cerevisiae S288c] gi|586538|sp|P38270.1|ATG14_YEAST RecName: Full=Autophagy-related protein 14; AltName: Full=Cytoplasm to vacuole targeting protein 12 gi|496859|emb|CAA53487.1| YBR1003 [Saccharomyces cerevisiae] gi|536415|emb|CAA85085.1| unnamed protein product [Saccharomyces cerevisiae] gi|3399727|dbj|BAA32103.1| Apg14 [Saccharomyces cerevisiae]…
YCR068W	2443	88.0585	2084	88.7181	2282	90.107	2624	96.9702	2250	90.6601	2505	96.3773	ATG15	GO:0016787;GO:0016021;GO:0006629	K17900	sp|P25641|ATG15_YEAST Putative lipase ATG15 OS=Saccharomyces cerevisiae (strain ATCC 204508 / S288c) GN=ATG15 PE=1 SV=2	gi|10383802|ref|NP_009994.2| triglyceride lipase ATG15 [Saccharomyces cerevisiae S288c] gi|37999929|sp|P25641.2|ATG15_YEAST RecName: Full=Putative lipase ATG15; AltName: Full=Autophagy-related protein 15; AltName: Full=Cytoplasm to vacuole targeting protein 17 gi|14588952|emb|CAC42987.1| hypothetical protein [Saccharomyces cerevisiae] gi|285810756|tpg|DAA07540.1| TPA: triglyceride lipase ATG15 [S…
YMR159C	420	52.3166	355	52.2259	421	57.447	283	36.1413	274	38.1528	316	42.0143	ATG16	GO:0019776;GO:0005634;GO:0032258;GO:0006501;GO:0044805;GO:0030674;GO:0000422;GO:0034727;GO:0034274;GO:0034045;GO:0016236	K08340	sp|Q03818|ATG16_YEAST Autophagy protein 16 OS=Saccharomyces cerevisiae (strain ATCC 204508 / S288c) GN=ATG16 PE=1 SV=1	gi|6323811|ref|NP_013882.1| Atg16p [Saccharomyces cerevisiae S288c] gi|2497167|sp|Q03818.1|ATG16_YEAST RecName: Full=Autophagy protein 16; AltName: Full=Cytoplasm to vacuole targeting protein 11; AltName: Full=SAP18 homolog gi|166989506|sp|A6ZML8.1|ATG16_YEAS7 RecName: Full=Autophagy-related protein 16; AltName: Full=Cytoplasm to vacuole targeting protein 11; AltName: Full=SAP18 homolog gi|825564…
YLR423C	331	14.8732	359	19.0519	363	17.8681	332	15.2948	239	12.005	354	16.9785	ATG17	GO:0006914	K08329	sp|Q06410|ATG17_YEAST Autophagy-related protein 17 OS=Saccharomyces cerevisiae (strain ATCC 204508 / S288c) GN=ATG17 PE=1 SV=1	gi|398366201|ref|NP_013527.3| protein kinase regulatory subunit ATG17 [Saccharomyces cerevisiae S288c] gi|61211713|sp|Q06410.1|ATG17_YEAST RecName: Full=Autophagy-related protein 17 gi|664879|gb|AAB67509.1| Ylr423cp [Saccharomyces cerevisiae] gi|207342702|gb|EDZ70384.1| YLR423Cp-like protein [Saccharomyces cerevisiae AWRI1631] gi|256269133|gb|EEU04468.1| Atg17p [Saccharomyces cerevisiae JAY291] g…
YFR021W	1252	46.9313	1123	49.7171	1341	55.0659	1307	50.2298	1212	50.7864	1354	54.1747	ATG18	GO:0010008;GO:0000422;GO:0080025;GO:0005829;GO:0070772;GO:0034045;GO:0000329;GO:0032258;GO:0044805;GO:0030242;GO:0032266;GO:0045324;GO:0034727;GO:0043130;GO:0034497;GO:0006497;GO:0006995;GO:0006624	K17908	sp|P43601|ATG18_YEAST Autophagy-related protein 18 OS=Saccharomyces cerevisiae (strain ATCC 204508 / S288c) GN=ATG18 PE=1 SV=1	gi|16740527|ref|NP_444297.1| phosphoinositide binding protein ATG18 [Saccharomyces cerevisiae S288c] gi|1176002|sp|P43601.1|ATG18_YEAST RecName: Full=Autophagy-related protein 18; AltName: Full=Cytoplasm to vacuole targeting protein 18; AltName: Full=Needed for premeiotic replication protein 1; AltName: Full=Swollen vacuole phenotype protein 1 gi|166989525|sp|A7A258.1|ATG18_YEAS7 RecName: Full=Au…
YOL082W	2302	103.936	2134	113.795	2182	107.923	3141	145.397	2648	133.649	2870	138.313	ATG19	GO:0032258;GO:0019898;GO:0030674;GO:0030433;GO:0034270;GO:0016050;GO:0016485;GO:0006914;GO:0034045;GO:0031503	-	sp|P35193|ATG19_YEAST Autophagy-related protein 19 OS=Saccharomyces cerevisiae (strain ATCC 204508 / S288c) GN=ATG19 PE=1 SV=1	gi|6324490|ref|NP_014559.1| Atg19p [Saccharomyces cerevisiae S288c] gi|466116|sp|P35193.1|ATG19_YEAST RecName: Full=Autophagy-related protein 19; AltName: Full=Cytoplasm-to-vacuole targeting protein 19 gi|414080|emb|CAA53201.1| YOL01 [Saccharomyces cerevisiae] gi|600478|emb|CAA58199.1| orf 00980 [Saccharomyces cerevisiae] gi|1419918|emb|CAA99094.1| unnamed protein product [Saccharomyces cerevisia…
YNL242W	1164	13.7163	1300	18.0923	1067	13.7734	1022	12.347	1023	13.4755	1065	13.3953	ATG2	GO:0032258;GO:0044805;GO:0019898;GO:0030242;GO:0061709;GO:0000422;GO:0034727;GO:0006995;GO:0000045;GO:0034045	K17906	sp|P53855|ATG2_YEAST Autophagy-related protein 2 OS=Saccharomyces cerevisiae (strain ATCC 204508 / S288c) GN=ATG2 PE=1 SV=1	gi|6324087|ref|NP_014157.1| Atg2p [Saccharomyces cerevisiae S288c] gi|1730837|sp|P53855.1|ATG2_YEAST RecName: Full=Autophagy-related protein 2; AltName: Full=Sporulation-specific protein 72 gi|1183972|emb|CAA93356.1| N1106 [Saccharomyces cerevisiae] gi|1302278|emb|CAA96147.1| unnamed protein product [Saccharomyces cerevisiae] gi|285814423|tpg|DAA10317.1| TPA: Atg2p [Saccharomyces cerevisiae S288c]
YDL113C	2872	84.1317	2354	81.4421	2407	77.2408	2617	78.597	2367	77.5103	2547	79.6386	ATG20	GO:0010008;GO:0032258;GO:0019898;GO:0034498;GO:0032266;GO:0000422;GO:0016050;GO:0006897;GO:0034045;GO:0016236	-	sp|Q07528|ATG20_YEAST Autophagy-related protein 20 OS=Saccharomyces cerevisiae (strain ATCC 204508 / S288c) GN=ATG20 PE=1 SV=1	gi|6320090|ref|NP_010170.1| Atg20p [Saccharomyces cerevisiae S288c] gi|61211719|sp|Q07528.1|ATG20_YEAST RecName: Full=Autophagy-related protein 20; AltName: Full=Cytoplasm to vacuole targeting protein 20; AltName: Full=Sorting nexin-42 gi|1431164|emb|CAA98681.1| unnamed protein product [Saccharomyces cerevisiae] gi|285810923|tpg|DAA11747.1| TPA: Atg20p [Saccharomyces cerevisiae S288c] gi|39230000…
YPL100W	1529	57.7763	1332	59.4448	1335	55.261	1529	59.2348	1332	56.2643	1372	55.337	ATG21	GO:0032258;GO:0000329;GO:0019898;GO:0032266;GO:0000422;GO:0034727;GO:0005768;GO:0016050;GO:0080025;GO:0006995;GO:0006497;GO:0034497;GO:0005829;GO:0034045	K17908	sp|Q02887|ATG21_YEAST Autophagy-related protein 21 OS=Saccharomyces cerevisiae (strain ATCC 204508 / S288c) GN=ATG21 PE=1 SV=1	gi|6325157|ref|NP_015225.1| Atg21p [Saccharomyces cerevisiae S288c] gi|61211711|sp|Q02887.1|ATG21_YEAST RecName: Full=Autophagy-related protein 21; AltName: Full=Cytoplasm to vacuole transport protein 21; AltName: Full=Homologous with SVP1 protein 1; AltName: Full=Maturation of proaminopeptidase I protein 1 gi|1151226|gb|AAB68199.1| Ypl100wp [Saccharomyces cerevisiae] gi|285815440|tpg|DAA11332.1|…
YCL038C	1428	50.6937	1335	55.9724	1422	55.2994	1535	55.8677	1390	55.1603	1403	53.1621	ATG22	GO:0032974;GO:0071627;GO:0006914;GO:0005215	K06902	sp|P25568|ATG22_YEAST Autophagy-related protein 22 OS=Saccharomyces cerevisiae (strain ATCC 204508 / S288c) GN=ATG22 PE=1 SV=1	gi|6319811|ref|NP_009892.1| Atg22p [Saccharomyces cerevisiae S288c] gi|140371|sp|P25568.1|ATG22_YEAST RecName: Full=Autophagy-related protein 22 gi|5325|emb|CAA42378.1| hypothetical protein [Saccharomyces cerevisiae] gi|285810662|tpg|DAA07446.1| TPA: Atg22p [Saccharomyces cerevisiae S288c] gi|392300751|gb|EIW11841.1| Atg22p [Saccharomyces cerevisiae CEN.PK113-7D] gi|602625524|gb|AHN96023.1| ATG22…
YLR431C	833	34.46	668	32.6373	710	32.1754	1157	49.0716	891	41.2035	1024	45.2158	ATG23	GO:0016239;GO:0032258;GO:0034497;GO:0044805;GO:0019898;GO:0034045	K17909	sp|Q06671|ATG23_YEAST Autophagy-related protein 23 OS=Saccharomyces cerevisiae (strain ATCC 204508 / S288c) GN=ATG23 PE=1 SV=1	gi|6323463|ref|NP_013535.1| Atg23p [Saccharomyces cerevisiae S288c] gi|61211717|sp|Q06671.1|ATG23_YEAST RecName: Full=Autophagy-related protein 23; AltName: Full=Cytoplasm to vacuole targeting protein 23 gi|665972|gb|AAB67517.1| Ylr431cp [Saccharomyces cerevisiae] gi|285813836|tpg|DAA09732.1| TPA: Atg23p [Saccharomyces cerevisiae S288c] gi|392297932|gb|EIW09031.1| Atg23p [Saccharomyces cerevisiae…
YLR189C	3520	55.1127	3097	57.2687	3261	55.9313	3466	55.6371	2890	50.5816	3068	51.2724	ATG26	GO:0016020;GO:0043231;GO:0016126;GO:0030259;GO:0009813;GO:0016906;GO:0005737;GO:0032120;GO:0015031;GO:0052696	K05841	sp|Q06321|ATG26_YEAST Sterol 3-beta-glucosyltransferase OS=Saccharomyces cerevisiae (strain ATCC 204508 / S288c) GN=ATG26 PE=1 SV=1	gi|6323218|ref|NP_013290.1| Atg26p [Saccharomyces cerevisiae S288c] gi|73619423|sp|Q06321.1|ATG26_YEAST RecName: Full=Sterol 3-beta-glucosyltransferase; AltName: Full=Autophagy-related protein 26; AltName: Full=UDP-glycosyltransferase 51 gi|577215|gb|AAB67475.1| Ylr189cp [Saccharomyces cerevisiae] gi|285813612|tpg|DAA09508.1| TPA: Atg26p [Saccharomyces cerevisiae S288c] gi|392297699|gb|EIW08798.1…
YJL178C	1752	121.033	1472	120.101	1541	116.619	1894	134.146	1655	127.807	1722	126.977	ATG27	GO:0016021	-	sp|P46989|ATG27_YEAST Autophagy-related protein 27 OS=Saccharomyces cerevisiae (strain ATCC 204508 / S288c) GN=ATG27 PE=1 SV=2	gi|42742253|ref|NP_012357.2| Atg27p [Saccharomyces cerevisiae S288c] gi|61252455|sp|P46989.2|ATG27_YEAST RecName: Full=Autophagy-related protein 27; AltName: Full=Enhancer of VPS34 missorting protein 1; Flags: Precursor gi|285812729|tpg|DAA08627.1| TPA: Atg27p [Saccharomyces cerevisiae S288c] gi|349579027|dbj|GAA24190.1| K7_Atg27p [Saccharomyces cerevisiae Kyokai no. 7] gi|766366826|gb|AJR54796.1…
YPL166W	527	46.2894	492	51.0391	533	51.2853	522	47.0076	416	40.846	462	43.3144	ATG29	GO:0005634;GO:0044805;GO:0000407;GO:0015031;GO:0034727;GO:0016236;GO:0000422	-	sp|Q12092|ATG29_YEAST Autophagy-related protein 29 OS=Saccharomyces cerevisiae (strain ATCC 204508 / S288c) GN=ATG29 PE=1 SV=1	gi|6325091|ref|NP_015159.1| Atg29p [Saccharomyces cerevisiae S288c] gi|74676522|sp|Q12092.1|ATG29_YEAST RecName: Full=Autophagy-related protein 29 gi|1370350|emb|CAA97871.1| unnamed protein product [Saccharomyces cerevisiae] gi|1403543|emb|CAA65555.1| P2540 protein [Saccharomyces cerevisiae] gi|285815376|tpg|DAA11268.1| TPA: Atg29p [Saccharomyces cerevisiae S288c] gi|392295842|gb|EIW06945.1| Atg2…
YNR007C	1280	77.3255	1237	88.2571	1243	82.2582	1391	86.1522	1091	73.6756	1184	76.3456	ATG3	GO:0006914;GO:0005737;GO:0015031	K08343	sp|P40344|ATG3_YEAST Autophagy-related protein 3 OS=Saccharomyces cerevisiae (strain ATCC 204508 / S288c) GN=ATG3 PE=1 SV=1	gi|767254915|gb|AJT33413.1| Atg3p [Saccharomyces cerevisiae YJM1549]
YDR022C	558	53.2489	556	62.664	527	55.0912	576	56.3541	481	51.3107	509	51.8458	ATG31	GO:0005874;GO:0000741;GO:0044805;GO:0007059;GO:0034727;GO:0000422;GO:0000407;GO:0015031	-	sp|Q12421|ATG31_YEAST Autophagy-related protein 31 OS=Saccharomyces cerevisiae (strain ATCC 204508 / S288c) GN=ATG31 PE=1 SV=1	gi|6320225|ref|NP_010305.1| Atg31p [Saccharomyces cerevisiae S288c] gi|74645055|sp|Q12421.1|ATG31_YEAST RecName: Full=Autophagy-related protein 31; AltName: Full=CIK1 suppressor protein 1; AltName: Full=Protein CIS1 gi|1216229|emb|CAA65214.1| orf:PZD196 [Saccharomyces cerevisiae] gi|1431452|emb|CAA98843.1| CIS1 [Saccharomyces cerevisiae] gi|45269183|gb|AAS55971.1| YDR022C [Saccharomyces cerevisia…
YIL146C	2422	85.8181	2373	99.3046	2295	89.0805	2099	76.2507	1810	71.6918	2049	77.4936	ATG32	GO:0005774;GO:0031307;GO:0034045;GO:0000422	K17984	sp|P40458|ATG32_YEAST Autophagy-related protein 32 OS=Saccharomyces cerevisiae (strain ATCC 204508 / S288c) GN=ATG32 PE=1 SV=1	gi|765826600|gb|AJR47076.1| Atg32p [Saccharomyces cerevisiae YJM1342]
YLR356W	3083	292.717	2638	295.812	2809	292.16	3177	309.256	2490	264.277	2737	277.375	ATG33	GO:0016021;GO:0031966;GO:0016236;GO:0000422	K19717	sp|Q06485|ATG33_YEAST Autophagy-related protein 33 OS=Saccharomyces cerevisiae (strain ATCC 204508 / S288c) GN=ATG33 PE=1 SV=1	gi|6323388|ref|NP_013460.1| Atg33p [Saccharomyces cerevisiae S288c] gi|74676401|sp|Q06485.1|ATG33_YEAST RecName: Full=Autophagy-related protein 33 gi|609398|gb|AAB67748.1| Ylr356wp [Saccharomyces cerevisiae] gi|45270334|gb|AAS56548.1| YLR356W [Saccharomyces cerevisiae] gi|285813764|tpg|DAA09660.1| TPA: Atg33p [Saccharomyces cerevisiae S288c] gi|768825116|gb|AJV49111.1| Atg33p [Saccharomyces cerev…
YOL083W	819	37.247	704	37.8136	707	35.2227	821	38.2805	612	31.1133	762	36.9898	ATG34	GO:0030674;GO:0034270;GO:0034045;GO:0006461;GO:0031503;GO:0071211	-	sp|Q12292|ATG34_YEAST Autophagy-related protein 34 OS=Saccharomyces cerevisiae (strain ATCC 204508 / S288c) GN=ATG34 PE=1 SV=1	gi|6324489|ref|NP_014558.1| Atg34p [Saccharomyces cerevisiae S288c] gi|74676573|sp|Q12292.1|ATG34_YEAST RecName: Full=Autophagy-related protein 34 gi|600476|emb|CAA58197.1| orf 00957 [Saccharomyces cerevisiae] gi|1419920|emb|CAA99095.1| unnamed protein product [Saccharomyces cerevisiae] gi|285814808|tpg|DAA10701.1| TPA: Atg34p [Saccharomyces cerevisiae S288c] gi|392296745|gb|EIW07847.1| Atg34p [S…
YJL185C	1000	63.9076	726	54.7969	828	57.9667	853	55.8893	801	57.2231	761	51.9107	ATG36	GO:0030242;GO:0005777	-	sp|P46983|ATG36_YEAST Autophagy-related protein 36 OS=Saccharomyces cerevisiae (strain ATCC 204508 / S288c) GN=ATG36 PE=1 SV=1	gi|766439119|gb|AJR63941.1| hypothetical protein H761_YJM470J00031 [Saccharomyces cerevisiae YJM470]
YLR211C	1829	155.555	1538	154.488	1583	147.485	1750	152.593	1653	157.155	1632	148.153	ATG38	-	-	sp|Q05789|ATG38_YEAST Autophagy-related protein 38 OS=Saccharomyces cerevisiae (strain ATCC 204508 / S288c) GN=ATG38 PE=1 SV=2	gi|9755338|ref|NP_013312.2| Atg38p [Saccharomyces cerevisiae S288c] gi|84027749|sp|Q05789.2|ATG38_YEAST RecName: Full=Autophagy-related protein 38 gi|151941052|gb|EDN59432.1| conserved protein [Saccharomyces cerevisiae YJM789] gi|190405277|gb|EDV08544.1| conserved hypothetical protein [Saccharomyces cerevisiae RM11-1a] gi|256274385|gb|EEU09290.1| YLR211C-like protein [Saccharomyces cerevisiae JAY…
YLR312C	988	46.5109	958	53.2635	901	46.4641	588	28.3793	631	33.2057	676	33.9675	ATG39	GO:0097038;GO:0030674;GO:0016021;GO:0044804;GO:0061709;GO:0005789;GO:0034045	-	sp|Q06159|ATG39_YEAST Autophagy-related protein 39 OS=Saccharomyces cerevisiae (strain ATCC 204508 / S288c) GN=ATG39 PE=1 SV=1	gi|6323343|ref|NP_013415.1| Atg39p [Saccharomyces cerevisiae S288c] gi|74644942|sp|Q06159.1|ATG39_YEAST RecName: Full=Autophagy-related protein 39 gi|662133|gb|AAB64517.1| Ylr312cp [Saccharomyces cerevisiae] gi|285813725|tpg|DAA09621.1| TPA: Atg39p [Saccharomyces cerevisiae S288c] gi|392297816|gb|EIW08915.1| hypothetical protein CENPK1137D_685 [Saccharomyces cerevisiae CEN.PK113-7D] gi|768823260|…
YNL223W	1066	40.4438	999	44.7638	969	40.273	1199	46.6381	979	41.5206	1124	45.5177	ATG4	GO:0008234;GO:0006508;GO:0006914;GO:0005737;GO:0015031	K08342	sp|P53867|ATG4_YEAST Cysteine protease ATG4 OS=Saccharomyces cerevisiae (strain ATCC 204508 / S288c) GN=ATG4 PE=1 SV=2	gi|1183991|emb|CAA93375.1| N1274 [Saccharomyces cerevisiae] gi|1302243|emb|CAA96126.1| unnamed protein product [Saccharomyces cerevisiae]
YOR152C	610	44.6034	641	55.3558	657	52.6258	924	69.2686	673	55.0097	697	54.3989	ATG40	GO:0032541;GO:0030674;GO:0016021;GO:0061709;GO:0005789;GO:0034045	-	sp|Q99325|ATG40_YEAST Autophagy-related protein 40 OS=Saccharomyces cerevisiae (strain ATCC 204508 / S288c) GN=ATG40 PE=1 SV=1	gi|6324726|ref|NP_014795.1| Atg40p [Saccharomyces cerevisiae S288c] gi|74698030|sp|Q99325.1|ATG40_YEAST RecName: Full=Autophagy-related protein 40; Flags: Precursor gi|1293712|gb|AAC49638.1| O3536p [Saccharomyces cerevisiae] gi|1420381|emb|CAA99358.1| unnamed protein product [Saccharomyces cerevisiae] gi|45269401|gb|AAS56081.1| YOR152C [Saccharomyces cerevisiae] gi|256272770|gb|EEU07741.1| YOR152…
YPL250C	24523	3367.58	19113	3099.85	21344	3210.82	22425	3157.21	22220	3410.95	22374	3279.5	ATG41	GO:0032258;GO:0034045;GO:0000045;GO:0000422	-	sp|Q12048|ATG41_YEAST Autophagy-related protein 41 OS=Saccharomyces cerevisiae (strain ATCC 204508 / S288c) GN=ATG41 PE=1 SV=1	gi|768863283|gb|AJV91428.1| Icy2p [Saccharomyces cerevisiae YJM1463]
YPL149W	1397	88.976	1255	94.4033	1343	93.7017	2764	180.485	2332	166.032	2467	167.712	ATG5	GO:0019776;GO:0032258;GO:0006501;GO:0044805;GO:0000422;GO:0034727;GO:0016787;GO:0006995;GO:0034274;GO:0005829;GO:0005776;GO:0008047;GO:0000045;GO:0034045	K08339	sp|Q12380|ATG5_YEAST Autophagy protein 5 OS=Saccharomyces cerevisiae (strain ATCC 204508 / S288c) GN=ATG5 PE=1 SV=1	gi|6325108|ref|NP_015176.1| Atg5p [Saccharomyces cerevisiae S288c] gi|2498143|sp|Q12380.1|ATG5_YEAST RecName: Full=Autophagy protein 5 gi|1217916|dbj|BAA11937.1| APG5 [Saccharomyces cerevisiae] gi|1370318|emb|CAA97854.1| APG5 [Saccharomyces cerevisiae] gi|1403560|emb|CAA65572.1| P2601 protein [Saccharomyces cerevisiae] gi|190407812|gb|EDV11077.1| autophagy protein 5 [Saccharomyces cerevisiae RM11…
YHR171W	740	22.0211	668	23.4775	694	22.6236	669	20.4108	484	16.1005	526	16.7075	ATG7	GO:0016020;GO:0032258;GO:0006501;GO:0044805;GO:0019779;GO:0032446;GO:0000422;GO:0034727;GO:0006995;GO:0005829;GO:0000407;GO:0005739;GO:0000045;GO:0019778	K08337	sp|P38862|ATG7_YEAST Ubiquitin-like modifier-activating enzyme ATG7 OS=Saccharomyces cerevisiae (strain ATCC 204508 / S288c) GN=ATG7 PE=1 SV=1	gi|6321965|ref|NP_012041.1| Atg7p [Saccharomyces cerevisiae S288c] gi|731742|sp|P38862.1|ATG7_YEAST RecName: Full=Ubiquitin-like modifier-activating enzyme ATG7; AltName: Full=ATG12-activating enzyme E1 ATG7; AltName: Full=Autophagy-related protein 7; AltName: Full=Cytoplasm to vacuole targeting protein 2 gi|458899|gb|AAB68016.1| Yhr171wp [Saccharomyces cerevisiae] gi|3688625|dbj|BAA33474.1| APG7…
YBL078C	2357	375.936	2517	474.137	2081	363.598	3088	504.961	2167	386.366	2430	413.694	ATG8	GO:0019898;GO:0000422;GO:0061025;GO:0005829;GO:0071211;GO:0000329;GO:0032258;GO:0044805;GO:0034629;GO:0061709;GO:0034727;GO:0031386;GO:0033110;GO:0006995;GO:0000407;GO:0006888;GO:0000045;GO:0000421	K08341	sp|P38182|ATG8_YEAST Autophagy-related protein 8 OS=Saccharomyces cerevisiae (strain ATCC 204508 / S288c) GN=ATG8 PE=1 SV=1	gi|6319393|ref|NP_009475.1| ubiquitin-like protein ATG8 [Saccharomyces cerevisiae S288c] gi|586441|sp|P38182.1|ATG8_YEAST RecName: Full=Autophagy-related protein 8; AltName: Full=Autophagy-related ubiquitin-like modifier ATG8; AltName: Full=Cytoplasm to vacuole targeting protein 5; Flags: Precursor gi|166990638|sp|A6ZKM4.1|ATG8_YEAS7 RecName: Full=Autophagy-related protein 8; AltName: Full=Autoph…
YDL149W	1477	27.7845	1498	33.2813	1272	26.2123	1307	25.2072	1297	27.2739	1319	26.4842	ATG9	GO:0032258;GO:0044805;GO:0061709;GO:0051260;GO:0000422;GO:0034727;GO:0000139;GO:0034497;GO:0016021;GO:0005789;GO:0031966;GO:0005776;GO:0034045;GO:0030659	K17907	sp|Q12142|ATG9_YEAST Autophagy-related protein 9 OS=Saccharomyces cerevisiae (strain ATCC 204508 / S288c) GN=ATG9 PE=1 SV=1	gi|6320052|ref|NP_010132.1| autophagy protein ATG9 [Saccharomyces cerevisiae S288c] gi|61211369|sp|Q12142.1|ATG9_YEAST RecName: Full=Autophagy-related protein 9; AltName: Full=Cytoplasm to vacuole targeting protein 7 gi|1321955|emb|CAA66342.1| unnamed protein product [Saccharomyces cerevisiae] gi|1431235|emb|CAA98723.1| unnamed protein product [Saccharomyces cerevisiae] gi|285810885|tpg|DAA11709.…
YPR026W	2201	34.0914	1997	36.5317	2022	34.3084	1783	28.3141	1638	28.3612	1783	29.4778	ATH1	GO:0071361;GO:0004555;GO:0000324;GO:0009277;GO:0030246;GO:0071465;GO:0030287;GO:0005993;GO:0016021;GO:0071497	K01194	sp|P48016|ATH1_YEAST Vacuolar acid trehalase OS=Saccharomyces cerevisiae (strain ATCC 204508 / S288c) GN=ATH1 PE=1 SV=1	gi|6325283|ref|NP_015351.1| alpha,alpha-trehalase ATH1 [Saccharomyces cerevisiae S288c] gi|1352001|sp|P48016.1|ATH1_YEAST RecName: Full=Vacuolar acid trehalase; AltName: Full=Alpha,alpha-trehalase; AltName: Full=Alpha,alpha-trehalose glucohydrolase; Flags: Precursor gi|809591|emb|CAA89280.1| unknown [Saccharomyces cerevisiae] gi|1314100|emb|CAA95022.1| unknown [Saccharomyces cerevisiae] gi|151942…
YMR301C	3291	89.4266	2885	92.5874	2805	83.4963	2940	81.9055	2978	90.4585	3138	91.0146	ATM1	GO:0006879;GO:0055085;GO:0005524;GO:0042626;GO:0005743;GO:0016021;GO:0006811	K05663	sp|P40416|ATM1_YEAST Iron-sulfur clusters transporter ATM1, mitochondrial OS=Saccharomyces cerevisiae (strain ATCC 204508 / S288c) GN=ATM1 PE=1 SV=2	gi|6323959|ref|NP_014030.1| ATP-binding cassette Fe/S cluster precursor transporter ATM1 [Saccharomyces cerevisiae S288c] gi|1352002|sp|P40416.2|ATM1_YEAST RecName: Full=Iron-sulfur clusters transporter ATM1, mitochondrial; Flags: Precursor gi|793877|emb|CAA57359.1| MDYp [Saccharomyces cerevisiae] gi|798943|emb|CAA89134.1| Atm1p [Saccharomyces cerevisiae] gi|151946009|gb|EDN64241.1| iron-sulfur c…
YNR002C	1811	120.241	1529	119.897	1365	99.2798	1399	95.2308	1260	93.5167	1281	90.7823	ATO2	GO:0016021	K07034	sp|P32907|ATO2_YEAST Ammonia transport outward protein 2 OS=Saccharomyces cerevisiae (strain ATCC 204508 / S288c) GN=ATO2 PE=1 SV=1	gi|398365549|ref|NP_014399.3| putative ammonium permease ATO2 [Saccharomyces cerevisiae S288c] gi|417008|sp|P32907.1|ATO2_YEAST RecName: Full=Ammonia transport outward protein 2 gi|4380|emb|CAA45279.1| fun34 [Saccharomyces cerevisiae] gi|496720|emb|CAA54571.1| N2029 [Saccharomyces cerevisiae] gi|1302471|emb|CAA96278.1| FUN34 [Saccharomyces cerevisiae] gi|151944531|gb|EDN62809.1| ammonia (ammonium…
YDR384C	1863	126.834	1358	109.192	1395	104.038	2217	154.745	2311	175.877	2272	165.101	ATO3	GO:0008519;GO:0055085;GO:0019740;GO:0016021;GO:0005739;GO:0015696;GO:0005886	K07034	sp|Q12359|ATO3_YEAST Ammonia transport outward protein 3 OS=Saccharomyces cerevisiae (strain ATCC 204508 / S288c) GN=ATO3 PE=1 SV=1	gi|6320592|ref|NP_010672.1| putative ammonium permease ATO3 [Saccharomyces cerevisiae S288c] gi|3123111|sp|Q12359.1|ATO3_YEAST RecName: Full=Ammonia transport outward protein 3 gi|849205|gb|AAB64820.1| YDR384C [Saccharomyces cerevisiae] gi|927317|gb|AAB64826.1| Ydr384cp [Saccharomyces cerevisiae] gi|151942359|gb|EDN60715.1| ammonia (ammonium) transport outward [Saccharomyces cerevisiae YJM789] gi…
YBL099W	10076	346.552	8867	360.183	9326	351.375	9013	317.816	7477	287.471	7876	289.138	ATP1	GO:0015986;GO:0045261;GO:0015991;GO:0005524;GO:0046933;GO:0046961	K02132	sp|P07251|ATPA_YEAST ATP synthase subunit alpha, mitochondrial OS=Saccharomyces cerevisiae (strain ATCC 204508 / S288c) GN=ATP1 PE=1 SV=5	gi|330443397|ref|NP_009453.2| F1F0 ATP synthase subunit alpha [Saccharomyces cerevisiae S288c] gi|984143052|ref|XP_015331911.1| PREDICTED: ATP synthase subunit alpha, mitochondrial [Marmota marmota marmota] gi|341940649|sp|P07251.5|ATPA_YEAST RecName: Full=ATP synthase subunit alpha, mitochondrial; Flags: Precursor gi|307568098|pdb|2XOK|A Chain A, Refined Structure Of Yeast F1c10 Atpase Complex T…
YLR393W	441	29.5941	347	27.5019	292	21.4657	346	23.8051	284	21.3045	342	24.497	ATP10	GO:0033615;GO:0051082;GO:0005743;GO:0032592	K18192	sp|P18496|ATP10_YEAST Mitochondrial ATPase complex subunit ATP10 OS=Saccharomyces cerevisiae (strain ATCC 204508 / S288c) GN=ATP10 PE=1 SV=2	gi|6323425|ref|NP_013497.1| Atp10p [Saccharomyces cerevisiae S288c] gi|30923184|sp|P18496.2|ATP10_YEAST RecName: Full=Mitochondrial ATPase complex subunit ATP10 gi|625105|gb|AAB82347.1| Atp10p: essential for the assembly of the mitochondrial ATPase complex [Saccharomyces cerevisiae] gi|45270348|gb|AAS56555.1| YLR393W [Saccharomyces cerevisiae] gi|151940914|gb|EDN59296.1| ATP synthase [Saccharomyc…
YNL315C	1063	62.6043	846	58.8448	984	63.4835	1056	63.7619	950	62.5432	931	58.5248	ATP11	GO:0033615;GO:0051082;GO:0005739	K07555	sp|P32453|ATP11_YEAST Protein ATP11, mitochondrial OS=Saccharomyces cerevisiae (strain ATCC 204508 / S288c) GN=ATP11 PE=1 SV=1	gi|6324014|ref|NP_014084.1| Atp11p [Saccharomyces cerevisiae S288c] gi|984142525|ref|XP_015331626.1| PREDICTED: protein ATP11, mitochondrial [Marmota marmota marmota] gi|416685|sp|P32453.1|ATP11_YEAST RecName: Full=Protein ATP11, mitochondrial; Flags: Precursor gi|171119|gb|AAA34447.1| ATP11 protein [Saccharomyces cerevisiae] gi|633668|emb|CAA86381.1| ATP11 [Saccharomyces cerevisiae] gi|1302423|e…
YJL180C	470	27.0852	365	24.8424	413	26.0723	544	32.141	467	30.0841	475	29.2178	ATP12	GO:0033615;GO:0019904;GO:0005739	K07556	sp|P22135|ATP12_YEAST Protein ATP12, mitochondrial OS=Saccharomyces cerevisiae (strain ATCC 204508 / S288c) GN=ATP12 PE=1 SV=2	gi|6322281|ref|NP_012355.1| ATP synthase complex assembly protein ATP12 [Saccharomyces cerevisiae S288c] gi|984142786|ref|XP_015331769.1| PREDICTED: protein ATP12, mitochondrial [Marmota marmota marmota] gi|1168604|sp|P22135.2|ATP12_YEAST RecName: Full=Protein ATP12, mitochondrial; Flags: Precursor gi|1008382|emb|CAA89475.1| ATP12 [Saccharomyces cerevisiae] gi|285812727|tpg|DAA08625.1| TPA: ATP s…
YLR295C	1965	295.815	1667	296.387	1661	273.919	1867	288.156	1748	294.161	1747	280.717	ATP14	GO:0015986;GO:0033615;GO:0042407;GO:0000276;GO:0016021;GO:0046933	K02141	sp|Q12349|ATP14_YEAST ATP synthase subunit H, mitochondrial OS=Saccharomyces cerevisiae (strain ATCC 204508 / S288c) GN=ATP14 PE=1 SV=1	gi|151941000|gb|EDN59381.1| F1F0 ATP synthase subunit h [Saccharomyces cerevisiae YJM789] gi|190405351|gb|EDV08618.1| ATP synthase subunit h [Saccharomyces cerevisiae RM11-1a] gi|256269828|gb|EEU05088.1| Atp14p [Saccharomyces cerevisiae JAY291] gi|259148277|emb|CAY81524.1| Atp14p [Saccharomyces cerevisiae EC1118] gi|323303827|gb|EGA57610.1| Atp14p [Saccharomyces cerevisiae FostersB] gi|323332383|…
YPL271W	1494	447.426	1320	466.887	1228	402.87	1769	543.157	1707	571.466	1475	471.5	ATP15	GO:0015986;GO:0016021;GO:0046933;GO:0005756;GO:0046961	K02135	sp|P21306|ATP5E_YEAST ATP synthase subunit epsilon, mitochondrial OS=Saccharomyces cerevisiae (strain ATCC 204508 / S288c) GN=ATP15 PE=1 SV=2	gi|6324984|ref|NP_015052.1| F1F0 ATP synthase subunit epsilon [Saccharomyces cerevisiae S288c] gi|416683|sp|P21306.2|ATP5E_YEAST RecName: Full=ATP synthase subunit epsilon, mitochondrial; Short=ATPase subunit epsilon gi|3408|emb|CAA46014.1| H(+)-transporting ATP synthase [Saccharomyces cerevisiae] gi|1370559|emb|CAA98007.1| ATP15 [Saccharomyces cerevisiae] gi|45270170|gb|AAS56466.1| YPL271W [Sacc…
YDL004W	2209	258.034	2058	283.919	2202	281.77	2427	290.655	1819	237.52	2078	259.088	ATP16	GO:0015986;GO:0016021;GO:0046933;GO:0005756;GO:0046961	K02134	sp|Q12165|ATPD_YEAST ATP synthase subunit delta, mitochondrial OS=Saccharomyces cerevisiae (strain ATCC 204508 / S288c) GN=ATP16 PE=1 SV=1	gi|6320200|ref|NP_010280.1| F1F0 ATP synthase subunit delta [Saccharomyces cerevisiae S288c] gi|2493051|sp|Q12165.1|ATPD_YEAST RecName: Full=ATP synthase subunit delta, mitochondrial; AltName: Full=F-ATPase delta subunit; Flags: Precursor gi|307568105|pdb|2XOK|H Chain H, Refined Structure Of Yeast F1c10 Atpase Complex To 3 A Resolution gi|433620|emb|CAA79912.1| ATP synthase delta subunit [Sacchar…
YDR377W	2736	505.062	2517	548.756	2480	501.506	2337	442.297	2012	415.186	1985	391.119	ATP17	-	K02139	sp|Q06405|ATPK_YEAST ATP synthase subunit f, mitochondrial OS=Saccharomyces cerevisiae (strain ATCC 204508 / S288c) GN=ATP17 PE=1 SV=1	gi|398366541|ref|NP_010665.3| F1F0 ATP synthase subunit f [Saccharomyces cerevisiae S288c] gi|2493092|sp|Q06405.1|ATPK_YEAST RecName: Full=ATP synthase subunit f, mitochondrial; Flags: Precursor gi|849198|gb|AAB64813.1| Ydr377wp [Saccharomyces cerevisiae] gi|1763252|gb|AAB70108.1| ATP synthase subunit f [Saccharomyces cerevisiae] gi|151942350|gb|EDN60706.1| F1F0 ATP synthase subunit f [Saccharomy…
YML081C-A	797	250.688	709	263.384	731	251.877	1001	322.802	759	266.872	821	275.637	ATP18	GO:0015986;GO:0033615;GO:0000276;GO:0035786;GO:0016021;GO:0046933	K02142	sp|P81450|ATP18_YEAST ATP synthase subunit J, mitochondrial OS=Saccharomyces cerevisiae (strain ATCC 204508 / S288c) GN=ATP18 PE=1 SV=1	gi|6323558|ref|NP_013629.1| F1F0 ATP synthase subunit i [Saccharomyces cerevisiae S288c] gi|3913111|sp|P81450.1|ATP18_YEAST RecName: Full=ATP synthase subunit J, mitochondrial; AltName: Full=ATPase synthase I subunit gi|3329486|gb|AAD02949.1| ATP synthase subunit i [Saccharomyces cerevisiae] gi|45270964|gb|AAS56863.1| YML081C-A [Saccharomyces cerevisiae] gi|151946082|gb|EDN64313.1| ATP synthase […
YOL077W-A	267	72.9748	237	76.5027	236	70.6592	407	114.047	333	101.74	306	89.2693	ATP19	GO:0015986;GO:0000276;GO:0035786;GO:0016021;GO:0046933	K02143	sp|P81451|ATP19_YEAST ATP synthase subunit K, mitochondrial OS=Saccharomyces cerevisiae (strain ATCC 204508 / S288c) GN=ATP19 PE=1 SV=1	gi|349581092|dbj|GAA26250.1| K7_Atp19p [Saccharomyces cerevisiae Kyokai no. 7] gi|768462036|gb|AJT74297.1| Atp19p [Saccharomyces cerevisiae YJM320] gi|768465492|gb|AJT77746.1| Atp19p [Saccharomyces cerevisiae YJM470] gi|768466961|gb|AJT79212.1| Atp19p [Saccharomyces cerevisiae YJM555] gi|768477778|gb|AJT90007.1| Atp19p [Saccharomyces cerevisiae YJM1208] gi|768486524|gb|AJT98735.1| Atp19p [Sacchar…
YJR121W	11893	436.226	10833	469.284	10552	423.985	10456	393.199	9323	382.263	9706	379.997	ATP2	GO:0015986;GO:0045261;GO:0015991;GO:0005524;GO:0046933	K02133	sp|P00830|ATPB_YEAST ATP synthase subunit beta, mitochondrial OS=Saccharomyces cerevisiae (strain ATCC 204508 / S288c) GN=ATP2 PE=1 SV=2	gi|398365477|ref|NP_012655.3| F1F0 ATP synthase subunit beta [Saccharomyces cerevisiae S288c] gi|84028178|sp|P00830.2|ATPB_YEAST RecName: Full=ATP synthase subunit beta, mitochondrial; Flags: Precursor gi|307568101|pdb|2XOK|D Chain D, Refined Structure Of Yeast F1c10 Atpase Complex To 3 A Resolution gi|307568102|pdb|2XOK|E Chain E, Refined Structure Of Yeast F1c10 Atpase Complex To 3 A Resolution…
YPR020W	1173	190.326	982	188.182	1003	178.277	1144	190.306	900	163.24	895	155.004	ATP20	GO:0015986;GO:0042407;GO:0000276;GO:0035786;GO:0046933	K02140	sp|Q12233|ATPN_YEAST ATP synthase subunit g, mitochondrial OS=Saccharomyces cerevisiae (strain ATCC 204508 / S288c) GN=ATP20 PE=1 SV=1	gi|6325277|ref|NP_015345.1| F1F0 ATP synthase subunit g [Saccharomyces cerevisiae S288c] gi|2493096|sp|Q12233.1|ATPN_YEAST RecName: Full=ATP synthase subunit g, mitochondrial; Short=ATPase subunit g gi|887598|emb|CAA90165.1| unknown [Saccharomyces cerevisiae] gi|1314094|emb|CAA95016.1| unknown [Saccharomyces cerevisiae] gi|51013411|gb|AAT92999.1| YPR020W [Saccharomyces cerevisiae] gi|151942809|gb…
YDR350C	2429	66.5818	2213	71.6435	2101	63.0884	2421	68.0377	2157	66.0943	2200	64.368	ATP22	GO:0005743;GO:0045182;GO:0006417	K17673	sp|P50273|ATP22_YEAST Mitochondrial translation factor ATP22 OS=Saccharomyces cerevisiae (strain ATCC 204508 / S288c) GN=ATP22 PE=3 SV=1	gi|398366511|ref|NP_010637.4| Atp22p [Saccharomyces cerevisiae S288c] gi|1729863|sp|P50273.1|ATP22_YEAST RecName: Full=Mitochondrial translation factor ATP22; Flags: Precursor gi|187470635|sp|A6ZYV0.1|ATP22_YEAS7 RecName: Full=Mitochondrial translation factor ATP22; Flags: Precursor gi|290463132|sp|C8Z5R1.1|ATP22_YEAS8 RecName: Full=Mitochondrial translation factor ATP22; Flags: Precursor gi|9299…
YNR020C	348	24.1297	269	22.0289	321	24.3822	379	26.9425	326	25.2683	348	25.7556	ATP23	GO:0046872;GO:0006508;GO:0004222;GO:0005743	K18156	sp|P53722|ATP23_YEAST Mitochondrial inner membrane protease ATP23 OS=Saccharomyces cerevisiae (strain ATCC 204508 / S288c) GN=ATP23 PE=1 SV=2	gi|398365655|ref|NP_014417.3| putative metalloprotease [Saccharomyces cerevisiae S288c] gi|984142834|ref|XP_015331793.1| PREDICTED: mitochondrial inner membrane protease ATP23 [Marmota marmota marmota] gi|1302506|emb|CAA96299.1| unnamed protein product [Saccharomyces cerevisiae] gi|285814667|tpg|DAA10561.1| TPA: putative metalloprotease [Saccharomyces cerevisiae S288c] gi|767223562|gb|AJT02152.1|…
YMR098C	828	25.3637	746	26.9891	750	25.1675	840	26.3809	733	25.1	755	24.6859	ATP25	GO:0033615;GO:0005743;GO:0048255	-	sp|Q03153|ATP25_YEAST ATPase synthesis protein 25, mitochondrial OS=Saccharomyces cerevisiae (strain ATCC 204508 / S288c) GN=ATP25 PE=1 SV=1	gi|6323745|ref|NP_013816.1| Atp25p [Saccharomyces cerevisiae S288c] gi|2497148|sp|Q03153.1|ATP25_YEAST RecName: Full=ATPase synthesis protein 25, mitochondrial; AltName: Full=OLI1 mRNA stabilization factor; Flags: Precursor gi|322518452|sp|C7GL28.1|ATP25_YEAS2 RecName: Full=ATPase synthesis protein 25, mitochondrial; AltName: Full=OLI1 mRNA stabilization factor; Flags: Precursor gi|854435|emb|CAA…
YBR039W	3396	204.496	3252	231.278	3340	220.322	3341	206.262	2912	196.017	3113	200.085	ATP3	GO:0015986;GO:0016021;GO:0046933;GO:0005756;GO:0046961	K02136	sp|P38077|ATPG_YEAST ATP synthase subunit gamma, mitochondrial OS=Saccharomyces cerevisiae (strain ATCC 204508 / S288c) GN=ATP3 PE=1 SV=1	gi|6319513|ref|NP_009595.1| F1F0 ATP synthase subunit gamma [Saccharomyces cerevisiae S288c] gi|584817|sp|P38077.1|ATPG_YEAST RecName: Full=ATP synthase subunit gamma, mitochondrial; AltName: Full=F-ATPase gamma subunit; Flags: Precursor gi|307568104|pdb|2XOK|G Chain G, Refined Structure Of Yeast F1c10 Atpase Complex To 3 A Resolution gi|473609|gb|AAA88816.1| ATP synthase gamma chain [Saccharomyc…
YPL078C	4814	369.265	4206	381.039	4318	362.836	4662	366.633	4094	351.048	3986	326.354	ATP4	GO:0015986;GO:0035786;GO:0016021;GO:0000274;GO:0046933;GO:0046961	K02127	sp|P05626|ATPF_YEAST ATP synthase subunit 4, mitochondrial OS=Saccharomyces cerevisiae (strain ATCC 204508 / S288c) GN=ATP4 PE=1 SV=2	gi|6325179|ref|NP_015247.1| F1F0 ATP synthase subunit 4 [Saccharomyces cerevisiae S288c] gi|308153412|sp|P05626.2|ATPF_YEAST RecName: Full=ATP synthase subunit 4, mitochondrial; Flags: Precursor gi|1147615|gb|AAB68260.1| Atp4p: F(1)F(0)-ATPase complex delta subunit [Saccharomyces cerevisiae] gi|151942718|gb|EDN61064.1| F1F0 ATP synthase subunit b [Saccharomyces cerevisiae YJM789] gi|207340536|gb|…
YDR298C	3137	276.836	2825	294.438	2849	275.42	2714	245.553	2323	229.162	2410	227.01	ATP5	GO:0015986;GO:0016021;GO:0000274;GO:0046933	K02137	sp|P09457|ATPO_YEAST ATP synthase subunit 5, mitochondrial OS=Saccharomyces cerevisiae (strain ATCC 204508 / S288c) GN=ATP5 PE=1 SV=1	gi|6320504|ref|NP_010584.1| F1F0 ATP synthase subunit 5 [Saccharomyces cerevisiae S288c] gi|114685|sp|P09457.1|ATPO_YEAST RecName: Full=ATP synthase subunit 5, mitochondrial; Short=ATP synthase chain 5; AltName: Full=Oligomycin sensitivity conferral protein; Short=OSCP; Flags: Precursor gi|3404|emb|CAA30917.1| unnamed protein product [Saccharomyces cerevisiae] gi|172087|gb|AAA34836.1| oligomycin …
YKL016C	2396	257.445	2125	269.664	2237	263.305	2542	280.027	2081	249.951	2137	245.088	ATP7	GO:0015986;GO:0000276;GO:0015078	K02138	sp|P30902|ATP7_YEAST ATP synthase subunit d, mitochondrial OS=Saccharomyces cerevisiae (strain ATCC 204508 / S288c) GN=ATP7 PE=1 SV=2	gi|398364745|ref|NP_012909.3| F1F0 ATP synthase subunit d [Saccharomyces cerevisiae S288c] gi|399076|sp|P30902.2|ATP7_YEAST RecName: Full=ATP synthase subunit d, mitochondrial gi|171112|gb|AAA34445.1| ATP synthase d subunit [Saccharomyces cerevisiae] gi|395254|emb|CAA52265.1| unnamed protein product [Saccharomyces cerevisiae] gi|486005|emb|CAA81851.1| ATP7 [Saccharomyces cerevisiae] gi|45270588|g…
YML116W	6315	218.397	4653	190.053	5676	215.036	7447	264.048	7051	272.591	6793	250.758	ATR1	GO:0080139;GO:0046713;GO:0016021;GO:0015238;GO:0005886;GO:0006855;GO:0005773	K08165	sp|P13090|ATR1_YEAST Aminotriazole resistance protein OS=Saccharomyces cerevisiae (strain ATCC 204508 / S288c) GN=ATR1 PE=1 SV=2	gi|6323520|ref|NP_013591.1| borate transporter [Saccharomyces cerevisiae S288c] gi|1703757|sp|P13090.2|ATR1_YEAST RecName: Full=Aminotriazole resistance protein gi|798884|emb|CAA89102.1| Atr1p [Saccharomyces cerevisiae] gi|51830476|gb|AAU09767.1| YML116W [Saccharomyces cerevisiae] gi|151946047|gb|EDN64278.1| aminotriazole resistance protein [Saccharomyces cerevisiae YJM789] gi|190408131|gb|EDV113…
YAL020C	1686	94.8314	1339	88.9492	1553	95.6888	1807	104.203	1683	105.819	1679	100.801	ATS1	-	K15462	sp|P31386|ATS1_YEAST Protein ATS1 OS=Saccharomyces cerevisiae (strain ATCC 204508 / S288c) GN=ATS1 PE=1 SV=2	gi|330443378|ref|NP_009382.2| Ats1p [Saccharomyces cerevisiae S288c] gi|341940269|sp|P31386.2|ATS1_YEAST RecName: Full=Protein ATS1; AltName: Full=Alpha-tubulin suppressor 1 gi|190406668|gb|EDV09935.1| protein ATS1 [Saccharomyces cerevisiae RM11-1a] gi|256272264|gb|EEU07249.1| Ats1p [Saccharomyces cerevisiae JAY291] gi|259144690|emb|CAY77631.1| Ats1p [Saccharomyces cerevisiae EC1118] gi|329136692…
YNL259C	558	142.158	515	154.957	560	156.286	689	179.963	593	168.88	557	151.465	ATX1	GO:0006879;GO:0006878;GO:0015680;GO:0005829;GO:0034599;GO:0016531	K07213	sp|P38636|ATX1_YEAST Metal homeostasis factor ATX1 OS=Saccharomyces cerevisiae (strain ATCC 204508 / S288c) GN=ATX1 PE=1 SV=1	gi|6324070|ref|NP_014140.1| copper metallochaperone ATX1 [Saccharomyces cerevisiae S288c] gi|584821|sp|P38636.1|ATX1_YEAST RecName: Full=Metal homeostasis factor ATX1 gi|6730163|pdb|1CC7|A Chain A, Crystal Structure Of The Atx1 Metallochaperone Protein gi|6730164|pdb|1CC8|A Chain A, Crystal Structure Of The Atx1 Metallochaperone Protein gi|114794062|pdb|2GGP|A Chain A, Solution Structure Of The A…
YOR079C	853	51.0373	801	56.6029	751	49.2237	851	52.203	803	53.7082	761	48.6008	ATX2	GO:0005384;GO:0005770;GO:0005802;GO:0005385;GO:0000139;GO:0030026;GO:0016021;GO:0071577	K14715	sp|Q12067|ATX2_YEAST Metal homeostasis factor ATX2 OS=Saccharomyces cerevisiae (strain ATCC 204508 / S288c) GN=ATX2 PE=1 SV=1	gi|6324653|ref|NP_014722.1| Mn(2+) transporter ATX2 [Saccharomyces cerevisiae S288c] gi|2498169|sp|Q12067.1|ATX2_YEAST RecName: Full=Metal homeostasis factor ATX2 gi|1353859|gb|AAB37236.1| Atx2p [Saccharomyces cerevisiae] gi|1420239|emb|CAA99272.1| ATX2 [Saccharomyces cerevisiae] gi|2104891|emb|CAA94564.1| YOR29-30 [Saccharomyces cerevisiae] gi|45269964|gb|AAS56363.1| YOR079C [Saccharomyces cerev…
YFL010W-A	3	0.594746	11	2.57555	6	1.30304	9	1.82928	7	1.55129	10	2.11607	AUA1	GO:0006865	-	sp|P32450|AUA1_YEAST Ammonia regulation of amino acid uptake protein OS=Saccharomyces cerevisiae (strain ATCC 204508 / S288c) GN=AUA1 PE=2 SV=1	gi|14318511|ref|NP_116645.1| Aua1p [Saccharomyces cerevisiae S288c] gi|416687|sp|P32450.1|AUA1_YEAST RecName: Full=Ammonia regulation of amino acid uptake protein gi|296623|emb|CAA48910.1| AUA1 [Saccharomyces cerevisiae] gi|559928|emb|CAA86343.1| unnamed protein product [Saccharomyces cerevisiae] gi|285811884|tpg|DAA12429.1| TPA: Aua1p [Saccharomyces cerevisiae S288c]
YKL004W	1773	82.8419	1479	81.6163	1537	78.6703	2332	111.711	1897	99.082	2048	102.139	AUR1	GO:0006673;GO:0032580;GO:0016021;GO:0030148;GO:0045140;GO:0070916	-	sp|P36107|AUR1_YEAST Inositol phosphorylceramide synthase catalytic subunit AUR1 OS=Saccharomyces cerevisiae (strain ATCC 204508 / S288c) GN=AUR1 PE=1 SV=1	gi|6322849|ref|NP_012922.1| inositol phosphorylceramide synthase [Saccharomyces cerevisiae S288c] gi|549654|sp|P36107.1|AUR1_YEAST RecName: Full=Inositol phosphorylceramide synthase catalytic subunit AUR1; Short=IPC synthase catalytic subunit AUR1; AltName: Full=Aureobasidin A resistance protein; AltName: Full=Phosphatidylinositol:ceramide phosphoinositol transferase gi|485991|emb|CAA81836.1| AUR…
YOR011W	1450	19.5121	1216	19.3258	1129	16.6428	1426	19.6736	1310	19.7058	1238	17.7819	AUS1	GO:0005524;GO:0035690;GO:0035376;GO:0016021;GO:0034041;GO:0005739;GO:0008559;GO:0005886;GO:0006855	K08712	sp|Q08409|AUS1_YEAST ATP-dependent permease AUS1 OS=Saccharomyces cerevisiae (strain ATCC 204508 / S288c) GN=AUS1 PE=3 SV=1	gi|6324585|ref|NP_014654.1| ATP-binding cassette sterol transporter AUS1 [Saccharomyces cerevisiae S288c] gi|51701315|sp|Q08409.1|AUS1_YEAST RecName: Full=ATP-dependent permease AUS1 gi|1420108|emb|CAA99199.1| unnamed protein product [Saccharomyces cerevisiae] gi|256273431|gb|EEU08367.1| Aus1p [Saccharomyces cerevisiae JAY291] gi|285814901|tpg|DAA10794.1| TPA: ATP-binding cassette sterol transpor…
YLR114C	3703	90.8843	3035	87.9753	3445	92.6232	3193	80.3454	2824	77.4793	3112	81.5256	AVL9	GO:0006892;GO:0005934;GO:0005737	-	sp|Q12500|AVL9_YEAST Late secretory pathway protein AVL9 OS=Saccharomyces cerevisiae (strain ATCC 204508 / S288c) GN=AVL9 PE=1 SV=1	gi|6323143|ref|NP_013215.1| Avl9p [Saccharomyces cerevisiae S288c] gi|74676611|sp|Q12500.1|AVL9_YEAST RecName: Full=Late secretory pathway protein AVL9; AltName: Full=APL2 VPS1 synthetic lethal protein 9 gi|1256877|gb|AAB67559.1| Ylr114cp [Saccharomyces cerevisiae] gi|1297028|emb|CAA61692.1| L2941 [Saccharomyces cerevisiae] gi|1360510|emb|CAA97681.1| unnamed protein product [Saccharomyces cerevis…
YOL078W	1257	20.0488	1122	21.1356	1122	19.6039	1199	19.6065	1107	19.7373	1175	20.0037	AVO1	GO:0001558;GO:0046580;GO:0031929;GO:0031505;GO:0017016;GO:0005546;GO:0030950;GO:0005774;GO:0031932;GO:0005886	-	sp|Q08236|AVO1_YEAST Target of rapamycin complex 2 subunit AVO1 OS=Saccharomyces cerevisiae (strain ATCC 204508 / S288c) GN=AVO1 PE=1 SV=1	gi|6324494|ref|NP_014563.1| Avo1p [Saccharomyces cerevisiae S288c] gi|15214401|sp|Q08236.1|AVO1_YEAST RecName: Full=Target of rapamycin complex 2 subunit AVO1; Short=TORC2 subunit AVO1; AltName: Full=Adheres voraciously to TOR2 protein 1 gi|1419911|emb|CAA99089.1| unnamed protein product [Saccharomyces cerevisiae] gi|285814812|tpg|DAA10705.1| TPA: Avo1p [Saccharomyces cerevisiae S288c] gi|3922967…
YMR068W	918	40.3795	765	39.7418	748	36.0426	838	37.7911	646	31.7641	753	35.3535	AVO2	GO:0005774;GO:0001558;GO:0031929;GO:0031932;GO:0031505;GO:0005886;GO:0030950	K06867	sp|Q04749|AVO2_YEAST Target of rapamycin complex 2 subunit AVO2 OS=Saccharomyces cerevisiae (strain ATCC 204508 / S288c) GN=AVO2 PE=1 SV=1	gi|767183824|gb|AJS62810.1| Avo2p [Saccharomyces cerevisiae YJM195]
YJR001W	3248	101.145	3072	112.984	3215	109.675	2695	86.043	2320	80.7615	2482	82.4995	AVT1	GO:0015188;GO:0015186;GO:0000329;GO:0003333;GO:0005302;GO:0016021;GO:0007034	K15015	sp|P47082|AVT1_YEAST Vacuolar amino acid transporter 1 OS=Saccharomyces cerevisiae (strain ATCC 204508 / S288c) GN=AVT1 PE=1 SV=1	gi|6322460|ref|NP_012534.1| Avt1p [Saccharomyces cerevisiae S288c] gi|1353046|sp|P47082.1|AVT1_YEAST RecName: Full=Vacuolar amino acid transporter 1 gi|854573|emb|CAA60922.1| ORF YJR83.4 [Saccharomyces cerevisiae] gi|1015620|emb|CAA89523.1| unnamed protein product [Saccharomyces cerevisiae] gi|151945076|gb|EDN63327.1| neutral amino acid transporter [Saccharomyces cerevisiae YJM789] gi|190409487|g…
YEL064C	328	12.8067	341	15.7248	293	12.5322	257	10.2878	261	11.3917	237	9.87714	AVT2	GO:0005774;GO:0005783;GO:0016021;GO:0003333;GO:0015171	K14997	sp|P39981|AVT2_YEAST Vacuolar amino acid transporter 2 OS=Saccharomyces cerevisiae (strain ATCC 204508 / S288c) GN=AVT2 PE=2 SV=1	gi|6320771|ref|NP_010850.1| Avt2p [Saccharomyces cerevisiae S288c] gi|731421|sp|P39981.1|AVT2_YEAST RecName: Full=Vacuolar amino acid transporter 2 gi|603254|gb|AAB65023.1| Yel064cp [Saccharomyces cerevisiae] gi|285811562|tpg|DAA07590.1| TPA: Avt2p [Saccharomyces cerevisiae S288c] gi|392299729|gb|EIW10821.1| Avt2p [Saccharomyces cerevisiae CEN.PK113-7D] gi|768529395|gb|AJU42428.1| Avt2p [Saccharo…
YKL146W	3075	83.316	2509	80.288	2650	78.6546	2658	73.8354	2581	78.1731	2767	80.0224	AVT3	GO:0015188;GO:0032974;GO:0015186;GO:0000329;GO:0005302;GO:0016021	K14209	sp|P36062|AVT3_YEAST Vacuolar amino acid transporter 3 OS=Saccharomyces cerevisiae (strain ATCC 204508 / S288c) GN=AVT3 PE=1 SV=1	gi|6322702|ref|NP_012776.1| Avt3p [Saccharomyces cerevisiae S288c] gi|549723|sp|P36062.1|AVT3_YEAST RecName: Full=Vacuolar amino acid transporter 3 gi|486252|emb|CAA81988.1| unnamed protein product [Saccharomyces cerevisiae] gi|285813119|tpg|DAA09016.1| TPA: Avt3p [Saccharomyces cerevisiae S288c] gi|392298292|gb|EIW09390.1| Avt3p [Saccharomyces cerevisiae CEN.PK113-7D]
YNL101W	6885	181.057	6175	191.786	6704	193.126	4877	131.49	4352	127.934	4734	132.88	AVT4	GO:0015188;GO:0032974;GO:0015186;GO:0000329;GO:0005302;GO:0016021;GO:1990816	K14209	sp|P50944|AVT4_YEAST Vacuolar amino acid transporter 4 OS=Saccharomyces cerevisiae (strain ATCC 204508 / S288c) GN=AVT4 PE=1 SV=1	gi|6324228|ref|NP_014298.1| Avt4p [Saccharomyces cerevisiae S288c] gi|1730758|sp|P50944.1|AVT4_YEAST RecName: Full=Vacuolar amino acid transporter 4 gi|929852|emb|CAA90525.1| ORF N2185 [Saccharomyces cerevisiae] gi|1302014|emb|CAA95977.1| unnamed protein product [Saccharomyces cerevisiae] gi|190409090|gb|EDV12355.1| gln [Saccharomyces cerevisiae RM11-1a] gi|207341724|gb|EDZ69701.1| YNL101Wp-like …
YBL089W	1508	61.5695	1295	62.4455	1464	65.4788	1401	58.6448	1231	56.1834	1236	53.8644	AVT5	GO:0016021	-	sp|P38176|AVT5_YEAST Vacuolar amino acid transporter 5 OS=Saccharomyces cerevisiae (strain ATCC 204508 / S288c) GN=AVT5 PE=3 SV=2	gi|496686|emb|CAA56013.1| A-509 protein [Saccharomyces cerevisiae] gi|536146|emb|CAA84910.1| unnamed protein product [Saccharomyces cerevisiae]
YER119C	3503	146.529	3325	164.264	3700	169.543	3058	131.144	2537	118.629	2736	122.157	AVT6	GO:0005313;GO:0000329;GO:0015189;GO:0015183;GO:0005290;GO:0032974;GO:0061459;GO:0016021;GO:0005302;GO:0015194	-	sp|P40074|AVT6_YEAST Vacuolar amino acid transporter 6 OS=Saccharomyces cerevisiae (strain ATCC 204508 / S288c) GN=AVT6 PE=1 SV=1	gi|6320965|ref|NP_011044.1| aspartate/glutamate transporter [Saccharomyces cerevisiae S288c] gi|731507|sp|P40074.1|AVT6_YEAST RecName: Full=Vacuolar amino acid transporter 6 gi|603358|gb|AAC03217.1| Yer119cp [Saccharomyces cerevisiae] gi|285811751|tpg|DAA07779.1| TPA: aspartate/glutamate transporter [Saccharomyces cerevisiae S288c] gi|768532402|gb|AJU45424.1| Avt6p [Saccharomyces cerevisiae YJM16…
YIL088C	7848	300.179	7300	329.77	7141	299.209	6023	236.189	5264	225.073	5850	238.834	AVT7	GO:0005313;GO:0000329;GO:0015189;GO:0005290;GO:0061459;GO:0016021;GO:0005302;GO:0003333;GO:0015194;GO:0005886	-	sp|P40501|AVT7_YEAST Vacuolar amino acid transporter 7 OS=Saccharomyces cerevisiae (strain ATCC 204508 / S288c) GN=AVT7 PE=1 SV=1	gi|6322103|ref|NP_012178.1| Avt7p [Saccharomyces cerevisiae S288c] gi|731839|sp|P40501.1|AVT7_YEAST RecName: Full=Vacuolar amino acid transporter 7 gi|577126|emb|CAA86706.1| unnamed protein product [Saccharomyces cerevisiae] gi|285812566|tpg|DAA08465.1| TPA: Avt7p [Saccharomyces cerevisiae S288c]
YPR122W	4407	68.4296	3734	68.4766	3943	67.0692	3283	52.2635	2840	49.2953	3209	53.1851	AXL1	GO:0004222;GO:0051603;GO:0043332;GO:0043171;GO:0005935;GO:0007120;GO:0071432;GO:0016485;GO:0008270;GO:0005739;GO:0000755	K01422	sp|P40851|AXL1_YEAST Putative protease AXL1 OS=Saccharomyces cerevisiae (strain ATCC 204508 / S288c) GN=AXL1 PE=1 SV=2	gi|761521793|gb|AJP42248.1| Axl1p [Saccharomyces cerevisiae YJM1078] gi|768869513|gb|AJV97642.1| Axl1p [Saccharomyces cerevisiae YJM248] gi|768887218|gb|AJW15307.1| Axl1p [Saccharomyces cerevisiae YJM1252]
YIL140W	993	22.6259	915	24.6232	1054	26.3082	711	16.6093	754	19.205	847	20.5996	AXL2	GO:0005887;GO:0005509;GO:0005940;GO:0005935;GO:0007120	K18637	sp|P38928|AXL2_YEAST Axial budding pattern protein 2 OS=Saccharomyces cerevisiae (strain ATCC 204508 / S288c) GN=AXL2 PE=1 SV=1	gi|6322051|ref|NP_012126.1| Axl2p [Saccharomyces cerevisiae S288c] gi|731878|sp|P38928.1|AXL2_YEAST RecName: Full=Axial budding pattern protein 2; AltName: Full=Bud site selection protein 10; AltName: Full=Suppressor of RHO3 protein 4; Flags: Precursor gi|557783|emb|CAA86138.1| unnamed protein product [Saccharomyces cerevisiae] gi|1293615|gb|AAA98666.1| Axl2p [Saccharomyces cerevisiae] gi|2858125…
YIL124W	2102	132.529	2008	149.523	2052	141.726	1589	102.714	1472	103.746	1476	99.3306	AYR1	GO:0055114;GO:0016491	K06123	sp|P40471|AYR1_YEAST NADPH-dependent 1-acyldihydroxyacetone phosphate reductase OS=Saccharomyces cerevisiae (strain ATCC 204508 / S288c) GN=AYR1 PE=1 SV=1	gi|398364253|ref|NP_012142.3| acylglycerone-phosphate reductase [Saccharomyces cerevisiae S288c] gi|731868|sp|P40471.1|AYR1_YEAST RecName: Full=NADPH-dependent 1-acyldihydroxyacetone phosphate reductase; Short=ADR; AltName: Full=1-acyl DHAP reductase; AltName: Full=Acyl/alkyl DHAP reductase; AltName: Full=Acylglycerone-phosphate reductase gi|599993|emb|CAA86868.1| unknown [Saccharomyces cerevisia…
YLL063C	964	38.115	815	38.0578	890	38.5482	888	35.9963	864	38.1872	864	36.4629	AYT1	GO:0043387;GO:0045462	-	sp|Q12226|AYT1_YEAST Trichothecene 3-O-acetyltransferase OS=Saccharomyces cerevisiae (strain ATCC 204508 / S288c) GN=AYT1 PE=3 SV=1	gi|6322965|ref|NP_013037.1| acetyltransferase [Saccharomyces cerevisiae S288c] gi|74583821|sp|Q12226.1|AYT1_YEAST RecName: Full=Trichothecene 3-O-acetyltransferase gi|642321|emb|CAA87994.1| ORF L0549 [Saccharomyces cerevisiae] gi|1360276|emb|CAA97516.1| unnamed protein product [Saccharomyces cerevisiae] gi|190405992|gb|EDV09259.1| trichothecene 3-O-acetyltransferase [Saccharomyces cerevisiae RM11…
YOR113W	1869	38.349	1434	34.7505	1395	31.3555	1590	33.4479	1668	38.2584	1547	33.8808	AZF1	GO:0046872;GO:0003676	-	sp|P41696|AZF1_YEAST Asparagine-rich zinc finger protein AZF1 OS=Saccharomyces cerevisiae (strain ATCC 204508 / S288c) GN=AZF1 PE=1 SV=1	gi|768495523|gb|AJU07717.1| Azf1p [Saccharomyces cerevisiae YJM1443]
YGR224W	660	20.1845	546	19.7213	439	14.7074	485	15.207	424	14.4953	486	15.8646	AZR1	GO:0055085;GO:0016021	-	sp|P50080|AZR1_YEAST Azole resistance protein 1 OS=Saccharomyces cerevisiae (strain ATCC 204508 / S288c) GN=AZR1 PE=1 SV=1	gi|398366219|ref|NP_011740.3| azole transporter [Saccharomyces cerevisiae S288c] gi|1723746|sp|P50080.1|AZR1_YEAST RecName: Full=Azole resistance protein 1 gi|886916|emb|CAA61172.1| ORF 613 [Saccharomyces cerevisiae] gi|1323404|emb|CAA97252.1| unnamed protein product [Saccharomyces cerevisiae] gi|285812417|tpg|DAA08317.1| TPA: azole transporter [Saccharomyces cerevisiae S288c] gi|392299479|gb|EIW…
YOR134W	2395	109.719	2608	141.108	2599	130.43	4666	219.153	3444	176.37	4179	204.347	BAG7	GO:0007165	K19845	sp|Q12128|BAG7_YEAST Rho-GTPase-activating protein BAG7 OS=Saccharomyces cerevisiae (strain ATCC 204508 / S288c) GN=BAG7 PE=1 SV=1	gi|398365313|ref|NP_014777.3| Bag7p [Saccharomyces cerevisiae S288c] gi|46395694|sp|Q12128.1|BAG7_YEAST RecName: Full=Rho-GTPase-activating protein BAG7 gi|1050814|emb|CAA62109.1| ORF O3320 [Saccharomyces cerevisiae] gi|1164978|emb|CAA64053.1| YOR3320w [Saccharomyces cerevisiae] gi|1420344|emb|CAA99333.1| BAG7 [Saccharomyces cerevisiae] gi|151945755|gb|EDN63996.1| GTPase-activating protein [Sacch…
YBR068C	53520	1647.52	51118	1858.47	53547	1805.7	57466	1813.65	54507	1875.66	59953	1969.9	BAP2	GO:0016021;GO:0003333;GO:0015171	K16261	sp|P38084|BAP2_YEAST Leu/Val/Ile amino-acid permease OS=Saccharomyces cerevisiae (strain ATCC 204508 / S288c) GN=BAP2 PE=1 SV=2	gi|398364599|ref|NP_009624.4| branched-chain amino acid permease BAP2 [Saccharomyces cerevisiae S288c] gi|341940278|sp|P38084.2|BAP2_YEAST RecName: Full=Leu/Val/Ile amino-acid permease; AltName: Full=Branched-chain amino-acid permease 2 gi|329136719|tpg|DAA07187.2| TPA: branched-chain amino acid permease BAP2 [Saccharomyces cerevisiae S288c] gi|349576445|dbj|GAA21616.1| K7_Bap2p [Saccharomyces ce…
YDR046C	1863	57.8235	1658	60.7775	2424	82.4175	2495	79.3942	3791	131.532	4730	156.701	BAP3	GO:0016021;GO:0003333;GO:0015171	K16261	sp|P41815|BAP3_YEAST Valine amino-acid permease OS=Saccharomyces cerevisiae (strain ATCC 204508 / S288c) GN=BAP3 PE=1 SV=2	gi|398365249|ref|NP_010331.3| amino acid transporter BAP3 [Saccharomyces cerevisiae S288c] gi|1709572|sp|P41815.2|BAP3_YEAST RecName: Full=Valine amino-acid permease; AltName: Full=Branched-chain amino-acid permease 3 gi|798899|emb|CAA89077.1| Pap1p [Saccharomyces cerevisiae] gi|151942037|gb|EDN60393.1| amino acid transporter [Saccharomyces cerevisiae YJM789] gi|285811070|tpg|DAA11894.1| TPA: ami…
YIL015W	9500	303.389	7759	292.65	8095	283.197	2592	84.8668	2055	73.3625	2134	72.7428	BAR1	GO:0031362;GO:0031505;GO:0030163;GO:0043171;GO:0004190;GO:0009277;GO:0000754;GO:0006508;GO:0030287;GO:0005576	K01383	sp|P12630|BAR1_YEAST Barrierpepsin OS=Saccharomyces cerevisiae (strain ATCC 204508 / S288c) GN=BAR1 PE=1 SV=1	gi|6322174|ref|NP_012249.1| aspartyl protease BAR1 [Saccharomyces cerevisiae S288c] gi|114826|sp|P12630.1|BAR1_YEAST RecName: Full=Barrierpepsin; AltName: Full=BAR proteinase; AltName: Full=Extracellular &apos;barrier&apos; protein; Flags: Precursor gi|171128|gb|AAA34451.1| extracellular &apos;barrier&apos; protein [Saccharomyces cerevisiae] gi|599984|emb|CAA86977.1| barrierpepsin [Saccharomyces …
YKR099W	4888	113.021	3884	106.066	4308	109.119	5165	122.441	4748	122.723	5034	124.24	BAS1	GO:0003677	K09423	sp|P22035|BAS1_YEAST Myb-like DNA-binding protein BAS1 OS=Saccharomyces cerevisiae (strain ATCC 204508 / S288c) GN=BAS1 PE=1 SV=1	gi|398365513|ref|NP_013025.3| Bas1p [Saccharomyces cerevisiae S288c] gi|114834|sp|P22035.1|BAS1_YEAST RecName: Full=Myb-like DNA-binding protein BAS1 gi|172020|gb|AAB04030.1| BAS1 [Saccharomyces cerevisiae] gi|486595|emb|CAA82179.1| BAS1 [Saccharomyces cerevisiae] gi|151941639|gb|EDN60002.1| transcription factor [Saccharomyces cerevisiae YJM789] gi|285813353|tpg|DAA09250.1| TPA: Bas1p [Saccharomy…
YHR208W	100664	4799.02	93931	5288.77	98866	5163.22	94194	4603.93	81813	4360.01	91957	4679.32	BAT1	GO:0052654;GO:0052656;GO:0052655;GO:0009082	K00826	sp|P38891|BCA1_YEAST Branched-chain-amino-acid aminotransferase, mitochondrial OS=Saccharomyces cerevisiae (strain ATCC 204508 / S288c) GN=BAT1 PE=1 SV=1	gi|398365103|ref|NP_012078.3| branched-chain-amino-acid transaminase BAT1 [Saccharomyces cerevisiae S288c] gi|984143288|ref|XP_015332042.1| PREDICTED: branched-chain-amino-acid aminotransferase, mitochondrial [Marmota marmota marmota] gi|731024|sp|P38891.1|BCA1_YEAST RecName: Full=Branched-chain-amino-acid aminotransferase, mitochondrial; Short=BCAT; AltName: Full=Protein ECA39; AltName: Full=Pro…
YJR148W	14303	712.652	11776	692.971	12477	681.013	13195	674.041	12156	677.06	12076	642.233	BAT2	GO:0005634;GO:0052654;GO:0009083;GO:0009097;GO:0019509;GO:0005737;GO:0052655;GO:0009098;GO:0009099;GO:0052656	K00826	sp|P47176|BCA2_YEAST Branched-chain-amino-acid aminotransferase, cytosolic OS=Saccharomyces cerevisiae (strain ATCC 204508 / S288c) GN=BAT2 PE=1 SV=1	gi|6322608|ref|NP_012682.1| branched-chain-amino-acid transaminase BAT2 [Saccharomyces cerevisiae S288c] gi|984142499|ref|XP_015331611.1| PREDICTED: branched-chain-amino-acid aminotransferase, cytosolic [Marmota marmota marmota] gi|1352941|sp|P47176.1|BCA2_YEAST RecName: Full=Branched-chain-amino-acid aminotransferase, cytosolic; Short=BCAT; AltName: Full=Protein TWT2 gi|1015897|emb|CAA89681.1| T…
YJL020C	4984	80.7982	4355	83.3833	4568	81.1232	7231	120.185	5761	104.402	6619	114.534	BBC1	-	K20521	sp|P47068|BBC1_YEAST Myosin tail region-interacting protein MTI1 OS=Saccharomyces cerevisiae (strain ATCC 204508 / S288c) GN=BBC1 PE=1 SV=2	gi|1006741|emb|CAA89311.1| unnamed protein product [Saccharomyces cerevisiae]
YPL255W	153	7.44538	110	6.32201	141	7.5164	153	7.63332	128	6.96292	137	7.11599	BBP1	GO:0030474;GO:0005198;GO:0005823;GO:0071988	-	sp|Q12365|BBP1_YEAST Spindle pole component BBP1 OS=Saccharomyces cerevisiae (strain ATCC 204508 / S288c) GN=BBP1 PE=1 SV=1	gi|6325000|ref|NP_015068.1| Bbp1p [Saccharomyces cerevisiae S288c] gi|984143300|ref|XP_015332049.1| PREDICTED: spindle pole component BBP1 [Marmota marmota marmota] gi|2498178|sp|Q12365.1|BBP1_YEAST RecName: Full=Spindle pole component BBP1; AltName: Full=BFR1-binding protein 1 gi|1113129|emb|CAA63347.1| BBP1 [Saccharomyces cerevisiae] gi|1370524|emb|CAA97981.1| BBP1 [Saccharomyces cerevisiae] gi…
YHR040W	1058	54.1529	773	46.7286	785	44.015	1560	81.8629	1417	81.0759	1521	83.0968	BCD1	GO:0005634;GO:0042254;GO:0046872;GO:0016074;GO:0005737;GO:0003676	-	sp|P38772|BCD1_YEAST Box C/D snoRNA protein 1 OS=Saccharomyces cerevisiae (strain ATCC 204508 / S288c) GN=BCD1 PE=1 SV=1	gi|584365684|gb|EWG85684.1| Bcd1p [Saccharomyces cerevisiae R008] gi|628217525|gb|AHY77738.1| Bcd1p [Saccharomyces cerevisiae YJM993] gi|768503207|gb|AJU16334.1| Bcd1p [Saccharomyces cerevisiae YJM1356] gi|768506269|gb|AJU19384.1| Bcd1p [Saccharomyces cerevisiae YJM1415] gi|768514556|gb|AJU27641.1| Bcd1p [Saccharomyces cerevisiae YJM320] gi|768519047|gb|AJU32115.1| Bcd1p [Saccharomyces cerevisiae…
YMR237W	2439	63.1656	2175	66.5266	2570	72.9118	2792	74.1329	2277	65.9201	2541	70.2414	BCH1	GO:0016020;GO:0005840;GO:0015031;GO:0034044;GO:0006893;GO:0034221	K19881	sp|Q05029|BCH1_YEAST Protein BCH1 OS=Saccharomyces cerevisiae (strain ATCC 204508 / S288c) GN=BCH1 PE=1 SV=1	gi|6323893|ref|NP_013964.1| exomer complex subunit [Saccharomyces cerevisiae S288c] gi|2497198|sp|Q05029.1|BCH1_YEAST RecName: Full=Protein BCH1; AltName: Full=BUD7 and CHS6 homolog 1 gi|887618|emb|CAA90208.1| unknown [Saccharomyces cerevisiae] gi|259148823|emb|CAY82068.1| Bch1p [Saccharomyces cerevisiae EC1118] gi|285814242|tpg|DAA10137.1| TPA: exomer complex subunit [Saccharomyces cerevisiae S2…
YKR027W	1149	28.1636	976	28.2543	1000	26.8512	1028	25.8338	944	25.8658	1023	26.7647	BCH2	-	K19880	sp|P36122|BCH2_YEAST Protein BCH2 OS=Saccharomyces cerevisiae (strain ATCC 204508 / S288c) GN=BCH2 PE=1 SV=1	gi|256272620|gb|EEU07598.1| Bch2p [Saccharomyces cerevisiae JAY291] gi|584364863|gb|EWG84868.1| Bch2p [Saccharomyces cerevisiae R008] gi|628182408|gb|AHY76268.1| Bch2p [Saccharomyces cerevisiae YJM993] gi|767009359|gb|AJS30561.1| Bch2p [Saccharomyces cerevisiae YJM193] gi|767012388|gb|AJS32354.1| Bch2p [Saccharomyces cerevisiae YJM320] gi|767033335|gb|AJS34705.1| Bch2p [Saccharomyces cerevisiae Y…
YJL095W	917	11.6388	834	12.5017	813	11.3038	925	12.0366	878	12.4571	926	12.5449	BCK1	GO:0004709;GO:0005524;GO:0007346;GO:0030242;GO:0043332;GO:0005737;GO:0030010;GO:0060237;GO:0004713;GO:0010447;GO:0007584;GO:0030968;GO:0031098;GO:0042981;GO:0000186	K11229	sp|Q01389|BCK1_YEAST Serine/threonine-protein kinase BCK1/SLK1/SSP31 OS=Saccharomyces cerevisiae (strain ATCC 204508 / S288c) GN=BCK1 PE=1 SV=1	gi|6322366|ref|NP_012440.1| mitogen-activated protein kinase kinase kinase BCK1 [Saccharomyces cerevisiae S288c] gi|417775|sp|Q01389.1|BCK1_YEAST RecName: Full=Serine/threonine-protein kinase BCK1/SLK1/SSP31 gi|640009|emb|CAA54896.1| J0906/BCK1/SLK1 [Saccharomyces cerevisiae] gi|1008270|emb|CAA89389.1| BCK1 [Saccharomyces cerevisiae] gi|285812807|tpg|DAA08705.1| TPA: mitogen-activated protein kin…
YER167W	1999	44.0505	1650	42.9426	1628	39.2995	2279	51.4883	2148	52.9125	2316	54.4748	BCK2	-	-	sp|P33306|BCK2_YEAST Protein BCK2 OS=Saccharomyces cerevisiae (strain ATCC 204508 / S288c) GN=BCK2 PE=1 SV=2	gi|398365049|ref|NP_011094.3| Bck2p [Saccharomyces cerevisiae S288c] gi|728951|sp|P33306.2|BCK2_YEAST RecName: Full=Protein BCK2; AltName: Full=Bypass of kinase C protein gi|603408|gb|AAB64694.1| Bck2p: serine/threonine protein kinase [Saccharomyces cerevisiae] gi|285811801|tpg|DAA07829.1| TPA: Bck2p [Saccharomyces cerevisiae S288c] gi|768821981|gb|AJV38543.1| Bck2p [Saccharomyces cerevisiae YJM6…
YDR361C	946	62.5879	680	53.1343	742	53.7772	1009	68.4411	998	73.8101	922	65.1102	BCP1	GO:0005634;GO:0015031	K15262	sp|Q06338|BCP1_YEAST Protein BCP1 OS=Saccharomyces cerevisiae (strain ATCC 204508 / S288c) GN=BCP1 PE=1 SV=1	gi|398366521|ref|NP_010648.3| protein-transporting protein BCP1 [Saccharomyces cerevisiae S288c] gi|74583554|sp|Q06338.1|BCP1_YEAST RecName: Full=Protein BCP1 gi|849182|gb|AAB64795.1| Ydr361cp [Saccharomyces cerevisiae] gi|45269373|gb|AAS56067.1| YDR361C [Saccharomyces cerevisiae] gi|151942333|gb|EDN60689.1| conserved protein [Saccharomyces cerevisiae YJM789] gi|190404704|gb|EDV07971.1| hypotheti…
YDR375C	1116	45.864	796	38.6356	868	39.0772	1003	42.2606	897	41.2085	945	41.4533	BCS1	GO:0005524;GO:0008320;GO:0032979;GO:0034551;GO:0051131;GO:0016021;GO:0005743;GO:0016887	K08900	sp|P32839|BCS1_YEAST Mitochondrial chaperone BCS1 OS=Saccharomyces cerevisiae (strain ATCC 204508 / S288c) GN=BCS1 PE=1 SV=2	gi|6320583|ref|NP_010663.1| bifunctional AAA family ATPase chaperone/translocase BCS1 [Saccharomyces cerevisiae S288c] gi|2506091|sp|P32839.2|BCS1_YEAST RecName: Full=Mitochondrial chaperone BCS1 gi|849196|gb|AAB64811.1| Bcs1p: essential for the expression of the Rieske iron-sulphur protein (Swiss Prot. accession number P32839) [Saccharomyces cerevisiae] gi|151942348|gb|EDN60704.1| ATPase (AAA fa…
YIL033C	3242	146.026	2770	147.355	2801	138.206	3259	150.498	2774	139.673	3176	152.693	BCY1	GO:0030552;GO:0045859;GO:0046580;GO:0097271;GO:0000790;GO:0005737;GO:0045762;GO:0004862;GO:0008603;GO:0005886;GO:0005952	K04739	sp|P07278|KAPR_YEAST cAMP-dependent protein kinase regulatory subunit OS=Saccharomyces cerevisiae (strain ATCC 204508 / S288c) GN=BCY1 PE=1 SV=4	gi|584476182|gb|EWH17933.1| Bcy1p [Saccharomyces cerevisiae P283] gi|765955722|gb|AJR49972.1| Bcy1p [Saccharomyces cerevisiae YJM1417]
YLR399C	5846	159.779	5316	171.598	4968	148.744	4022	112.702	4240	129.543	4514	131.687	BDF1	GO:0090054;GO:0000812;GO:0031452;GO:0030435;GO:0006281;GO:0009301;GO:1900051;GO:0070577;GO:0031938;GO:0003682;GO:0001047;GO:0001094	K11684	sp|P35817|BDF1_YEAST Bromodomain-containing factor 1 OS=Saccharomyces cerevisiae (strain ATCC 204508 / S288c) GN=BDF1 PE=1 SV=3	gi|6323431|ref|NP_013503.1| chromatin-binding protein BDF1 [Saccharomyces cerevisiae S288c] gi|5921175|sp|P35817.3|BDF1_YEAST RecName: Full=Bromodomain-containing factor 1 gi|625115|gb|AAB82357.1| Bdf1p [Saccharomyces cerevisiae] gi|285813804|tpg|DAA09700.1| TPA: chromatin-binding protein BDF1 [Saccharomyces cerevisiae S288c] gi|392297901|gb|EIW09000.1| Bdf1p [Saccharomyces cerevisiae CEN.PK113-7…
YDL070W	7348	215.925	7309	253.664	7470	240.463	14877	448.203	12141	398.817	14237	446.551	BDF2	GO:0005634;GO:0030435;GO:0031452;GO:0006281;GO:0006355;GO:0005737;GO:0070577;GO:0001047;GO:0001094	K11684	sp|Q07442|BDF2_YEAST Bromodomain-containing factor 2 OS=Saccharomyces cerevisiae (strain ATCC 204508 / S288c) GN=BDF2 PE=1 SV=1	gi|768733820|gb|AJU58497.1| Bdf2p [Saccharomyces cerevisiae YJM193] gi|768737288|gb|AJU61960.1| Bdf2p [Saccharomyces cerevisiae YJM271]
YAL060W	8207	402.505	7147	413.978	7147	383.978	4826	242.661	5700	312.498	5611	293.729	BDH1	GO:0008270;GO:0055114;GO:0016491	K00004	sp|P39714|BDH1_YEAST (R,R)-butanediol dehydrogenase OS=Saccharomyces cerevisiae (strain ATCC 204508 / S288c) GN=BDH1 PE=1 SV=2	gi|759334645|gb|AJO93650.1| Bdh1p [Saccharomyces cerevisiae YJM681]
YAL061W	6209	278.997	4965	263.49	5506	271.025	3715	171.145	4453	223.674	5015	240.529	BDH2	GO:0005634;GO:0052587;GO:0008270;GO:0055114;GO:0005737	K00004	sp|P39713|BDH2_YEAST Probable diacetyl reductase [(R)-acetoin forming] 2 OS=Saccharomyces cerevisiae (strain ATCC 204508 / S288c) GN=BDH2 PE=1 SV=1	gi|6319257|ref|NP_009340.1| putative dehydrogenase BDH2 [Saccharomyces cerevisiae S288c] gi|731294|sp|P39713.1|BDH2_YEAST RecName: Full=Probable diacetyl reductase [(R)-acetoin forming] 2 gi|595525|gb|AAC04973.1| Yal061wp [Saccharomyces cerevisiae] gi|51012911|gb|AAT92749.1| YAL061W [Saccharomyces cerevisiae] gi|285810142|tpg|DAA06928.1| TPA: putative dehydrogenase BDH2 [Saccharomyces cerevisiae …
YNL039W	1504	47.4659	1374	51.2139	1251	43.25	1587	51.3496	1355	47.8034	1555	52.3822	BDP1	GO:0001026;GO:0000126;GO:0003677;GO:0006359	K15198	sp|P46678|TFC5_YEAST Transcription factor TFIIIB component B&apos;&apos; OS=Saccharomyces cerevisiae (strain ATCC 204508 / S288c) GN=BDP1 PE=1 SV=1	gi|398365309|ref|NP_014359.3| transcription factor TFIIIB subunit BDP1 [Saccharomyces cerevisiae S288c] gi|1174647|sp|P46678.1|TFC5_YEAST RecName: Full=Transcription factor TFIIIB component B&apos;&apos;; AltName: Full=TFIIIB90 gi|1019115|gb|AAC49073.1| transcription factor TFIIIB B&apos;&apos; component [Saccharomyces cerevisiae] gi|1052983|gb|AAC49348.1| transcription factor TFIIIB90 [Saccharom…
YOL164W	8315	241.318	8258	283.054	5852	186.049	4602	136.931	4825	156.535	5209	161.362	BDS1	GO:0046872;GO:0004065;GO:0018909;GO:0018741;GO:0046983	-	sp|Q08347|BDS1_YEAST Alkyl/aryl-sulfatase BDS1 OS=Saccharomyces cerevisiae (strain ATCC 204508 / S288c) GN=BDS1 PE=1 SV=1	gi|6324409|ref|NP_014478.1| sulfuric ester hydrolase [Saccharomyces cerevisiae S288c] gi|74627242|sp|Q08347.1|BDS1_YEAST RecName: Full=Alkyl/aryl-sulfatase BDS1; AltName: Full=Bacterially-derived sulfatase 1 gi|1420082|emb|CAA99186.1| unnamed protein product [Saccharomyces cerevisiae] gi|285814729|tpg|DAA10622.1| TPA: sulfuric ester hydrolase [Saccharomyces cerevisiae S288c] gi|392296381|gb|EIW07…
YBR200W	1872	63.6849	1510	60.6701	1762	65.6647	1805	62.9556	1584	60.2382	1750	63.546	BEM1	GO:0000902;GO:0035091	K11237	sp|P29366|BEM1_YEAST Bud emergence protein 1 OS=Saccharomyces cerevisiae (strain ATCC 204508 / S288c) GN=BEM1 PE=1 SV=1	gi|398365445|ref|NP_009759.3| phosphatidylinositol-3-phosphate-binding protein BEM1 [Saccharomyces cerevisiae S288c] gi|114914|sp|P29366.1|BEM1_YEAST RecName: Full=Bud emergence protein 1; AltName: Full=Suppressor of RHO3 protein 1 gi|3417|emb|CAA45320.1| BEM1 [Saccharomyces cerevisiae] gi|311676|emb|CAA79687.1| unknown [Saccharomyces cerevisiae] gi|536573|emb|CAA85162.1| BEM1 [Saccharomyces cere…
YER155C	4517	39.1079	4105	41.9754	4251	40.3182	2669	23.6914	2387	23.1022	2561	23.667	BEM2	GO:0007264;GO:0005622;GO:0043547;GO:0005085;GO:0005096	K19844	sp|P39960|BEM2_YEAST GTPase-activating protein BEM2/IPL2 OS=Saccharomyces cerevisiae (strain ATCC 204508 / S288c) GN=BEM2 PE=1 SV=1	gi|256272059|gb|EEU07071.1| Bem2p [Saccharomyces cerevisiae JAY291]
YPL115C	1893	31.4769	1681	33.0123	1759	32.0408	1858	31.6748	1571	29.2014	1851	32.8524	BEM3	GO:0005938;GO:0005934;GO:0043332;GO:0043547;GO:0032266;GO:0031106;GO:0030010;GO:0000131;GO:0035024;GO:0005096	K19840	sp|P32873|BEM3_YEAST GTPase-activating protein BEM3 OS=Saccharomyces cerevisiae (strain ATCC 204508 / S288c) GN=BEM3 PE=1 SV=3	gi|768875825|gb|AJW03940.1| Bem3p [Saccharomyces cerevisiae YJM1399] gi|768879758|gb|AJW07864.1| Bem3p [Saccharomyces cerevisiae YJM1434] gi|768887442|gb|AJW15530.1| Bem3p [Saccharomyces cerevisiae YJM1273] gi|768888761|gb|AJW16846.1| Bem3p [Saccharomyces cerevisiae YJM1311]
YPL161C	1250	37.0217	1047	36.6235	1264	41.0099	1204	36.5595	1074	35.558	1086	34.3317	BEM4	GO:0005634;GO:0030036;GO:0043547;GO:0019236;GO:0030010;GO:0007266;GO:0005829;GO:0005096	-	sp|P39011|BEM4_YEAST Bud emergence protein 4 OS=Saccharomyces cerevisiae (strain ATCC 204508 / S288c) GN=BEM4 PE=1 SV=1	gi|6325096|ref|NP_015164.1| Bem4p [Saccharomyces cerevisiae S288c] gi|728960|sp|P39011.1|BEM4_YEAST RecName: Full=Bud emergence protein 4 gi|450309|gb|AAB47774.1| Bem4p [Saccharomyces cerevisiae] gi|1370342|emb|CAA97866.1| BEM4 [Saccharomyces cerevisiae] gi|1403548|emb|CAA65560.1| P2561 protein [Saccharomyces cerevisiae] gi|285815381|tpg|DAA11273.1| TPA: Bem4p [Saccharomyces cerevisiae S288c] gi|…
YLR412W	1642	112.195	1317	106.281	1391	104.118	1369	95.9029	1182	90.2828	1345	98.0941	BER1	GO:0005874;GO:0007017;GO:0005737	-	sp|Q06688|SRR1L_YEAST SRR1-like protein BER1 OS=Saccharomyces cerevisiae (strain ATCC 204508 / S288c) GN=BER1 PE=1 SV=1	gi|6323444|ref|NP_013516.1| Ber1p [Saccharomyces cerevisiae S288c] gi|31340426|sp|Q06688.1|SRR1L_YEAST RecName: Full=SRR1-like protein BER1; AltName: Full=Benomyl resistant protein 1 gi|632674|gb|AAB67495.1| Ylr412wp [Saccharomyces cerevisiae] gi|285813818|tpg|DAA09714.1| TPA: Ber1p [Saccharomyces cerevisiae S288c] gi|768828735|gb|AJV52722.1| Ber1p [Saccharomyces cerevisiae YJM1307] gi|768844426|…
YIL004C	595	80.3359	462	73.6718	537	79.4259	681	94.2685	521	78.6351	494	71.1933	BET1	GO:0016021	K08504	sp|P22804|BET1_YEAST Protein transport protein BET1 OS=Saccharomyces cerevisiae (strain ATCC 204508 / S288c) GN=BET1 PE=1 SV=1	gi|398364529|ref|NP_012262.3| Bet1p [Saccharomyces cerevisiae S288c] gi|134544|sp|P22804.1|BET1_YEAST RecName: Full=Protein transport protein BET1; AltName: Full=Suppressor of loss of YPT1 protein 12; Short=Protein SLY12 gi|4484|emb|CAA38143.1| Sly12p [Saccharomyces cerevisiae] gi|558400|emb|CAA86247.1| bet1 [Saccharomyces cerevisiae] gi|151943154|gb|EDN61489.1| blocked early in transport [Saccha…
YPR176C	1249	71.9775	1013	68.9462	1206	76.1337	1226	72.4355	976	62.8738	1083	66.6165	BET2	GO:0005634;GO:0006612;GO:0018344;GO:0046872;GO:0005829;GO:0005968;GO:0070317;GO:0006888;GO:0004663	K05956	sp|P20133|PGTB2_YEAST Geranylgeranyl transferase type-2 subunit beta OS=Saccharomyces cerevisiae (strain ATCC 204508 / S288c) GN=BET2 PE=1 SV=3	gi|6325434|ref|NP_015502.1| Rab geranylgeranyltransferase BET2 [Saccharomyces cerevisiae S288c] gi|984144082|ref|XP_015332453.1| PREDICTED: geranylgeranyl transferase type-2 subunit beta [Marmota marmota marmota] gi|1352074|sp|P20133.3|PGTB2_YEAST RecName: Full=Geranylgeranyl transferase type-2 subunit beta; AltName: Full=Geranylgeranyl transferase type II subunit beta; Short=GGTase-II-beta; AltN…
YKR068C	1878	181.99	1720	196.856	1672	177.494	1793	178.139	1549	167.799	1522	157.43	BET3	GO:0005783;GO:1990072;GO:0033106;GO:0017112;GO:0006891;GO:0006914;GO:0000407;GO:0006888;GO:1990070;GO:1990071	K20302	sp|P36149|BET3_YEAST Trafficking protein particle complex subunit BET3 OS=Saccharomyces cerevisiae (strain ATCC 204508 / S288c) GN=BET3 PE=1 SV=1	gi|6322921|ref|NP_012994.1| TRAPP complex core subunit BET3 [Saccharomyces cerevisiae S288c] gi|549628|sp|P36149.1|BET3_YEAST RecName: Full=Trafficking protein particle complex subunit BET3; Short=TRAPP subunit BET3; AltName: Full=Transport protein particle 22 kDa subunit gi|193885328|pdb|3CUE|D Chain D, Crystal Structure Of A Trapp Subassembly Activating The Rab Ypt1p gi|193885329|pdb|3CUE|E Cha…
YJL031C	1172	67.3333	1195	81.0844	1225	77.0964	1355	79.8121	1066	68.4614	1083	66.4126	BET4	GO:0005968;GO:0018344;GO:0008318	K14050	sp|Q00618|PGTA_YEAST Geranylgeranyl transferase type-2 subunit alpha OS=Saccharomyces cerevisiae (strain ATCC 204508 / S288c) GN=BET4 PE=1 SV=3	gi|41629687|ref|NP_012503.2| Rab geranylgeranyltransferase BET4 [Saccharomyces cerevisiae S288c] gi|73920187|sp|Q00618.3|PGTA_YEAST RecName: Full=Geranylgeranyl transferase type-2 subunit alpha; AltName: Full=GGTase-II-alpha; AltName: Full=Geranylgeranyl transferase type II subunit alpha; AltName: Full=PGGT; AltName: Full=Type II protein geranyl-geranyltransferase subunit alpha; AltName: Full=YPT…
YML077W	481	56.5377	443	61.4984	506	65.1537	574	69.1722	480	63.0696	474	59.469	BET5	GO:0005783;GO:1990072;GO:0017112;GO:0000407;GO:0006914;GO:0006888;GO:1990070;GO:1990071	K20300	sp|Q03630|BET5_YEAST Trafficking protein particle complex subunit BET5 OS=Saccharomyces cerevisiae (strain ATCC 204508 / S288c) GN=BET5 PE=1 SV=1	gi|6323563|ref|NP_013634.1| TRAPP subunit BET5 [Saccharomyces cerevisiae S288c] gi|984143325|ref|XP_015332064.1| PREDICTED: trafficking protein particle complex subunit BET5 [Marmota marmota marmota] gi|2497079|sp|Q03630.1|BET5_YEAST RecName: Full=Trafficking protein particle complex subunit BET5; Short=TRAPP subunit BET5; AltName: Full=Transport protein particle 18 kDa subunit gi|193885327|pdb|3…
YJR053W	201	6.56428	191	7.36702	188	6.72581	207	6.93088	168	6.13319	156	5.43795	BFA1	-	K02181	sp|P47113|BFA1_YEAST Mitotic check point protein BFA1 OS=Saccharomyces cerevisiae (strain ATCC 204508 / S288c) GN=BFA1 PE=1 SV=1	gi|768903792|gb|AJV41718.1| Bfa1p [Saccharomyces cerevisiae YJM1342]
YOR198C	3951	157.544	3447	162.331	3662	159.959	3946	161.316	3677	163.898	3824	162.754	BFR1	GO:0005783;GO:0042175;GO:0003729;GO:0008298;GO:0007088;GO:0007126;GO:0016071;GO:0005844	-	sp|P38934|BFR1_YEAST Nuclear segregation protein BFR1 OS=Saccharomyces cerevisiae (strain ATCC 204508 / S288c) GN=BFR1 PE=1 SV=1	gi|584368530|gb|EWG88497.1| Bfr1p [Saccharomyces cerevisiae P301]
YDR299W	1227	43.0694	867	35.9427	1018	39.1442	1997	71.8669	1737	68.1569	1750	65.5664	BFR2	GO:0000462;GO:0030686;GO:0032040;GO:0005730	K14782	sp|Q06631|BFR2_YEAST Protein BFR2 OS=Saccharomyces cerevisiae (strain ATCC 204508 / S288c) GN=BFR2 PE=1 SV=1	gi|398366449|ref|NP_010585.3| rRNA-processing protein BFR2 [Saccharomyces cerevisiae S288c] gi|74583566|sp|Q06631.1|BFR2_YEAST RecName: Full=Protein BFR2; AltName: Full=Brefeldin A resistance protein 2 gi|849214|gb|AAB64735.1| Ydr299wp [Saccharomyces cerevisiae] gi|190404758|gb|EDV08025.1| protein BFR2 [Saccharomyces cerevisiae RM11-1a] gi|285811314|tpg|DAA12138.1| TPA: rRNA-processing protein BF…
YGR282C	23842	1426.53	20859	1474.01	20808	1363.84	22433	1376.11	19749	1320.9	18736	1196.56	BGL2	GO:0042124;GO:0031505;GO:0042973;GO:0009277;GO:0008061;GO:0004338;GO:0005975;GO:0005576	K01210	sp|P15703|BGL2_YEAST Glucan 1,3-beta-glucosidase OS=Saccharomyces cerevisiae (strain ATCC 204508 / S288c) GN=BGL2 PE=1 SV=1	gi|6321721|ref|NP_011798.1| glucan 1,3-beta-glucosidase [Saccharomyces cerevisiae S288c] gi|114954|sp|P15703.1|BGL2_YEAST RecName: Full=Glucan 1,3-beta-glucosidase; AltName: Full=Exo-1,3-beta-glucanase; AltName: Full=GP29; AltName: Full=Soluble cell wall protein 9; Flags: Precursor gi|171609|gb|AAA34648.1| exo-beta-1,3-glucanase [Saccharomyces cerevisiae] gi|1323515|emb|CAA97313.1| BGL2 [Saccharo…
YHR101C	1065	66.8476	1078	79.9138	1003	68.9656	1088	70.0151	979	68.6918	943	63.1782	BIG1	GO:0030176;GO:0071555;GO:0009272	-	sp|P38813|BIG1_YEAST Protein BIG1 OS=Saccharomyces cerevisiae (strain ATCC 204508 / S288c) GN=BIG1 PE=1 SV=1	gi|6321893|ref|NP_011969.1| Big1p [Saccharomyces cerevisiae S288c] gi|731691|sp|P38813.1|BIG1_YEAST RecName: Full=Protein BIG1; AltName: Full=Bad in glucose protein 1; Flags: Precursor gi|529128|gb|AAB68861.1| Yhr101cp [Saccharomyces cerevisiae] gi|190405880|gb|EDV09147.1| hypothetical protein SCRG_04814 [Saccharomyces cerevisiae RM11-1a] gi|285810008|tpg|DAA06795.1| TPA: Big1p [Saccharomyces cer…
YCL029C	1304	55.536	936	47.0804	1147	53.5126	1260	55.0167	1182	56.2731	1295	58.869	BIK1	GO:0005938;GO:0005816;GO:0035371;GO:0043332;GO:0042803;GO:0008017;GO:0000022;GO:0000778;GO:0051301;GO:0000742;GO:0005876;GO:0031115;GO:0000743	-	sp|P11709|BIK1_YEAST Nuclear fusion protein BIK1 OS=Saccharomyces cerevisiae (strain ATCC 204508 / S288c) GN=BIK1 PE=1 SV=1	gi|6319820|ref|NP_009901.1| Bik1p [Saccharomyces cerevisiae S288c] gi|114986|sp|P11709.1|BIK1_YEAST RecName: Full=Nuclear fusion protein BIK1 gi|5335|emb|CAA42356.1| nuclear fusion protein [Saccharomyces cerevisiae] gi|171535|gb|AAA34614.1| BIK1 protein [Saccharomyces cerevisiae] gi|190406417|gb|EDV09684.1| nuclear fusion protein BIK1 [Saccharomyces cerevisiae RM11-1a] gi|256270947|gb|EEU06073.1|…
YOR304C-A	310	75.8861	204	58.9791	273	73.208	332	83.3231	300	82.0934	291	76.0349	BIL1	-	-	sp|O14468|YO304_YEAST Uncharacterized protein YOR304C-A OS=Saccharomyces cerevisiae (strain ATCC 204508 / S288c) GN=YOR304C-A PE=1 SV=1	gi|398366179|ref|NP_014949.3| Bil1p [Saccharomyces cerevisiae S288c] gi|74675964|sp|O14468.1|YO304_YEAST RecName: Full=Uncharacterized protein YOR304C-A gi|2326826|emb|CAA99623.1| BAT2 [Saccharomyces cerevisiae] gi|2326827|emb|CAA99625.1| BAT2 [Saccharomyces cerevisiae] gi|151945387|gb|EDN63630.1| conserved protein [Saccharomyces cerevisiae YJM789] gi|285815177|tpg|DAA11070.1| TPA: Bil1p [Sacchar…
YER016W	994	54.1246	854	54.9203	987	58.8736	805	44.9398	679	41.3299	697	40.5098	BIM1	GO:0051233;GO:0005816;GO:0005881;GO:0035371;GO:0005200;GO:0031116;GO:0030473;GO:0042803;GO:0007020;GO:0051010;GO:0031578;GO:0007026;GO:0007064	K10436	sp|P40013|BIM1_YEAST Protein BIM1 OS=Saccharomyces cerevisiae (strain ATCC 204508 / S288c) GN=BIM1 PE=1 SV=1	gi|6320853|ref|NP_010932.1| microtubule-binding protein BIM1 [Saccharomyces cerevisiae S288c] gi|731441|sp|P40013.1|BIM1_YEAST RecName: Full=Protein BIM1 gi|603608|gb|AAB64549.1| Bim1p: Microtubule-Binding Protein [Saccharomyces cerevisiae] gi|151944725|gb|EDN62984.1| microtubule binding protein [Saccharomyces cerevisiae YJM789] gi|190405577|gb|EDV08844.1| protein BIM1 [Saccharomyces cerevisiae R…
YGR286C	909	45.4118	788	46.4941	702	38.4182	712	36.468	653	36.4673	665	35.4606	BIO2	GO:0004076;GO:0051537;GO:0046872;GO:0051539;GO:0005739;GO:0009102	K01012	sp|P32451|BIOB_YEAST Biotin synthase, mitochondrial OS=Saccharomyces cerevisiae (strain ATCC 204508 / S288c) GN=BIO2 PE=1 SV=2	gi|6321725|ref|NP_011802.1| biotin synthase [Saccharomyces cerevisiae S288c] gi|1705465|sp|P32451.2|BIOB_YEAST RecName: Full=Biotin synthase, mitochondrial; Flags: Precursor gi|1323523|emb|CAA97318.1| BIO2 [Saccharomyces cerevisiae] gi|151943558|gb|EDN61869.1| biotin synthase [Saccharomyces cerevisiae YJM789] gi|190406713|gb|EDV09980.1| biotin synthase [Saccharomyces cerevisiae RM11-1a] gi|256272…
YNR058W	2639	103.039	2263	104.355	2555	109.282	2599	104.039	2249	98.161	2473	103.064	BIO3	GO:0042802;GO:0005739;GO:0004015;GO:0030170;GO:0009102;GO:0004141	K00833	sp|P50277|BIOA_YEAST Adenosylmethionine-8-amino-7-oxononanoate aminotransferase OS=Saccharomyces cerevisiae (strain ATCC 204508 / S288c) GN=BIO3 PE=3 SV=1	gi|6324386|ref|NP_014456.1| adenosylmethionine-8-amino-7-oxononanoate transaminase [Saccharomyces cerevisiae S288c] gi|1705462|sp|P50277.1|BIOA_YEAST RecName: Full=Adenosylmethionine-8-amino-7-oxononanoate aminotransferase; AltName: Full=7,8-diamino-pelargonic acid aminotransferase; Short=DAPA AT; Short=DAPA aminotransferase; AltName: Full=Diaminopelargonic acid synthase gi|1302580|emb|CAA96340.1…
YNR057C	974	76.9127	841	78.4336	1021	88.3202	1110	89.8646	952	84.0354	899	75.7736	BIO4	GO:0000287;GO:0005524;GO:0005737;GO:0009102;GO:0004141	K01935	sp|P53630|BIOD_YEAST Dethiobiotin synthetase OS=Saccharomyces cerevisiae (strain ATCC 204508 / S288c) GN=BIO4 PE=3 SV=1	gi|6324385|ref|NP_014455.1| dethiobiotin synthase [Saccharomyces cerevisiae S288c] gi|984142926|ref|XP_015331844.1| PREDICTED: dethiobiotin synthetase [Marmota marmota marmota] gi|1705467|sp|P53630.1|BIOD_YEAST RecName: Full=Dethiobiotin synthetase; Short=DTB synthetase; AltName: Full=Dethiobiotin synthase; Short=DTBS gi|1297328|gb|AAB63971.1| dethiobiotin synthetase [Saccharomyces cerevisiae] gi…
YNR056C	3116	104.118	2494	98.422	2786	101.978	2648	90.7138	2653	99.095	2653	94.6205	BIO5	GO:0016021;GO:0003333;GO:0015171	K19565	sp|P53744|BIO5_YEAST 7-keto 8-aminopelargonic acid transporter OS=Saccharomyces cerevisiae (strain ATCC 204508 / S288c) GN=BIO5 PE=1 SV=1	gi|398365833|ref|NP_014454.3| Bio5p [Saccharomyces cerevisiae S288c] gi|984142924|ref|XP_015331843.1| PREDICTED: 7-keto 8-aminopelargonic acid transporter [Marmota marmota marmota] gi|1730687|sp|P53744.1|BIO5_YEAST RecName: Full=7-keto 8-aminopelargonic acid transporter; Short=KAPA transporter gi|1302576|emb|CAA96337.1| BIO5 [Saccharomyces cerevisiae] gi|1899253|gb|AAB50012.1| transmembrane regul…
YJR089W	1694	33.3019	1551	36.0109	1553	33.4443	1650	33.2557	1473	32.3701	1574	33.0278	BIR1	-	-	sp|P47134|BIR1_YEAST Protein BIR1 OS=Saccharomyces cerevisiae (strain ATCC 204508 / S288c) GN=BIR1 PE=1 SV=1	gi|398365267|ref|NP_012622.3| Bir1p [Saccharomyces cerevisiae S288c] gi|1352900|sp|P47134.1|BIR1_YEAST RecName: Full=Protein BIR1 gi|1015782|emb|CAA89616.1| unnamed protein product [Saccharomyces cerevisiae] gi|1019708|gb|AAB39312.1| ORF YJR089w [Saccharomyces cerevisiae] gi|285812975|tpg|DAA08873.1| TPA: Bir1p [Saccharomyces cerevisiae S288c]
YBR270C	967	33.2588	807	32.7809	841	31.6863	1102	38.8587	930	35.756	935	34.325	BIT2	-	-	sp|P38346|BIT2_YEAST Probable target of rapamycin complex 2 subunit BIT2 OS=Saccharomyces cerevisiae (strain ATCC 204508 / S288c) GN=BIT2 PE=1 SV=2	gi|330443471|ref|NP_009829.2| Bit2p [Saccharomyces cerevisiae S288c] gi|341940286|sp|P38346.2|BIT2_YEAST RecName: Full=Probable target of rapamycin complex 2 subunit BIT2; Short=TORC2 subunit BIT2; AltName: Full=Binding partner of TOR2 protein 2 gi|329136739|tpg|DAA07386.2| TPA: Bit2p [Saccharomyces cerevisiae S288c] gi|392301121|gb|EIW12210.1| Bit2p [Saccharomyces cerevisiae CEN.PK113-7D]
YJL058C	1198	41.3553	996	40.607	1104	41.7483	1204	42.6116	994	38.3572	1093	40.273	BIT61	GO:0038203;GO:0005774;GO:0001558;GO:0031932;GO:0031505;GO:0005886;GO:0030950	-	sp|P47041|BIT61_YEAST Target of rapamycin complex 2 subunit BIT61 OS=Saccharomyces cerevisiae (strain ATCC 204508 / S288c) GN=BIT61 PE=1 SV=1	gi|6322403|ref|NP_012477.1| Bit61p [Saccharomyces cerevisiae S288c] gi|1352986|sp|P47041.1|BIT61_YEAST RecName: Full=Target of rapamycin complex 2 subunit BIT61; Short=TORC2 subunit BIT61; AltName: Full=61 kDa binding partner of TOR2 protein gi|1008201|emb|CAA89349.1| unnamed protein product [Saccharomyces cerevisiae] gi|51013587|gb|AAT93087.1| YJL058C [Saccharomyces cerevisiae] gi|285812842|tpg|…
YKL061W	1091	180.135	934	182.133	1028	185.936	1303	220.569	1236	228.128	1366	240.738	BLI1	GO:0006810;GO:0005768;GO:0031083;GO:0032880;GO:0007032	-	sp|E7QH95|BLI1_YEASZ Biogenesis of lysosome-related organelles complex 1 subunit BLI1 OS=Saccharomyces cerevisiae (strain Zymaflore VL3) GN=BLI1 PE=3 SV=1	gi|6322789|ref|NP_012862.1| Bli1p [Saccharomyces cerevisiae S288c] gi|549684|sp|P35727.1|BLI1_YEAST RecName: Full=Biogenesis of lysosome-related organelles complex 1 subunit BLI1; Short=BLOC-1 subunit BLI1; AltName: Full=BLOC-1 interactor 1 gi|338817667|sp|B3LR30.1|BLI1_YEAS1 RecName: Full=Biogenesis of lysosome-related organelles complex 1 subunit BLI1; Short=BLOC-1 subunit BLI1; AltName: Full=B…
YFL007W	3174	27.788	2744	28.3727	2682	25.722	3102	27.8432	2731	26.7275	2998	28.0157	BLM10	-	K06699	sp|P43583|BLM10_YEAST Proteasome activator BLM10 OS=Saccharomyces cerevisiae (strain ATCC 204508 / S288c) GN=BLM10 PE=1 SV=2	gi|37362646|ref|NP_116648.2| Blm10p [Saccharomyces cerevisiae S288c] gi|83300652|sp|P43583.2|BLM10_YEAST RecName: Full=Proteasome activator BLM10; AltName: Full=Bleomycin resistance protein BLM10 gi|285811888|tpg|DAA12433.1| TPA: Blm10p [Saccharomyces cerevisiae S288c]
YLR408C	121	18.5125	93	16.8047	121	20.2797	151	23.6856	108	18.471	121	19.7599	BLS1	GO:0006810;GO:0005768;GO:0031083;GO:0032880;GO:0007032	-	sp|E7QIC5|BL1S1_YEASZ Biogenesis of lysosome-related organelles complex 1 subunit BLS1 OS=Saccharomyces cerevisiae (strain Zymaflore VL3) GN=BLS1 PE=3 SV=2	gi|6323440|ref|NP_013512.1| Bls1p [Saccharomyces cerevisiae S288c] gi|74676376|sp|Q06071.1|BL1S1_YEAST RecName: Full=Biogenesis of lysosome-related organelles complex 1 subunit BLS1; Short=BLOC-1 subunit BLS1; AltName: Full=BLOS1-homolog gi|338817803|sp|C8ZE17.1|BL1S1_YEAS8 RecName: Full=Biogenesis of lysosome-related organelles complex 1 subunit BLS1; Short=BLOC-1 subunit BLS1; AltName: Full=BLO…
YER177W	21032	1474.67	17635	1460.35	18071	1388	20974	1507.72	20203	1583.49	21437	1604.34	BMH1	GO:0019904	K06630	sp|P29311|BMH1_YEAST Protein BMH1 OS=Saccharomyces cerevisiae (strain ATCC 204508 / S288c) GN=BMH1 PE=1 SV=4	gi|398365115|ref|NP_011104.3| 14-3-3 family protein BMH1 [Saccharomyces cerevisiae S288c] gi|984142581|ref|XP_015331658.1| PREDICTED: protein BMH1 [Marmota marmota marmota] gi|728968|sp|P29311.4|BMH1_YEAST RecName: Full=Protein BMH1 gi|603418|gb|AAB64704.1| Bmh1p [Saccharomyces cerevisiae] gi|151944895|gb|EDN63154.1| 14-3-3 protein [Saccharomyces cerevisiae YJM789] gi|190405733|gb|EDV09000.1| mem…
YDR099W	11869	813.953	10435	845.172	10737	806.61	11326	796.322	10424	799.109	10738	786.01	BMH2	GO:0019904	K06630	sp|P34730|BMH2_YEAST Protein BMH2 OS=Saccharomyces cerevisiae (strain ATCC 204508 / S288c) GN=BMH2 PE=1 SV=3	gi|398365597|ref|NP_010384.3| 14-3-3 family protein BMH2 [Saccharomyces cerevisiae S288c] gi|461631|sp|P34730.3|BMH2_YEAST RecName: Full=Protein BMH2 gi|402886|gb|AAA03336.1| Bmh2p [Saccharomyces cerevisiae] gi|633635|emb|CAA87675.1| Bmh2p [Saccharomyces cerevisiae] gi|190404937|gb|EDV08204.1| member of conserved eukaryotic 14-3-3 gene family [Saccharomyces cerevisiae RM11-1a] gi|207346737|gb|EDZ…
YPL217C	3238	51.3399	2373	44.4368	2712	47.1046	3661	59.512	3492	61.8925	3566	60.3502	BMS1	GO:0030686;GO:0034511;GO:0003729;GO:0005524;GO:0000472;GO:0000480;GO:0003924;GO:0005730;GO:0005525;GO:0005739	K14569	sp|Q08965|BMS1_YEAST Ribosome biogenesis protein BMS1 OS=Saccharomyces cerevisiae (strain ATCC 204508 / S288c) GN=BMS1 PE=1 SV=1	gi|768870078|gb|AJV98205.1| Bms1p [Saccharomyces cerevisiae YJM271]
YBR141C	741	41.1848	528	34.6593	619	37.6882	894	50.9429	788	48.9589	775	45.977	BMT2	GO:0031167;GO:0005730;GO:0016433	K18849	sp|P38278|BMT2_YEAST 25S rRNA (adenine(2142)-N(1))-methyltransferase OS=Saccharomyces cerevisiae (strain ATCC 204508 / S288c) GN=BMT2 PE=1 SV=2	gi|330443457|ref|NP_009699.2| 25S rRNA (adenine2142-N1)-methyltransferase [Saccharomyces cerevisiae S288c] gi|342187336|sp|P38278.2|BMT2_YEAST RecName: Full=25S rRNA (adenine(2142)-N(1))-methyltransferase; AltName: Full=Base MethylTransferase of 25S RNA gi|329136732|tpg|DAA07257.2| TPA: 25S rRNA (adenine2142-N1)-methyltransferase [Saccharomyces cerevisiae S288c] gi|349576516|dbj|GAA21687.1| K7_Yb…
YIL096C	397	22.1308	325	21.3972	334	20.3962	633	36.1774	495	30.846	551	32.7852	BMT5	GO:0004826;GO:0006432;GO:0005730;GO:0070042;GO:0005737;GO:0070475	K19307	sp|P40493|BMT5_YEAST 25S rRNA (uridine(2634)-N(3))-methyltransferase OS=Saccharomyces cerevisiae (strain ATCC 204508 / S288c) GN=BMT5 PE=1 SV=1	gi|6322095|ref|NP_012170.1| 25S rRNA (uracil2634-N3)-methyltransferase [Saccharomyces cerevisiae S288c] gi|731846|sp|P40493.1|BMT5_YEAST RecName: Full=25S rRNA (uridine(2634)-N(3))-methyltransferase; AltName: Full=Base methyltransferase of 25S RNA 5 gi|558711|emb|CAA86285.1| unnamed protein product [Saccharomyces cerevisiae] gi|151943071|gb|EDN61406.1| conserved protein [Saccharomyces cerevisiae …
YLR063W	568	29.1521	410	24.8527	471	26.4812	839	44.148	746	42.8003	793	43.4425	BMT6	GO:0005634;GO:0070042;GO:0070475;GO:0005737	K19308	sp|Q12291|BMT6_YEAST 25S rRNA (uridine(2843)-N(3))-methyltransferase OS=Saccharomyces cerevisiae (strain ATCC 204508 / S288c) GN=BMT6 PE=1 SV=1	gi|6323092|ref|NP_013164.1| 25S rRNA (uracil2843-N3)-methyltransferase [Saccharomyces cerevisiae S288c] gi|74676572|sp|Q12291.1|BMT6_YEAST RecName: Full=25S rRNA (uridine(2843)-N(3))-methyltransferase; AltName: Full=Base methyltransferase of 25S RNA 6 gi|1181283|emb|CAA64309.1| L2174 [Saccharomyces cerevisiae] gi|1360410|emb|CAA97619.1| unnamed protein product [Saccharomyces cerevisiae] gi|151941…
YJR025C	6747	712.709	5572	695.152	6313	730.521	5992	648.933	5516	651.346	6029	679.776	BNA1	GO:0005634;GO:0006569;GO:0005737;GO:0055114;GO:0043420;GO:0000334;GO:0034354;GO:0019805;GO:0008198	K00452	sp|P47096|3HAO_YEAST 3-hydroxyanthranilate 3,4-dioxygenase OS=Saccharomyces cerevisiae (strain ATCC 204508 / S288c) GN=BNA1 PE=1 SV=1	gi|6322485|ref|NP_012559.1| 3-hydroxyanthranilate 3,4-dioxygenase [Saccharomyces cerevisiae S288c] gi|1353060|sp|P47096.1|3HAO_YEAST RecName: Full=3-hydroxyanthranilate 3,4-dioxygenase; AltName: Full=3-hydroxyanthranilate oxygenase; Short=3-HAO; AltName: Full=3-hydroxyanthranilic acid dioxygenase; Short=HAD; AltName: Full=Biosynthesis of nicotinic acid protein 1 gi|1015665|emb|CAA89550.1| HAD1 [S…
YJR078W	502	20.767	550	26.872	458	20.7554	598	25.3629	614	28.3939	731	32.278	BNA2	GO:0020037	K00463	sp|P47125|I23O_YEAST Indoleamine 2,3-dioxygenase OS=Saccharomyces cerevisiae (strain ATCC 204508 / S288c) GN=BNA2 PE=1 SV=1	gi|398365211|ref|NP_012612.3| dioxygenase BNA2 [Saccharomyces cerevisiae S288c] gi|1176339|sp|P47125.1|I23O_YEAST RecName: Full=Indoleamine 2,3-dioxygenase; Short=IDO; AltName: Full=Biosynthesis of nicotinic acid protein 2 gi|1015766|emb|CAA89606.1| unnamed protein product [Saccharomyces cerevisiae] gi|1019699|gb|AAB39303.1| ORF YJR078w [Saccharomyces cerevisiae] gi|285812966|tpg|DAA08864.1| TPA:…
YJL060W	10335	436.198	9936	495.281	10048	464.566	9038	391.086	8050	379.8	8645	389.455	BNA3	GO:0009058;GO:0003824;GO:0030170	K14264	sp|P47039|BNA3_YEAST Probable kynurenine--oxoglutarate transaminase BNA3 OS=Saccharomyces cerevisiae (strain ATCC 204508 / S288c) GN=BNA3 PE=1 SV=1	gi|398364493|ref|NP_012475.3| kynurenine--oxoglutarate transaminase [Saccharomyces cerevisiae S288c] gi|1176356|sp|P47039.1|BNA3_YEAST RecName: Full=Probable kynurenine--oxoglutarate transaminase BNA3; AltName: Full=Biosynthesis of nicotinic acid protein 3; AltName: Full=Kynurenine aminotransferase gi|1008205|emb|CAA89351.1| unnamed protein product [Saccharomyces cerevisiae] gi|285812840|tpg|DAA0…
YBL098W	892	36.34	793	38.1558	851	37.9792	734	30.658	894	40.714	925	40.2237	BNA4	GO:0016174;GO:0006569;GO:0005741;GO:0070189;GO:0055114;GO:0004502;GO:0043420;GO:0044550;GO:0034354;GO:0019805;GO:0071949	K00486	sp|P38169|KMO_YEAST Kynurenine 3-monooxygenase OS=Saccharomyces cerevisiae (strain ATCC 204508 / S288c) GN=BNA4 PE=1 SV=1	gi|762204353|gb|AJQ15597.1| Bna4p [Saccharomyces cerevisiae YJM1399] gi|1023945778|gb|KZV12968.1| BNA4 [Saccharomyces cerevisiae]
YLR231C	879	36.363	575	28.0935	779	35.3023	733	31.0886	729	33.712	837	36.9586	BNA5	GO:0005634;GO:0030429;GO:0006569;GO:0005737;GO:0097053;GO:0043420;GO:0034354;GO:0019805;GO:0030170	K01556	sp|Q05979|KYNU_YEAST Kynureninase OS=Saccharomyces cerevisiae (strain ATCC 204508 / S288c) GN=BNA5 PE=1 SV=1	gi|6323261|ref|NP_013332.1| kynureninase [Saccharomyces cerevisiae S288c] gi|3913980|sp|Q05979.1|KYNU_YEAST RecName: Full=Kynureninase; AltName: Full=Biosynthesis of nicotinic acid protein 5; AltName: Full=L-kynurenine hydrolase gi|609377|gb|AAB67417.1| Ylr231c [Saccharomyces cerevisiae] gi|190405296|gb|EDV08563.1| kynureninase [Saccharomyces cerevisiae RM11-1a] gi|207342926|gb|EDZ70545.1| YLR231…
YFR047C	4010	254.536	3780	283.377	3814	265.205	3459	225.104	3797	269.421	4027	272.839	BNA6	GO:0004514;GO:0009435	K00767	sp|P43619|NADC_YEAST Nicotinate-nucleotide pyrophosphorylase [carboxylating] OS=Saccharomyces cerevisiae (strain ATCC 204508 / S288c) GN=BNA6 PE=1 SV=1	gi|398364399|ref|NP_602317.3| nicotinate-nucleotide diphosphorylase (carboxylating) [Saccharomyces cerevisiae S288c] gi|984143158|ref|XP_015331969.1| PREDICTED: nicotinate-nucleotide pyrophosphorylase [carboxylating] [Marmota marmota marmota] gi|1171637|sp|P43619.1|NADC_YEAST RecName: Full=Nicotinate-nucleotide pyrophosphorylase [carboxylating]; AltName: Full=Quinolinate phosphoribosyltransferase…
YDR428C	514	36.8657	391	33.1209	438	34.4135	587	43.1642	499	40.0079	507	38.8138	BNA7	GO:0034354;GO:0004061;GO:0019441	K14263	sp|Q04066|KFA_YEAST Kynurenine formamidase OS=Saccharomyces cerevisiae (strain ATCC 204508 / S288c) GN=BNA7 PE=1 SV=1	gi|398366589|ref|NP_010716.3| arylformamidase [Saccharomyces cerevisiae S288c] gi|74676354|sp|Q04066.1|KFA_YEAST RecName: Full=Kynurenine formamidase; Short=KFA; Short=KFase; AltName: Full=Arylformamidase; AltName: Full=Biosynthesis of nicotinic acid protein 7; AltName: Full=N-formylkynurenine formamidase; Short=FKF gi|927719|gb|AAB64885.1| Ydr428cp [Saccharomyces cerevisiae] gi|190404641|gb|EDV0…
YNL271C	2482	23.8429	2021	22.9293	1976	20.7941	2198	21.6477	2127	22.8408	2202	22.5784	BNI1	GO:0000132;GO:0017048;GO:0000133;GO:0043332;GO:0070649;GO:0007118;GO:0000131;GO:0071519;GO:2000251;GO:0042802;GO:0051016;GO:0005934;GO:0005935;GO:0045010;GO:0003779;GO:0005884;GO:0005522;GO:0032880	K11238	sp|P41832|BNI1_YEAST Protein BNI1 OS=Saccharomyces cerevisiae (strain ATCC 204508 / S288c) GN=BNI1 PE=1 SV=3	gi|941960601|gb|KQC41586.1| Formin [Saccharomyces sp. &apos;boulardii&apos;]
YNL233W	905	19.0268	748	18.5732	708	16.306	938	20.2184	920	21.6218	874	19.6132	BNI4	GO:0006031;GO:0008105;GO:0005515;GO:0032174;GO:0000131;GO:0005940;GO:0000917	K18638	sp|P53858|BNI4_YEAST Protein BNI4 OS=Saccharomyces cerevisiae (strain ATCC 204508 / S288c) GN=BNI4 PE=1 SV=1	gi|6324096|ref|NP_014166.1| Bni4p [Saccharomyces cerevisiae S288c] gi|1730833|sp|P53858.1|BNI4_YEAST RecName: Full=Protein BNI4 gi|1183981|emb|CAA93365.1| N1146 [Saccharomyces cerevisiae] gi|1302261|emb|CAA96138.1| BNI4 [Saccharomyces cerevisiae] gi|285814431|tpg|DAA10325.1| TPA: Bni4p [Saccharomyces cerevisiae S288c]
YNL166C	745	31.163	679	33.5444	613	28.0892	975	41.8133	869	40.634	876	39.1117	BNI5	GO:0030674;GO:0007049;GO:0000921;GO:0000144	-	sp|P53890|BNI5_YEAST Bud neck protein 5 OS=Saccharomyces cerevisiae (strain ATCC 204508 / S288c) GN=BNI5 PE=1 SV=1	gi|6324163|ref|NP_014233.1| Bni5p [Saccharomyces cerevisiae S288c] gi|1730799|sp|P53890.1|BNI5_YEAST RecName: Full=Bud neck protein 5 gi|1050787|emb|CAA63273.1| N1706 [Saccharomyces cerevisiae] gi|1302138|emb|CAA96053.1| unnamed protein product [Saccharomyces cerevisiae] gi|285814488|tpg|DAA10382.1| TPA: Bni5p [Saccharomyces cerevisiae S288c] gi|365763535|gb|EHN05063.1| Bni5p [Saccharomyces cerev…
YIL159W	470	6.41198	504	8.12067	435	6.50098	585	8.18233	523	7.97594	550	8.00896	BNR1	GO:0003779;GO:0005522;GO:0017048;GO:0051016;GO:0070649;GO:0005935;GO:2000251	K17971	sp|P40450|BNR1_YEAST BNI1-related protein 1 OS=Saccharomyces cerevisiae (strain ATCC 204508 / S288c) GN=BNR1 PE=1 SV=1	gi|6322032|ref|NP_012107.1| formin BNR1 [Saccharomyces cerevisiae S288c] gi|731888|sp|P40450.1|BNR1_YEAST RecName: Full=BNI1-related protein 1 gi|557764|emb|CAA86119.1| unnamed protein product [Saccharomyces cerevisiae] gi|285812494|tpg|DAA08393.1| TPA: formin BNR1 [Saccharomyces cerevisiae S288c] gi|392298833|gb|EIW09929.1| Bnr1p [Saccharomyces cerevisiae CEN.PK113-7D] gi|766003444|gb|AJR50230.1…
YGR230W	553	75.3883	529	85.1729	524	78.2538	456	63.7339	387	58.976	416	60.5329	BNS1	-	-	sp|P50084|BNS1_YEAST Protein BNS1 OS=Saccharomyces cerevisiae (strain ATCC 204508 / S288c) GN=BNS1 PE=4 SV=1	gi|398366235|ref|NP_011746.3| Bns1p [Saccharomyces cerevisiae S288c] gi|1723750|sp|P50084.1|BNS1_YEAST RecName: Full=Protein BNS1 gi|886924|emb|CAA61180.1| ORF 137 [Saccharomyces cerevisiae] gi|1323415|emb|CAA97258.1| unnamed protein product [Saccharomyces cerevisiae] gi|45270650|gb|AAS56706.1| YGR230W [Saccharomyces cerevisiae] gi|285812421|tpg|DAA08321.1| TPA: Bns1p [Saccharomyces cerevisiae S2…
YBL085W	2028	38.8109	1845	41.7013	1883	39.4759	2384	46.7756	2232	47.7492	2366	48.3304	BOI1	GO:0007118;GO:0000920;GO:0043332;GO:0005935;GO:0005886;GO:0005737;GO:0005543	-	sp|P38041|BOB1_YEAST Protein BOB1 OS=Saccharomyces cerevisiae (strain ATCC 204508 / S288c) GN=BOI1 PE=1 SV=1	gi|6319386|ref|NP_009468.1| Boi1p [Saccharomyces cerevisiae S288c] gi|584850|sp|P38041.1|BOB1_YEAST RecName: Full=Protein BOB1; AltName: Full=BEM1-binding protein; AltName: Full=Growth inhibitory protein 7 gi|466436|gb|AAB08439.1| BOI1 [Saccharomyces cerevisiae] gi|496694|emb|CAA56021.1| B-980 protein [Saccharomyces cerevisiae] gi|536138|emb|CAA84906.1| BOI1 [Saccharomyces cerevisiae] gi|19040890…
YER114C	2268	40.9015	1856	39.5313	1999	39.4915	2387	44.1342	2314	46.6493	2366	45.5439	BOI2	GO:0005856;GO:0005935;GO:0005737;GO:0005543;GO:0007118;GO:0030010;GO:0007266;GO:0000920	-	sp|P39969|BOI2_YEAST Protein BOI2 OS=Saccharomyces cerevisiae (strain ATCC 204508 / S288c) GN=BOI2 PE=1 SV=1	gi|6320960|ref|NP_011039.1| Boi2p [Saccharomyces cerevisiae S288c] gi|728958|sp|P39969.1|BOI2_YEAST RecName: Full=Protein BOI2; AltName: Full=Protein BEB1 gi|603353|gb|AAC03212.1| Boi2p [Saccharomyces cerevisiae] gi|285811746|tpg|DAA07774.1| TPA: Boi2p [Saccharomyces cerevisiae S288c] gi|768532397|gb|AJU45419.1| Boi2p [Saccharomyces cerevisiae YJM1615]
YAL044W-A	1063	180.27	901	180.461	1027	190.79	1110	192.992	1067	202.274	1026	185.719	BOL1	-	K05527	sp|Q3E793|BOL1_YEAST BolA-like protein 1 OS=Saccharomyces cerevisiae (strain ATCC 204508 / S288c) GN=BOL1 PE=1 SV=1	gi|12621476|ref|NP_075206.1| hypothetical protein YAL044W-A [Saccharomyces cerevisiae S288c] gi|114154873|sp|Q3E793.1|YA044_YEAST RecName: Full=Uncharacterized bolA-like protein YAL044W-A gi|285810155|tpg|DAA06941.1| TPA: hypothetical protein YAL044W-A [Saccharomyces cerevisiae S288c] gi|349576206|dbj|GAA21378.1| K7_Yal044w-ap [Saccharomyces cerevisiae Kyokai no. 7] gi|392301227|gb|EIW12315.1| hy…
YGL220W	1237	192.393	869	159.627	1019	173.616	1297	206.817	1303	226.543	1196	198.55	BOL2	GO:0034396;GO:0005634;GO:0005829	-	sp|P53082|BOL2_YEAST BolA-like protein 2 OS=Saccharomyces cerevisiae (strain ATCC 204508 / S288c) GN=BOL2 PE=1 SV=1	gi|6321218|ref|NP_011295.1| Fra2p [Saccharomyces cerevisiae S288c] gi|1723962|sp|P53082.1|FRA2_YEAST RecName: Full=Fe repressor of activation 2; AltName: Full=Altered inheritance rate of mitochondria protein 15 gi|1322867|emb|CAA96936.1| unnamed protein product [Saccharomyces cerevisiae] gi|45270670|gb|AAS56716.1| YGL220W [Saccharomyces cerevisiae] gi|190407153|gb|EDV10420.1| conserved hypothetic…
YAL046C	492	77.8115	392	73.2203	530	91.8226	651	105.557	532	94.0538	486	82.0416	BOL3	-	-	sp|P39724|BOL3_YEAST BolA-like protein 3 OS=Saccharomyces cerevisiae (strain ATCC 204508 / S288c) GN=BOL3 PE=1 SV=1	gi|6319270|ref|NP_009353.1| Aim1p [Saccharomyces cerevisiae S288c] gi|731282|sp|P39724.1|AIM1_YEAST RecName: Full=Altered inheritance of mitochondria protein 1 gi|595538|gb|AAC04985.1| Yal046cp [Saccharomyces cerevisiae] gi|151941344|gb|EDN59715.1| conserved protein [Saccharomyces cerevisiae YJM789] gi|190406696|gb|EDV09963.1| conserved hypothetical protein [Saccharomyces cerevisiae RM11-1a] gi|2…
YLR267W	807	26.5398	652	25.3244	615	22.1562	1231	41.5059	905	33.2705	833	29.2408	BOP2	-	-	sp|Q06150|BOP2_YEAST Protein BOP2 OS=Saccharomyces cerevisiae (strain ATCC 204508 / S288c) GN=BOP2 PE=1 SV=1	gi|6323297|ref|NP_013369.1| Bop2p [Saccharomyces cerevisiae S288c] gi|74644940|sp|Q06150.1|BOP2_YEAST RecName: Full=Protein BOP2; AltName: Full=Bypass of PAM1 protein 2 gi|577175|gb|AAB67374.1| Ylr267wp [Saccharomyces cerevisiae] gi|285813685|tpg|DAA09581.1| TPA: Bop2p [Saccharomyces cerevisiae S288c] gi|768825039|gb|AJV49034.1| Bop2p [Saccharomyces cerevisiae YJM1208] gi|768830867|gb|AJV54849.1|…
YNL042W	1981	93.7273	1785	99.744	1961	101.638	2330	113.022	2050	108.423	2436	123.021	BOP3	GO:0005634;GO:0071406;GO:0005737	-	sp|P53958|BOP3_YEAST Protein BOP3 OS=Saccharomyces cerevisiae (strain ATCC 204508 / S288c) GN=BOP3 PE=1 SV=1	gi|6324286|ref|NP_014356.1| Bop3p [Saccharomyces cerevisiae S288c] gi|1730726|sp|P53958.1|BOP3_YEAST RecName: Full=Protein BOP3; AltName: Full=Bypass of PAM1 protein 3 gi|1301896|emb|CAA95909.1| unnamed protein product [Saccharomyces cerevisiae] gi|285814609|tpg|DAA10503.1| TPA: Bop3p [Saccharomyces cerevisiae S288c] gi|392296948|gb|EIW08049.1| Bop3p [Saccharomyces cerevisiae CEN.PK113-7D] gi|767…
YNL275W	493	16.0446	430	16.5279	431	15.3658	707	23.59	574	20.8824	608	21.1206	BOR1	GO:0016310;GO:0005524;GO:0016597;GO:0005452;GO:0015301;GO:0080139;GO:0004072;GO:0005887;GO:0006623;GO:0009086;GO:0000324;GO:0051453;GO:0009088;GO:0035445;GO:0005774;GO:0009089;GO:0009090	-	sp|P53838|BOR1_YEAST Boron transporter 1 OS=Saccharomyces cerevisiae (strain ATCC 204508 / S288c) GN=BOR1 PE=1 SV=1	gi|6324054|ref|NP_014124.1| Bor1p [Saccharomyces cerevisiae S288c] gi|1730641|sp|P53838.1|BOR1_YEAST RecName: Full=Boron transporter 1 gi|1302342|emb|CAA96183.1| unnamed protein product [Saccharomyces cerevisiae] gi|190409244|gb|EDV12509.1| boron efflux transporter [Saccharomyces cerevisiae RM11-1a] gi|207341935|gb|EDZ69854.1| YNL275Wp-like protein [Saccharomyces cerevisiae AWRI1631] gi|256272393…
YLR078C	1063	81.8737	815	74.1371	962	81.1674	1057	83.4667	863	74.3033	972	79.9092	BOS1	GO:0006896;GO:0005484;GO:0000149;GO:0031902;GO:0042147;GO:0006891;GO:0000139;GO:0006623;GO:0048280;GO:0031201;GO:0016021;GO:0005789;GO:0006888;GO:0012507	K08496	sp|P25385|BOS1_YEAST Protein transport protein BOS1 OS=Saccharomyces cerevisiae (strain ATCC 204508 / S288c) GN=BOS1 PE=1 SV=1	gi|6323107|ref|NP_013179.1| Bos1p [Saccharomyces cerevisiae S288c] gi|115099|sp|P25385.1|BOS1_YEAST RecName: Full=Protein transport protein BOS1; AltName: Full=Bet one suppressor 1 gi|3433|emb|CAA40933.1| putative membrane protein, involved in vesicular transport [Saccharomyces cerevisiae] gi|1256880|gb|AAB67582.1| Bos1p [Saccharomyces cerevisiae] gi|1360439|emb|CAA97636.1| BOS1 [Saccharomyces ce…
YCR032W	1609	13.9306	1540	15.7472	1403	13.3066	1640	14.5575	1433	13.8691	1468	13.5663	BPH1	-	-	sp|P25356|BPH1_YEAST Beige protein homolog 1 OS=Saccharomyces cerevisiae (strain ATCC 204508 / S288c) GN=BPH1 PE=1 SV=2	gi|10383794|ref|NP_009961.2| Bph1p [Saccharomyces cerevisiae S288c] gi|32363487|sp|P25356.2|BPH1_YEAST RecName: Full=Beige protein homolog 1 gi|4809|emb|CAA44309.1| YCR601 [Saccharomyces cerevisiae] gi|14588943|emb|CAC42982.1| hypothetical protein [Saccharomyces cerevisiae] gi|285810727|tpg|DAA07511.1| TPA: Bph1p [Saccharomyces cerevisiae S288c] gi|602625593|gb|AHN96092.1| BPH1 [synthetic constru…
YDL141W	2010	54.6179	1702	54.6217	1845	54.92	1894	52.765	1720	52.246	1905	55.2527	BPL1	GO:0005634;GO:0005524;GO:0004080;GO:0009305;GO:0004077;GO:0005737;GO:0004078;GO:0004079;GO:0071734	K01942	sp|P48445|BPL1_YEAST Biotin--protein ligase OS=Saccharomyces cerevisiae (strain ATCC 204508 / S288c) GN=BPL1 PE=1 SV=1	gi|6320060|ref|NP_010140.1| biotin--[acetyl-CoA-carboxylase] ligase BPL1 [Saccharomyces cerevisiae S288c] gi|1345625|sp|P48445.1|BPL1_YEAST RecName: Full=Biotin--protein ligase; AltName: Full=Biotin apo-protein ligase; Includes: RecName: Full=Biotin--[methylmalonyl-CoA-carboxytransferase] ligase; Includes: RecName: Full=Biotin--[propionyl-CoA-carboxylase [ATP-hydrolyzing]] ligase; AltName: Full=H…
YLL015W	3042	36.6045	3054	43.4022	2813	37.0801	3468	42.784	2765	37.1926	2950	37.8893	BPT1	GO:0000329;GO:0055085;GO:0005524;GO:0042626;GO:0015127;GO:0042144;GO:0015086;GO:0016021;GO:0015691;GO:0015723	-	sp|P14772|BPT1_YEAST Bile pigment transporter 1 OS=Saccharomyces cerevisiae (strain ATCC 204508 / S288c) GN=BPT1 PE=1 SV=2	gi|6323014|ref|NP_013086.1| ATP-binding cassette bilirubin transporter BPT1 [Saccharomyces cerevisiae S288c] gi|2506123|sp|P14772.2|BPT1_YEAST RecName: Full=Bile pigment transporter 1 gi|1297015|emb|CAA66162.1| ABC transporter [Saccharomyces cerevisiae] gi|1360185|emb|CAA97460.1| unnamed protein product [Saccharomyces cerevisiae] gi|1495208|emb|CAA62776.1| L1313 protein [Saccharomyces cerevisiae]…
YDL074C	2866	76.7666	2421	76.5875	2652	77.8153	2559	70.2737	2325	69.6153	2382	68.1016	BRE1	GO:0031571;GO:0003688;GO:0000722;GO:0070534;GO:0010390;GO:0030174;GO:0006348;GO:0000790;GO:0004842;GO:0016874;GO:0006366;GO:0031573;GO:0042138;GO:0008270;GO:0000724	K10696	sp|Q07457|BRE1_YEAST E3 ubiquitin-protein ligase BRE1 OS=Saccharomyces cerevisiae (strain ATCC 204508 / S288c) GN=BRE1 PE=1 SV=1	gi|6320129|ref|NP_010209.1| E3 ubiquitin-protein ligase BRE1 [Saccharomyces cerevisiae S288c] gi|74627229|sp|Q07457.1|BRE1_YEAST RecName: Full=E3 ubiquitin-protein ligase BRE1; AltName: Full=Brefeldin A-sensitivity protein 1 gi|1431088|emb|CAA98640.1| unnamed protein product [Saccharomyces cerevisiae] gi|285810961|tpg|DAA11785.1| TPA: E3 ubiquitin-protein ligase BRE1 [Saccharomyces cerevisiae S28…
YLR015W	848	31.4731	674	29.544	726	29.5172	934	35.5399	774	32.1122	887	35.1387	BRE2	GO:0048188;GO:0000781;GO:0080182;GO:0042800;GO:0006348;GO:0044212;GO:0000723	K14967	sp|P43132|BRE2_YEAST COMPASS component BRE2 OS=Saccharomyces cerevisiae (strain ATCC 204508 / S288c) GN=BRE2 PE=1 SV=2	gi|6323043|ref|NP_013115.1| Bre2p [Saccharomyces cerevisiae S288c] gi|2506766|sp|P43132.2|BRE2_YEAST RecName: Full=COMPASS component BRE2; AltName: Full=Brefeldin-A sensitivity protein 2; AltName: Full=Complex proteins associated with SET1 protein BRE2; AltName: Full=Set1C component BRE2 gi|1360314|emb|CAA97537.1| unnamed protein product [Saccharomyces cerevisiae] gi|190406056|gb|EDV09323.1| comp…
YDL231C	3838	63.9886	3155	62.1247	3240	59.1749	3112	53.1942	2785	51.9049	2867	51.0205	BRE4	GO:0005774;GO:0071423;GO:0006897;GO:0016021;GO:0015140;GO:0015031	-	sp|Q07660|BRE4_YEAST Protein BRE4 OS=Saccharomyces cerevisiae (strain ATCC 204508 / S288c) GN=BRE4 PE=1 SV=1	gi|6319970|ref|NP_010050.1| Bre4p [Saccharomyces cerevisiae S288c] gi|74583651|sp|Q07660.1|BRE4_YEAST RecName: Full=Protein BRE4; AltName: Full=Brefeldin A-sensitivity protein 4 gi|1431390|emb|CAA98810.1| unnamed protein product [Saccharomyces cerevisiae] gi|285810811|tpg|DAA11635.1| TPA: Bre4p [Saccharomyces cerevisiae S288c] gi|392300034|gb|EIW11125.1| Bre4p [Saccharomyces cerevisiae CEN.PK113-…
YNR051C	4381	159.445	3777	162.35	4087	162.944	4144	154.627	3786	154.03	4095	159.079	BRE5	GO:0034517;GO:0003729;GO:0016579;GO:2000156;GO:1990861;GO:0000932;GO:0060628	K19718	sp|P53741|BRE5_YEAST UBP3-associated protein BRE5 OS=Saccharomyces cerevisiae (strain ATCC 204508 / S288c) GN=BRE5 PE=1 SV=1	gi|6324379|ref|NP_014449.1| Bre5p [Saccharomyces cerevisiae S288c] gi|1730684|sp|P53741.1|BRE5_YEAST RecName: Full=UBP3-associated protein BRE5; AltName: Full=Brefeldin-A sensitivity protein 5 gi|1302566|emb|CAA96332.1| unnamed protein product [Saccharomyces cerevisiae] gi|51013019|gb|AAT92803.1| YNR051C [Saccharomyces cerevisiae] gi|285814698|tpg|DAA10592.1| TPA: Bre5p [Saccharomyces cerevisiae …
YGR246C	1959	61.6183	1758	65.3073	1879	64.7437	1803	58.1431	1627	57.207	1821	61.1371	BRF1	GO:0001026;GO:0003677;GO:0000994;GO:0006355;GO:0090074;GO:0070898;GO:0000126;GO:0001112;GO:0001156;GO:0017025;GO:0008270;GO:0070893	K15196	sp|P29056|TF3B_YEAST Transcription factor IIIB 70 kDa subunit OS=Saccharomyces cerevisiae (strain ATCC 204508 / S288c) GN=BRF1 PE=1 SV=1	gi|6321685|ref|NP_011762.1| transcription factor TFIIIB subunit BRF1 [Saccharomyces cerevisiae S288c] gi|135646|sp|P29056.1|TF3B_YEAST RecName: Full=Transcription factor IIIB 70 kDa subunit; Short=TFIIIB; AltName: Full=B-related factor 1; Short=BRF-1 gi|172897|gb|AAB04945.1| transcription factor III B component [Saccharomyces cerevisiae] gi|172905|gb|AAA35148.1| transcription factor IIIB [Sacchar…
YHR036W	882	35.0946	715	33.6005	860	37.4857	838	34.1856	796	35.4055	732	31.0887	BRL1	GO:0006406;GO:0005783;GO:0031965;GO:0016021;GO:0055088;GO:0006611;GO:0006998	-	sp|P38770|BRL1_YEAST Nucleus export protein BRL1 OS=Saccharomyces cerevisiae (strain ATCC 204508 / S288c) GN=BRL1 PE=1 SV=1	gi|6321825|ref|NP_011901.1| Brl1p [Saccharomyces cerevisiae S288c] gi|731649|sp|P38770.1|BRL1_YEAST RecName: Full=Nucleus export protein BRL1; AltName: Full=BRR6-like protein 1 gi|488173|gb|AAB68908.1| Yhr036wp [Saccharomyces cerevisiae] gi|285809940|tpg|DAA06727.1| TPA: Brl1p [Saccharomyces cerevisiae S288c] gi|392299092|gb|EIW10187.1| Brl1p [Saccharomyces cerevisiae CEN.PK113-7D] gi|768505756|g…
YBL097W	153	3.8049	167	4.90496	149	4.05914	253	6.45059	231	6.4217	182	4.83107	BRN1	GO:0000796;GO:0051301;GO:0007076	K06676	sp|P38170|CND2_YEAST Condensin complex subunit 2 OS=Saccharomyces cerevisiae (strain ATCC 204508 / S288c) GN=BRN1 PE=1 SV=3	gi|330443399|ref|NP_009455.3| condensin subunit BRN1 [Saccharomyces cerevisiae S288c] gi|984143056|ref|XP_015331913.1| PREDICTED: condensin complex subunit 2 [Marmota marmota marmota] gi|341940529|sp|P38170.3|CND2_YEAST RecName: Full=Condensin complex subunit 2; AltName: Full=Barren homolog; AltName: Full=CAPH homolog gi|259144747|emb|CAY77686.1| Brn1p [Saccharomyces cerevisiae EC1118] gi|3291367…
YPL084W	4175	92.7638	3863	101.371	4053	98.6493	3661	83.3966	3026	75.1583	3407	80.8004	BRO1	GO:0036010;GO:0070676;GO:0043328;GO:0005768;GO:2000158;GO:0035800;GO:0007584;GO:0016579	-	sp|P48582|BRO1_YEAST Vacuolar-sorting protein BRO1 OS=Saccharomyces cerevisiae (strain ATCC 204508 / S288c) GN=BRO1 PE=1 SV=2	gi|6325173|ref|NP_015241.1| Bro1p [Saccharomyces cerevisiae S288c] gi|308153416|sp|P48582.2|BRO1_YEAST RecName: Full=Vacuolar-sorting protein BRO1; AltName: Full=Amino acid sensor-independent protein 6; AltName: Full=BCK1-like resistance to osmotic shock protein 1; AltName: Full=BRO domain-containing protein 1; AltName: Full=Nitrogen permease inactivating protein 3; AltName: Full=Vacuolar protein…
YGL007W	202	30.1675	243	42.8608	207	33.8651	209	32.0008	293	48.9149	271	43.1992	BRP1	GO:0016021	-	sp|P53194|BRP1_YEAST Uncharacterized protein BRP1 OS=Saccharomyces cerevisiae (strain ATCC 204508 / S288c) GN=BRP1 PE=4 SV=1	gi|1723798|sp|P53194.1|BRP1_YEAST RecName: Full=Putative uncharacterized protein BRP1 gi|1322459|emb|CAA96707.1| unnamed protein product [Saccharomyces cerevisiae] gi|51013929|gb|AAT93258.1| YGL007W [Saccharomyces cerevisiae] gi|1023943985|gb|KZV11220.1| hypothetical protein WN66_02400 [Saccharomyces cerevisiae]
YPR057W	2097	115.187	1694	109.897	1842	110.838	1675	94.3292	1614	99.1047	1758	103.073	BRR1	GO:0003723;GO:0005681;GO:0030532;GO:0000245	-	sp|Q99177|BRR1_YEAST Pre-mRNA-splicing factor BRR1 OS=Saccharomyces cerevisiae (strain ATCC 204508 / S288c) GN=BRR1 PE=1 SV=1	gi|6325314|ref|NP_015382.1| Brr1p [Saccharomyces cerevisiae S288c] gi|74623651|sp|Q99177.1|BRR1_YEAST RecName: Full=Pre-mRNA-splicing factor BRR1; AltName: Full=Bad response to refrigeration protein 1 gi|805038|emb|CAA89175.1| unknown [Saccharomyces cerevisiae] gi|1314126|emb|CAA95002.1| unknown [Saccharomyces cerevisiae] gi|190407995|gb|EDV11260.1| spliceosomal snRNP component [Saccharomyces cer…
YER172C	1899	16.4718	1736	17.7842	1591	15.1176	1474	13.1081	1501	14.554	1471	13.6191	BRR2	GO:0000388;GO:0005524;GO:0005681;GO:0004004;GO:0005682;GO:0046540;GO:0003676	K12854	sp|P32639|BRR2_YEAST Pre-mRNA-splicing helicase BRR2 OS=Saccharomyces cerevisiae (strain ATCC 204508 / S288c) GN=BRR2 PE=1 SV=2	gi|6321020|ref|NP_011099.1| ATP-dependent RNA helicase BRR2 [Saccharomyces cerevisiae S288c] gi|731380|sp|P32639.2|BRR2_YEAST RecName: Full=Pre-mRNA-splicing helicase BRR2; AltName: Full=Protein Snu246 gi|984077343|pdb|5GAN|B Chain B, The Overall Structure Of The Yeast Spliceosomal U4/u6.u5 Tri-snrnp At 3.7 Angstrom gi|984077378|pdb|5GAO|B Chain B, Head Region Of The Yeast Spliceosomal U4/u6.u5 T…
YGL247W	588	55.8279	434	48.6666	473	49.1961	606	58.9893	494	52.4308	521	52.7996	BRR6	GO:0006406;GO:0031965;GO:0016021;GO:0055088;GO:0006611;GO:0006998	-	sp|P53062|BRR6_YEAST Nucleus export protein BRR6 OS=Saccharomyces cerevisiae (strain ATCC 204508 / S288c) GN=BRR6 PE=1 SV=1	gi|767002930|gb|AJS28062.1| Brr6p [Saccharomyces cerevisiae YJM1399]
YOL077C	1115	71.7456	781	59.3524	939	66.1883	1766	116.503	1705	122.64	1775	121.91	BRX1	-	K14820	sp|Q08235|BRX1_YEAST Ribosome biogenesis protein BRX1 OS=Saccharomyces cerevisiae (strain ATCC 204508 / S288c) GN=BRX1 PE=1 SV=2	gi|151945558|gb|EDN63799.1| conserved protein [Saccharomyces cerevisiae YJM789] gi|207341400|gb|EDZ69466.1| YOL077Cp-like protein [Saccharomyces cerevisiae AWRI1631] gi|256273936|gb|EEU08855.1| Brx1p [Saccharomyces cerevisiae JAY291] gi|323303138|gb|EGA56940.1| Brx1p [Saccharomyces cerevisiae FostersB] gi|323307071|gb|EGA60354.1| Brx1p [Saccharomyces cerevisiae FostersO] gi|323352321|gb|EGA84856.…
YDL037C	675	38.5439	494	33.3155	1022	63.929	2181	127.683	1927	123.004	2421	147.559	BSC1	-	K19851	sp|Q12140|BSC1_YEAST Bypass of stop codon protein 1 OS=Saccharomyces cerevisiae (strain ATCC 204508 / S288c) GN=BSC1 PE=4 SV=1	gi|768758991|gb|AJU83632.1| Bsc1p [Saccharomyces cerevisiae YJM1199]
YDR275W	1040	82.8214	884	83.1435	834	72.7563	729	59.5201	704	62.6712	719	61.1164	BSC2	GO:0005811;GO:0016021	-	sp|Q05611|BSC2_YEAST Bypass of stop codon protein 2 OS=Saccharomyces cerevisiae (strain ATCC 204508 / S288c) GN=BSC2 PE=1 SV=1	gi|151942249|gb|EDN60605.1| conserved protein [Saccharomyces cerevisiae YJM789] gi|190404780|gb|EDV08047.1| bypass of stop codon protein 2 [Saccharomyces cerevisiae RM11-1a] gi|207346508|gb|EDZ72985.1| YDR275Wp-like protein [Saccharomyces cerevisiae AWRI1631] gi|259145513|emb|CAY78777.1| Bsc2p [Saccharomyces cerevisiae EC1118] gi|323309731|gb|EGA62938.1| Bsc2p [Saccharomyces cerevisiae FostersO] …
YNL269W	81	11.5456	55	9.25894	70	10.9301	37	5.40705	38	6.05482	29	4.41214	BSC4	-	-	sp|P53841|BSC4_YEAST Bypass of stop codon protein 4 OS=Saccharomyces cerevisiae (strain ATCC 204508 / S288c) GN=BSC4 PE=4 SV=1	gi|6324060|ref|NP_014130.1| Bsc4p [Saccharomyces cerevisiae S288c] gi|1730638|sp|P53841.1|BSC4_YEAST RecName: Full=Bypass of stop codon protein 4 gi|1045241|emb|CAA63229.1| unnamed protein product [Saccharomyces cerevisiae] gi|1302330|emb|CAA96176.1| unnamed protein product [Saccharomyces cerevisiae] gi|170963027|gb|ACB40935.1| BSC4 [Saccharomyces cerevisiae] gi|170963039|gb|ACB40941.1| BSC4 [Sac…
YNR069C	5835	223.639	5042	228.232	5763	241.964	5086	199.853	4554	195.113	4823	197.307	BSC5	-	-	sp|P53755|BSC5_YEAST Bypass of stop codon protein 5 OS=Saccharomyces cerevisiae (strain ATCC 204508 / S288c) GN=BSC5 PE=1 SV=1	gi|398365887|ref|NP_014467.3| Bsc5p [Saccharomyces cerevisiae S288c] gi|1730698|sp|P53755.1|BSC5_YEAST RecName: Full=Bypass of stop codon protein 5 gi|1302602|emb|CAA96351.1| unnamed protein product [Saccharomyces cerevisiae] gi|285814716|tpg|DAA10610.1| TPA: Bsc5p [Saccharomyces cerevisiae S288c] gi|584363517|gb|EWG83529.1| Bsc5p [Saccharomyces cerevisiae R008] gi|584373770|gb|EWG93676.1| Bsc5p …
YOL137W	1233	46.4977	1125	50.1058	1329	54.9021	1277	49.3727	1101	46.4133	1143	46.0081	BSC6	GO:0055085;GO:0030136;GO:0016021;GO:0030137;GO:0022891	-	sp|Q08280|BSC6_YEAST Bypass of stop codon protein 6 OS=Saccharomyces cerevisiae (strain ATCC 204508 / S288c) GN=BSC6 PE=1 SV=1	gi|6324435|ref|NP_014504.1| Bsc6p [Saccharomyces cerevisiae S288c] gi|73619629|sp|Q08280.1|BSC6_YEAST RecName: Full=Bypass of stop codon protein 6 gi|1420030|emb|CAA99158.1| unnamed protein product [Saccharomyces cerevisiae] gi|1628442|emb|CAA64736.1| ORF [Saccharomyces cerevisiae] gi|285814755|tpg|DAA10648.1| TPA: Bsc6p [Saccharomyces cerevisiae S288c]
YBR290W	2396	139.794	1918	132.165	2093	133.772	2982	178.376	2423	158.03	2705	168.457	BSD2	GO:0005783;GO:0000329;GO:0005515;GO:0006623;GO:0006511;GO:0016021;GO:0030001	-	sp|P38356|BSD2_YEAST Metal homeostatis protein BSD2 OS=Saccharomyces cerevisiae (strain ATCC 204508 / S288c) GN=BSD2 PE=1 SV=1	gi|6319767|ref|NP_009849.1| Bsd2p [Saccharomyces cerevisiae S288c] gi|984143248|ref|XP_015332020.1| PREDICTED: metal homeostatis protein BSD2 [Marmota marmota marmota] gi|586358|sp|P38356.1|BSD2_YEAST RecName: Full=Metal homeostatis protein BSD2; AltName: Full=Bypass SOD defects protein 2 gi|429135|emb|CAA53653.1| unnamed protein product [Saccharomyces cerevisiae] gi|498138|gb|AAA65065.1| metal h…
YPR171W	1526	49.6635	1222	46.97	1330	47.4165	1444	48.1811	1409	51.2601	1555	54.0172	BSP1	GO:0030674;GO:0005934;GO:0043332;GO:0051666;GO:0005935;GO:0030479;GO:0006897;GO:0005886	-	sp|Q06604|BSP1_YEAST Protein BSP1 OS=Saccharomyces cerevisiae (strain ATCC 204508 / S288c) GN=BSP1 PE=1 SV=1	gi|6325429|ref|NP_015497.1| Bsp1p [Saccharomyces cerevisiae S288c] gi|74676417|sp|Q06604.1|BSP1_YEAST RecName: Full=Protein BSP1; AltName: Full=Binding of synaptojanin polyphosphoinositide phosphatase domain protein 1 gi|786321|gb|AAB68105.1| Ypr171wp [Saccharomyces cerevisiae] gi|190408094|gb|EDV11359.1| hypothetical protein SCRG_02645 [Saccharomyces cerevisiae RM11-1a] gi|259150328|emb|CAY87131…
YFL025C	2287	41.6847	1951	41.9986	2041	40.752	1971	36.8319	1793	36.5323	1832	35.6415	BST1	GO:0008117;GO:0009267;GO:0097038;GO:0006621;GO:0016050;GO:0032541;GO:0016021;GO:0015031;GO:0030170;GO:0050185;GO:0030433;GO:0019722;GO:0006505;GO:0019752;GO:0016831;GO:0006665;GO:0005789;GO:0006888	K05294	sp|P43571|BST1_YEAST GPI inositol-deacylase OS=Saccharomyces cerevisiae (strain ATCC 204508 / S288c) GN=BST1 PE=1 SV=1	gi|14318494|ref|NP_116628.1| Bst1p [Saccharomyces cerevisiae S288c] gi|1175934|sp|P43571.1|BST1_YEAST RecName: Full=GPI inositol-deacylase; AltName: Full=Bypass of SEC30 protein 1 gi|836729|dbj|BAA09213.1| unnamed protein product [Saccharomyces cerevisiae] gi|256268909|gb|EEU04258.1| Bst1p [Saccharomyces cerevisiae JAY291] gi|285811870|tpg|DAA12415.1| TPA: Bst1p [Saccharomyces cerevisiae S288c] g…
YGR142W	5668	259.029	6596	356.013	10150	508.135	13887	650.659	12340	630.404	11359	554.086	BTN2	-	-	sp|P53286|BTN2_YEAST Protein BTN2 OS=Saccharomyces cerevisiae (strain ATCC 204508 / S288c) GN=BTN2 PE=1 SV=1	gi|398365869|ref|NP_011658.3| Btn2p [Saccharomyces cerevisiae S288c] gi|1723718|sp|P53286.1|BTN2_YEAST RecName: Full=Protein BTN2; AltName: Full=Batten disease protein 2 gi|1323238|emb|CAA97155.1| unnamed protein product [Saccharomyces cerevisiae] gi|285812333|tpg|DAA08233.1| TPA: Btn2p [Saccharomyces cerevisiae S288c] gi|766452110|gb|AJR76235.1| Btn2p [Saccharomyces cerevisiae YJM189] gi|7664551…
YPL069C	557	31.1426	385	25.423	388	23.7644	542	31.0689	528	33.0004	571	34.0765	BTS1	GO:0004337;GO:0045337;GO:0033384;GO:0046872;GO:0004311;GO:0004161;GO:0005739;GO:0015031;GO:0016117;GO:0033386	K00804	sp|Q12051|GGPPS_YEAST Geranylgeranyl pyrophosphate synthase OS=Saccharomyces cerevisiae (strain ATCC 204508 / S288c) GN=BTS1 PE=1 SV=1	gi|6325188|ref|NP_015256.1| farnesyltranstransferase [Saccharomyces cerevisiae S288c] gi|74676512|sp|Q12051.1|GGPPS_YEAST RecName: Full=Geranylgeranyl pyrophosphate synthase; Short=GGPP synthase; Short=GGPPSase; AltName: Full=(2E,6E)-farnesyl diphosphate synthase; AltName: Full=BET2 suppressor protein 1; AltName: Full=Dimethylallyltranstransferase; AltName: Full=Farnesyl diphosphate synthase; Alt…
YDR252W	193	24.2013	132	19.5489	201	27.6105	158	20.3126	159	22.2877	157	21.0136	BTT1	GO:0051083;GO:0005634;GO:0051082;GO:0005854;GO:0006355;GO:0006620;GO:0030015	K01527	sp|P40314|NACB2_YEAST Nascent polypeptide-associated complex subunit beta-2 OS=Saccharomyces cerevisiae (strain ATCC 204508 / S288c) GN=BTT1 PE=1 SV=1	gi|6320458|ref|NP_010538.1| CCR4-NOT core subunit BTT1 [Saccharomyces cerevisiae S288c] gi|728988|sp|P40314.1|NACB2_YEAST RecName: Full=Nascent polypeptide-associated complex subunit beta-2; Short=NAC-beta-2; AltName: Full=BTF3 homolog BTT1; AltName: Full=Beta-2-NAC gi|515926|emb|CAA55370.1| BTT1 [Saccharomyces cerevisiae] gi|1136207|emb|CAA92709.1| Btt1p [Saccharomyces cerevisiae] gi|1226028|emb…
YGR188C	428	7.86216	429	9.30727	386	7.76749	424	7.98529	380	7.80311	393	7.70566	BUB1	GO:0005524;GO:0004672;GO:0006468;GO:0007094	K02178	sp|P41695|BUB1_YEAST Checkpoint serine/threonine-protein kinase BUB1 OS=Saccharomyces cerevisiae (strain ATCC 204508 / S288c) GN=BUB1 PE=1 SV=2	gi|398366073|ref|NP_011704.3| protein kinase BUB1 [Saccharomyces cerevisiae S288c] gi|1705511|sp|P41695.2|BUB1_YEAST RecName: Full=Checkpoint serine/threonine-protein kinase BUB1 gi|1323334|emb|CAA97214.1| BUB1 [Saccharomyces cerevisiae] gi|1430954|emb|CAA67524.1| unnamed protein product [Saccharomyces cerevisiae] gi|285812382|tpg|DAA08282.1| TPA: protein kinase BUB1 [Saccharomyces cerevisiae S28…
YMR055C	533	32.6188	423	30.5737	447	29.967	508	31.8736	498	34.0687	521	34.0328	BUB2	GO:1990334;GO:1902543;GO:0031578;GO:0016021;GO:0005096	K02179	sp|P26448|BUB2_YEAST Mitotic check point protein BUB2 OS=Saccharomyces cerevisiae (strain ATCC 204508 / S288c) GN=BUB2 PE=1 SV=1	gi|6323700|ref|NP_013771.1| Bub2p [Saccharomyces cerevisiae S288c] gi|115149|sp|P26448.1|BUB2_YEAST RecName: Full=Mitotic check point protein BUB2; AltName: Full=Cell cycle arrest protein BUB2 gi|171135|gb|AAA16885.1| BUB2 [Saccharomyces cerevisiae] gi|817888|emb|CAA89765.1| Bub2p [Saccharomyces cerevisiae] gi|151946214|gb|EDN64445.1| budding uninhibited by benzimidazole-related protein [Saccharo…
YOR026W	405	22.2464	416	26.9877	467	28.1007	490	27.5948	442	27.1402	454	26.6183	BUB3	GO:0043130;GO:0033597;GO:0000778;GO:0044774;GO:0007094	K02180	sp|P26449|BUB3_YEAST Cell cycle arrest protein BUB3 OS=Saccharomyces cerevisiae (strain ATCC 204508 / S288c) GN=BUB3 PE=1 SV=1	gi|6324600|ref|NP_014669.1| Bub3p [Saccharomyces cerevisiae S288c] gi|115150|sp|P26449.1|BUB3_YEAST RecName: Full=Cell cycle arrest protein BUB3 gi|126030704|pdb|2I3T|A Chain A, Bub3 Complex With Mad3 (Bubr1) Glebs Motif gi|126030706|pdb|2I3T|C Chain C, Bub3 Complex With Mad3 (Bubr1) Glebs Motif gi|126030708|pdb|2I3T|E Chain E, Bub3 Complex With Mad3 (Bubr1) Glebs Motif gi|126030710|pdb|2I3T|G Ch…
YGL174W	389	27.3771	314	26.0997	285	21.9725	409	29.5113	346	27.2208	407	30.574	BUD13	-	K13106	sp|P46947|CWC26_YEAST Pre-mRNA-splicing factor CWC26 OS=Saccharomyces cerevisiae (strain ATCC 204508 / S288c) GN=BUD13 PE=1 SV=1	gi|766470695|gb|AJR95276.1| Bud13p [Saccharomyces cerevisiae YJM1208] gi|766484901|gb|AJS08954.1| Bud13p [Saccharomyces cerevisiae YJM1615]
YAR014C	4802	126.992	3913	122.216	3863	111.911	3971	107.666	3643	107.696	3996	112.797	BUD14	-	-	sp|P27637|BUD14_YEAST Bud site selection protein 14 OS=Saccharomyces cerevisiae (strain ATCC 204508 / S288c) GN=BUD14 PE=1 SV=4	gi|330443386|ref|NP_009408.3| protein phosphatase regulator BUD14 [Saccharomyces cerevisiae S288c] gi|341940635|sp|P27637.4|BUD14_YEAST RecName: Full=Bud site selection protein 14 gi|329136696|tpg|DAA06993.2| TPA: protein phosphatase regulator BUD14 [Saccharomyces cerevisiae S288c] gi|392301280|gb|EIW12368.1| Bud14p [Saccharomyces cerevisiae CEN.PK113-7D] gi|759334549|gb|AJO93563.1| Bud14p [Sacch…
YEL029C	1993	119.628	1637	116.049	1953	128.417	2202	135.51	1950	130.842	1921	123.076	BUD16	GO:0005634;GO:0042816;GO:0016310;GO:0005524;GO:0008478;GO:0009443;GO:0046872;GO:0005829;GO:0000282	K00868	sp|P39988|BUD16_YEAST Putative pyridoxal kinase BUD16 OS=Saccharomyces cerevisiae (strain ATCC 204508 / S288c) GN=BUD16 PE=1 SV=1	gi|6320806|ref|NP_010885.1| putative pyridoxal kinase BUD16 [Saccharomyces cerevisiae S288c] gi|731413|sp|P39988.1|BUD16_YEAST RecName: Full=Putative pyridoxal kinase BUD16; AltName: Full=Bud site selection protein 16 gi|602396|gb|AAB64506.1| Yel029cp [Saccharomyces cerevisiae] gi|190405536|gb|EDV08803.1| bud site selection protein BUD16 [Saccharomyces cerevisiae RM11-1a] gi|207346076|gb|EDZ72684…
YNR027W	2382	140.727	1867	130.271	2278	147.43	2598	157.363	2259	149.189	2373	149.642	BUD17	GO:0005634;GO:0042816;GO:0016310;GO:0005524;GO:0008478;GO:0009443;GO:0046872;GO:0005829;GO:0000282	K00868	sp|P53727|BUD17_YEAST Putative pyridoxal kinase BUD17 OS=Saccharomyces cerevisiae (strain ATCC 204508 / S288c) GN=BUD17 PE=1 SV=1	gi|6324354|ref|NP_014424.1| putative pyridoxal kinase BUD17 [Saccharomyces cerevisiae S288c] gi|1730671|sp|P53727.1|BUD17_YEAST RecName: Full=Putative pyridoxal kinase BUD17; AltName: Full=Bud site selection protein 17 gi|1302519|emb|CAA96307.1| unnamed protein product [Saccharomyces cerevisiae] gi|151944554|gb|EDN62832.1| bud site selection protein [Saccharomyces cerevisiae YJM789] gi|190408976|…
YKL092C	728	12.3682	796	15.9719	754	14.0328	630	10.9735	566	10.7493	594	10.7716	BUD2	GO:0036267;GO:0007121;GO:0046580;GO:0043547;GO:0005737;GO:0005935;GO:0007120;GO:0031578;GO:0031235;GO:0005628;GO:0005096	-	sp|P33314|BUD2_YEAST Inhibitory regulator protein BUD2/CLA2 OS=Saccharomyces cerevisiae (strain ATCC 204508 / S288c) GN=BUD2 PE=1 SV=2	gi|6322758|ref|NP_012831.1| Bud2p [Saccharomyces cerevisiae S288c] gi|543907|sp|P33314.2|BUD2_YEAST RecName: Full=Inhibitory regulator protein BUD2/CLA2; AltName: Full=Bud site selection protein 2 gi|402734|gb|AAA34461.1| GTPase-activating protein [Saccharomyces cerevisiae] gi|486139|emb|CAA81930.1| BUD2 [Saccharomyces cerevisiae] gi|285813169|tpg|DAA09066.1| TPA: Bud2p [Saccharomyces cerevisiae …
YLR074C	1928	217.103	1283	170.629	1724	212.663	2910	335.953	2479	312.048	2745	329.929	BUD20	GO:0005634;GO:0005783;GO:0030687;GO:0003676;GO:0000055;GO:0008270;GO:0043023;GO:0000282	K14821	sp|Q08004|BUD20_YEAST Bud site selection protein 20 OS=Saccharomyces cerevisiae (strain ATCC 204508 / S288c) GN=BUD20 PE=1 SV=1	gi|6323103|ref|NP_013175.1| Bud20p [Saccharomyces cerevisiae S288c] gi|71152042|sp|Q08004.1|BUD20_YEAST RecName: Full=Bud site selection protein 20 gi|1360432|emb|CAA97631.1| unnamed protein product [Saccharomyces cerevisiae] gi|45270306|gb|AAS56534.1| YLR074C [Saccharomyces cerevisiae] gi|285813495|tpg|DAA09391.1| TPA: Bud20p [Saccharomyces cerevisiae S288c] gi|323308103|gb|EGA61356.1| Bud20p [S…
YOR078W	944	82.5305	681	70.3164	789	75.564	1298	116.344	1166	113.953	1244	116.087	BUD21	GO:0030515;GO:0030686;GO:0032040;GO:0000472;GO:0005730;GO:0000447	K14770	sp|Q08492|BUD21_YEAST Bud site selection protein 21 OS=Saccharomyces cerevisiae (strain ATCC 204508 / S288c) GN=BUD21 PE=1 SV=1	gi|6324652|ref|NP_014721.1| Bud21p [Saccharomyces cerevisiae S288c] gi|59799182|sp|Q08492.1|BUD21_YEAST RecName: Full=Bud site selection protein 21; AltName: Full=U three protein 16; AltName: Full=U3 small nucleolar RNA-associated protein 16; Short=U3 snoRNA-associated protein 16 gi|1420237|emb|CAA99271.1| unnamed protein product [Saccharomyces cerevisiae] gi|2104890|emb|CAA94563.1| YOR29-29 [Sac…
YMR014W	1622	58.5778	1318	56.2166	1469	58.1165	2091	77.4218	1976	79.7729	2021	77.9055	BUD22	GO:0030686;GO:0005730;GO:0030490	-	sp|Q04347|BUD22_YEAST Bud site selection protein 22 OS=Saccharomyces cerevisiae (strain ATCC 204508 / S288c) GN=BUD22 PE=1 SV=1	gi|6323656|ref|NP_013727.1| Bud22p [Saccharomyces cerevisiae S288c] gi|2497118|sp|Q04347.1|BUD22_YEAST RecName: Full=Bud site selection protein 22 gi|798923|emb|CAA89115.1| unknown [Saccharomyces cerevisiae] gi|151946175|gb|EDN64406.1| bud site selection protein [Saccharomyces cerevisiae YJM789] gi|285814017|tpg|DAA09912.1| TPA: Bud22p [Saccharomyces cerevisiae S288c] gi|349580298|dbj|GAA25458.1|…
YCR047C	1619	110.222	1089	87.5625	1206	89.9427	2122	148.114	2060	156.775	2099	152.53	BUD23	GO:0005730;GO:0000056;GO:0016435;GO:0000282;GO:0000447;GO:0005737;GO:0070476	K19306	sp|P25627|BUD23_YEAST 18S rRNA (guanine(1575)-N(7))-methyltransferase OS=Saccharomyces cerevisiae (strain ATCC 204508 / S288c) GN=BUD23 PE=1 SV=1	gi|6319895|ref|NP_009976.1| 18S rRNA (guanine1575-N7)-methyltransferase [Saccharomyces cerevisiae S288c] gi|140499|sp|P25627.1|BUD23_YEAST RecName: Full=18S rRNA (guanine(1575)-N(7))-methyltransferase; AltName: Full=Bud site selection protein 23 gi|1907189|emb|CAA42295.1| putative methyltransferase [Saccharomyces cerevisiae] gi|51013205|gb|AAT92896.1| YCR047C [Saccharomyces cerevisiae] gi|1519438…
YER014C-A	0	0	0	0	0	0	0	0	0	0	0	0	BUD25	GO:0000282;GO:0006974	K00231	sp|P85052|BUD25_YEAST Bud site selection protein 25 OS=Saccharomyces cerevisiae (strain ATCC 204508 / S288c) GN=BUD25 PE=1 SV=1	gi|13112038|ref|NP_076437.1| Bud25p [Saccharomyces cerevisiae S288c] gi|122056012|sp|P85052.1|BUD25_YEAST RecName: Full=Bud site selection protein 25 gi|1084582|pir||S53544 hypothetical protein YER014c-a - yeast (Saccharomyces cerevisiae) gi|285811638|tpg|DAA07666.1| TPA: Bud25p [Saccharomyces cerevisiae S288c] gi|768533560|gb|AJU46577.1| Bud25p [Saccharomyces cerevisiae YJM1311] gi|768536890|gb|…
YFL023W	1188	27.9864	898	24.9847	986	25.445	1613	38.9576	1382	36.3936	1575	39.6032	BUD27	GO:1990115;GO:0001104;GO:1990113;GO:1990114;GO:0001731;GO:0070847;GO:0006357;GO:0022626	K17560	sp|P43573|BUD27_YEAST Bud site selection protein 27 OS=Saccharomyces cerevisiae (strain ATCC 204508 / S288c) GN=BUD27 PE=1 SV=1	gi|22532997|ref|NP_683715.1| Bud27p [Saccharomyces cerevisiae S288c] gi|1175932|sp|P43573.1|BUD27_YEAST RecName: Full=Bud site selection protein 27 gi|836731|dbj|BAA09215.1| unnamed protein product [Saccharomyces cerevisiae] gi|285811872|tpg|DAA12417.1| TPA: Bud27p [Saccharomyces cerevisiae S288c]
YCL014W	651	7.46497	537	7.27258	599	7.52436	753	8.85256	620	7.9474	667	8.1638	BUD3	GO:0035023;GO:0043547;GO:0005089	-	sp|P25558|BUD3_YEAST Bud site selection protein 3 OS=Saccharomyces cerevisiae (strain ATCC 204508 / S288c) GN=BUD3 PE=1 SV=2	gi|10383775|ref|NP_009914.2| Bud3p [Saccharomyces cerevisiae S288c] gi|1168698|sp|P25558.2|BUD3_YEAST RecName: Full=Bud site selection protein 3 gi|642522|gb|AAA86315.1| Bud3p [Saccharomyces cerevisiae] gi|14588920|emb|CAA42346.2| budding protein [Saccharomyces cerevisiae] gi|151943810|gb|EDN62110.1| bud site selection protein [Saccharomyces cerevisiae YJM789] gi|285810684|tpg|DAA07468.1| TPA: Bu…
YCR063W	199	23.6876	152	21.3687	185	24.1232	303	36.9774	266	35.3944	265	33.6692	BUD31	GO:0000398;GO:0005681;GO:0005686;GO:0000282	K12873	sp|P25337|BUD31_YEAST Pre-mRNA-splicing factor BUD31 OS=Saccharomyces cerevisiae (strain ATCC 204508 / S288c) GN=BUD31 PE=1 SV=1	gi|6319908|ref|NP_009990.1| U2 snRNP complex subunit BUD31 [Saccharomyces cerevisiae S288c] gi|984142966|ref|XP_015331864.1| PREDICTED: pre-mRNA-splicing factor BUD31 [Marmota marmota marmota] gi|120626|sp|P25337.1|BUD31_YEAST RecName: Full=Pre-mRNA-splicing factor BUD31; AltName: Full=Bud site selection protein 31; AltName: Full=Complexed with CEF1 protein 14 gi|1907203|emb|CAA42278.1| hypotheti…
YGR262C	920	65.9852	806	68.2749	838	65.8413	933	68.6068	799	64.0607	896	68.594	BUD32	GO:0000722;GO:0000408;GO:0016020;GO:0005634;GO:0000781;GO:0005524;GO:0006468;GO:0008033;GO:0070525;GO:0004674;GO:0045944;GO:0005829;GO:0000282;GO:0016887	K08851	sp|P53323|BUD32_YEAST EKC/KEOPS complex subunit BUD32 OS=Saccharomyces cerevisiae (strain ATCC 204508 / S288c) GN=BUD32 PE=1 SV=1	gi|6321701|ref|NP_011778.1| serine/threonine protein kinase BUD32 [Saccharomyces cerevisiae S288c] gi|1723770|sp|P53323.1|BUD32_YEAST RecName: Full=EKC/KEOPS complex subunit BUD32; AltName: Full=Atypical serine/threonine protein kinase BUD32; AltName: Full=Bud site selection protein 32; AltName: Full=Low-dye-binding protein 14; AltName: Full=piD261 gi|770386445|pdb|4WW5|A Chain A, Crystal Structu…
YJR092W	568	7.36355	435	6.66032	470	6.6747	630	8.37348	511	7.40535	492	6.80806	BUD4	-	-	sp|P47136|BUD4_YEAST Bud site selection protein 4 OS=Saccharomyces cerevisiae (strain ATCC 204508 / S288c) GN=BUD4 PE=1 SV=2	gi|398365281|ref|NP_012625.5| Bud4p [Saccharomyces cerevisiae S288c] gi|1705513|sp|P47136.2|BUD4_YEAST RecName: Full=Bud site selection protein 4 gi|1151117|gb|AAB17116.1| Bud4p [Saccharomyces cerevisiae] gi|285812978|tpg|DAA08876.1| TPA: Bud4p [Saccharomyces cerevisiae S288c] gi|768901543|gb|AJV39476.1| Bud4p [Saccharomyces cerevisiae YJM1307]
YCR038C	561	16.3827	529	18.245	483	15.4513	548	16.407	467	15.2449	543	16.9255	BUD5	GO:0007264;GO:0005622;GO:0043547;GO:0005085	-	sp|P25300|BUD5_YEAST Bud site selection protein 5 OS=Saccharomyces cerevisiae (strain ATCC 204508 / S288c) GN=BUD5 PE=1 SV=2	gi|764020834|gb|AJQ44439.1| Bud5p [Saccharomyces cerevisiae YJM271]
YLR319C	1520	36.1707	1407	39.5435	1382	36.0261	1465	35.742	1190	31.6553	1329	33.7566	BUD6	GO:0007124;GO:0000133;GO:0005816;GO:0043332;GO:0005519;GO:0007118;GO:0000131;GO:0030953;GO:2000251;GO:0007121;GO:0090338;GO:0034652;GO:0005934;GO:0005935;GO:0003779;GO:0032880;GO:0008047;GO:0005628	-	sp|P41697|BUD6_YEAST Bud site selection protein 6 OS=Saccharomyces cerevisiae (strain ATCC 204508 / S288c) GN=BUD6 PE=1 SV=1	gi|6323351|ref|NP_013423.1| Bud6p [Saccharomyces cerevisiae S288c] gi|1168699|sp|P41697.1|BUD6_YEAST RecName: Full=Bud site selection protein 6; AltName: Full=Actin-interacting protein 3 gi|662129|gb|AAB64514.1| Bud6p: actin interacting protein [Saccharomyces cerevisiae] gi|1016764|gb|AAA79143.1| Aip3p [Saccharomyces cerevisiae] gi|151940849|gb|EDN59231.1| bud site selection protein [Saccharomyce…
YOR299W	3433	86.2888	3043	90.3337	3114	85.7422	5198	133.95	4185	117.588	4340	116.437	BUD7	GO:0016020;GO:0000282;GO:0015031;GO:0034044;GO:0006893;GO:0034221	K19881	sp|Q08754|BUD7_YEAST Bud site selection protein 7 OS=Saccharomyces cerevisiae (strain ATCC 204508 / S288c) GN=BUD7 PE=1 SV=1	gi|6324874|ref|NP_014943.1| exomer complex subunit [Saccharomyces cerevisiae S288c] gi|71152349|sp|Q08754.1|BUD7_YEAST RecName: Full=Bud site selection protein 7 gi|1420662|emb|CAA99528.1| unnamed protein product [Saccharomyces cerevisiae] gi|190407600|gb|EDV10867.1| bud site selection protein 7 [Saccharomyces cerevisiae RM11-1a] gi|285815172|tpg|DAA11065.1| TPA: exomer complex subunit [Saccharom…
YLR353W	1172	36.4366	949	34.8452	1033	35.1808	1138	36.2726	947	32.9114	1046	34.7105	BUD8	GO:0007124;GO:0016021;GO:0000282;GO:0005934;GO:0000131;GO:0005886	-	sp|P41698|BUD8_YEAST Bud site selection protein 8 OS=Saccharomyces cerevisiae (strain ATCC 204508 / S288c) GN=BUD8 PE=1 SV=2	gi|768833188|gb|AJV57165.1| Bud8p [Saccharomyces cerevisiae YJM1381]
YGR041W	1432	49.072	1313	53.1402	1332	50.0024	1269	44.584	1082	41.4481	1127	41.2225	BUD9	GO:0016021	-	sp|P53226|BUD9_YEAST Bud site selection protein 9 OS=Saccharomyces cerevisiae (strain ATCC 204508 / S288c) GN=BUD9 PE=1 SV=1	gi|398365315|ref|NP_011555.3| Bud9p [Saccharomyces cerevisiae S288c] gi|1705514|sp|P53226.1|BUD9_YEAST RecName: Full=Bud site selection protein 9 gi|1323039|emb|CAA97039.1| BUD9 [Saccharomyces cerevisiae] gi|256269075|gb|EEU04411.1| Bud9p [Saccharomyces cerevisiae JAY291] gi|285812240|tpg|DAA08140.1| TPA: Bud9p [Saccharomyces cerevisiae S288c] gi|392299297|gb|EIW10391.1| Bud9p [Saccharomyces cere…
YDL099W	2099	115.297	1647	106.848	1694	101.933	1995	112.35	1847	113.412	2019	118.375	BUG1	GO:0016020;GO:0009306;GO:0005794;GO:0006888;GO:0005801	-	sp|Q12191|BUG1_YEAST Binder of USO1 and GRH1 protein 1 OS=Saccharomyces cerevisiae (strain ATCC 204508 / S288c) GN=BUG1 PE=1 SV=1	gi|6320104|ref|NP_010184.1| Bug1p [Saccharomyces cerevisiae S288c] gi|74676547|sp|Q12191.1|BUG1_YEAST RecName: Full=Binder of USO1 and GRH1 protein 1 gi|1199550|emb|CAA64914.1| ORF 2375 [Saccharomyces cerevisiae] gi|1431136|emb|CAA98666.1| unnamed protein product [Saccharomyces cerevisiae] gi|285810937|tpg|DAA11761.1| TPA: Bug1p [Saccharomyces cerevisiae S288c] gi|768742898|gb|AJU67562.1| Bug1p […
YMR275C	2631	50.5571	2311	52.4479	2354	49.5522	2501	49.2721	2227	47.8374	2285	46.8669	BUL1	GO:0034450;GO:0000001;GO:0000151;GO:0006513;GO:0005886;GO:0005737;GO:0000209	-	sp|P48524|BUL1_YEAST Ubiquitin ligase-binding protein BUL1 OS=Saccharomyces cerevisiae (strain ATCC 204508 / S288c) GN=BUL1 PE=1 SV=1	gi|6323931|ref|NP_014002.1| ubiquitin-ubiquitin ligase BUL1 [Saccharomyces cerevisiae S288c] gi|1345632|sp|P48524.1|BUL1_YEAST RecName: Full=Ubiquitin ligase-binding protein BUL1; AltName: Full=Respiration deficiency suppressor 1 gi|285814281|tpg|DAA10176.1| TPA: ubiquitin-ubiquitin ligase BUL1 [Saccharomyces cerevisiae S288c] gi|767184467|gb|AJS63452.1| Bul1p [Saccharomyces cerevisiae YJM244] gi…
YML111W	1348	27.4786	1097	26.4106	1038	23.1792	1379	28.8201	1180	26.8889	1279	27.8288	BUL2	GO:0034450;GO:0000151;GO:0006513;GO:0005737;GO:0000209	-	sp|Q03758|BUL2_YEAST Ubiquitin ligase-binding protein BUL2 OS=Saccharomyces cerevisiae (strain ATCC 204508 / S288c) GN=BUL2 PE=1 SV=1	gi|6323525|ref|NP_013596.1| ubiquitin-ubiquitin ligase BUL2 [Saccharomyces cerevisiae S288c] gi|984142814|ref|XP_015331783.1| PREDICTED: ubiquitin ligase-binding protein BUL2 [Marmota marmota marmota] gi|2497067|sp|Q03758.1|BUL2_YEAST RecName: Full=Ubiquitin ligase-binding protein BUL2 gi|798889|emb|CAA89107.1| unknown [Saccharomyces cerevisiae] gi|285813892|tpg|DAA09787.1| TPA: ubiquitin-ubiquit…
YLR226W	1359	64.461	1160	64.9835	1284	66.7173	1517	73.7718	1187	62.9382	1410	71.3865	BUR2	GO:0051571;GO:0006353;GO:0005634;GO:1901409;GO:0016538;GO:0045737;GO:0033184;GO:0000307;GO:0000070;GO:0045944	K15563	sp|Q05949|BUR2_YEAST Protein BUR2 OS=Saccharomyces cerevisiae (strain ATCC 204508 / S288c) GN=BUR2 PE=1 SV=1	gi|6323255|ref|NP_013327.1| Bur2p [Saccharomyces cerevisiae S288c] gi|74644928|sp|Q05949.1|BUR2_YEAST RecName: Full=Protein BUR2; AltName: Full=Bypass UAS requirement protein 2; AltName: Full=Chromosome stability protein 4 gi|609367|gb|AAB67407.1| Ylr226wp [Saccharomyces cerevisiae] gi|190405291|gb|EDV08558.1| protein BUR2 [Saccharomyces cerevisiae RM11-1a] gi|285813646|tpg|DAA09542.1| TPA: Bur2p…
YER159C	4068	535.138	3460	537.561	3294	474.683	4648	626.87	4092	601.737	4428	621.744	BUR6	GO:0005634;GO:0046982	-	sp|P40096|NCB1_YEAST Negative cofactor 2 complex subunit alpha OS=Saccharomyces cerevisiae (strain ATCC 204508 / S288c) GN=BUR6 PE=1 SV=1	gi|398364987|ref|NP_011086.3| negative cofactor 2 transcription regulator complex subunit BUR6 [Saccharomyces cerevisiae S288c] gi|731531|sp|P40096.1|NCB1_YEAST RecName: Full=Negative cofactor 2 complex subunit alpha; Short=NC2 complex subunit alpha; AltName: Full=Transcription repressor BUR6 gi|603399|gb|AAB64686.1| Yer159cp [Saccharomyces cerevisiae] gi|1666485|emb|CAA70460.1| transcription fac…
YNL305C	2377	149.867	1891	140.811	2083	143.867	2681	173.301	2520	177.608	2613	175.847	BXI1	GO:0000324;GO:0019722;GO:0006915;GO:0005774;GO:0016021;GO:0005789;GO:0031966;GO:0030968	K06890	sp|P48558|BXI1_YEAST Bax inhibitor 1 OS=Saccharomyces cerevisiae (strain ATCC 204508 / S288c) GN=BXI1 PE=1 SV=1	gi|6324024|ref|NP_014094.1| Bxi1p [Saccharomyces cerevisiae S288c] gi|1353101|sp|P48558.1|BXI1_YEAST RecName: Full=Bax inhibitor 1; AltName: Full=BH3 domain-containing protein BXI1 gi|1050855|gb|AAC49093.1| Ynl0405p [Saccharomyces cerevisiae] gi|1302403|emb|CAA96233.1| unnamed protein product [Saccharomyces cerevisiae] gi|151944244|gb|EDN62523.1| conserved protein [Saccharomyces cerevisiae YJM789…
YKL005C	2012	63.4982	1704	63.5141	1760	60.8474	1919	62.092	1805	63.6791	1774	59.7595	BYE1	GO:0008270;GO:0006351	-	sp|P36106|BYE1_YEAST Transcription factor BYE1 OS=Saccharomyces cerevisiae (strain ATCC 204508 / S288c) GN=BYE1 PE=1 SV=1	gi|398364821|ref|NP_012921.3| Bye1p [Saccharomyces cerevisiae S288c] gi|549655|sp|P36106.1|BYE1_YEAST RecName: Full=Transcription factor BYE1; AltName: Full=Bypass of ESS1 protein 1 gi|541881450|pdb|4BXZ|X Chain X, Rna Polymerase Ii-bye1 Complex gi|485977|emb|CAA81837.1| unnamed protein product [Saccharomyces cerevisiae] gi|285813255|tpg|DAA09152.1| TPA: Bye1p [Saccharomyces cerevisiae S288c] gi|…
YHR114W	1745	51.6823	1460	51.0701	1511	49.0237	1543	46.8532	1393	46.1194	1463	46.2498	BZZ1	GO:0030479;GO:0006897;GO:0009651;GO:0043332;GO:0005886;GO:0008047;GO:0045010	K20121	sp|P38822|BZZ1_YEAST Protein BZZ1 OS=Saccharomyces cerevisiae (strain ATCC 204508 / S288c) GN=BZZ1 PE=1 SV=1	gi|6321906|ref|NP_011982.1| Bzz1p [Saccharomyces cerevisiae S288c] gi|731702|sp|P38822.1|BZZ1_YEAST RecName: Full=Protein BZZ1; AltName: Full=LAS17-binding protein 7 gi|529117|gb|AAB68850.1| Yhr114wp [Saccharomyces cerevisiae] gi|285810021|tpg|DAA06808.1| TPA: Bzz1p [Saccharomyces cerevisiae S288c] gi|392298920|gb|EIW10015.1| Bzz1p [Saccharomyces cerevisiae CEN.PK113-7D] gi|768813014|gb|AJV29611.…
YDR531W	3835	195.758	2935	176.941	3407	190.511	3895	203.839	3480	198.572	3702	201.701	CAB1	GO:0016310;GO:0005524;GO:0004594;GO:0015937	K09680	sp|Q04430|PANK_YEAST Pantothenate kinase CAB1 OS=Saccharomyces cerevisiae (strain ATCC 204508 / S288c) GN=CAB1 PE=1 SV=1	gi|398366683|ref|NP_010820.3| pantothenate kinase [Saccharomyces cerevisiae S288c] gi|74583483|sp|Q04430.1|PANK_YEAST RecName: Full=Pantothenate kinase CAB1; AltName: Full=Coenzyme A biosynthesis protein 1; AltName: Full=Pantothenic acid kinase CAB1 gi|927798|gb|AAB64970.1| Ydr531wp [Saccharomyces cerevisiae] gi|285811538|tpg|DAA12362.1| TPA: pantothenate kinase [Saccharomyces cerevisiae S288c] g…
YIL083C	1546	79.3472	1426	86.4388	1374	77.251	1629	85.7176	1421	81.5271	1535	84.091	CAB2	-	K01922	sp|P40506|PPCS_YEAST Phosphopantothenate--cysteine ligase CAB2 OS=Saccharomyces cerevisiae (strain ATCC 204508 / S288c) GN=CAB2 PE=1 SV=2	gi|330443594|ref|NP_012183.2| phosphopantothenate--cysteine ligase CAB2 [Saccharomyces cerevisiae S288c] gi|347595689|sp|P40506.2|PPCS_YEAST RecName: Full=Phosphopantothenate--cysteine ligase CAB2; AltName: Full=Coenzyme A biosynthesis protein 2; AltName: Full=Phosphopantothenoylcysteine synthetase; Short=PPC synthetase gi|151943083|gb|EDN61418.1| conserved protein [Saccharomyces cerevisiae YJM78…
YKL088W	2417	79.3489	1914	74.2119	2005	72.1065	2170	73.0384	2028	74.4249	2185	76.5659	CAB3	GO:1990143;GO:0071513;GO:0009651;GO:0017076;GO:0004633;GO:0015937	K01598	sp|P36076|CAB3_YEAST Coenzyme A biosynthesis protein 3 OS=Saccharomyces cerevisiae (strain ATCC 204508 / S288c) GN=CAB3 PE=1 SV=1	gi|6322762|ref|NP_012835.1| phosphopantothenoylcysteine decarboxylase complex subunit CAB3 [Saccharomyces cerevisiae S288c] gi|549703|sp|P36076.1|CAB3_YEAST RecName: Full=Coenzyme A biosynthesis protein 3 gi|486131|emb|CAA81926.1| unnamed protein product [Saccharomyces cerevisiae] gi|190409742|gb|EDV13007.1| conserved hypothetical protein [Saccharomyces cerevisiae RM11-1a] gi|285813173|tpg|DAA090…
YGR277C	850	52.1889	689	49.9627	841	56.5654	868	54.6394	714	49.0053	773	50.6592	CAB4	GO:0009058;GO:0003824	K02201	sp|P53332|COAD_YEAST Phosphopantetheine adenylyltransferase OS=Saccharomyces cerevisiae (strain ATCC 204508 / S288c) GN=CAB4 PE=1 SV=1	gi|766452735|gb|AJR76858.1| Cab4p [Saccharomyces cerevisiae YJM193]
YDR196C	1575	122.313	1158	106.21	1275	108.467	1263	100.559	1030	89.4157	1219	101.045	CAB5	GO:0016310;GO:0005524;GO:0004140;GO:0015937	K00859	sp|Q03941|CAB5_YEAST Dephospho-CoA kinase CAB5 OS=Saccharomyces cerevisiae (strain ATCC 204508 / S288c) GN=CAB5 PE=1 SV=1	gi|398366057|ref|NP_010482.3| putative dephospho-CoA kinase [Saccharomyces cerevisiae S288c] gi|2833198|sp|Q03941.1|CAB5_YEAST RecName: Full=Dephospho-CoA kinase CAB5; Short=DPCK; AltName: Full=Dephosphocoenzyme A kinase gi|755789|emb|CAA88709.1| unknown [Saccharomyces cerevisiae] gi|45269251|gb|AAS56005.1| YDR196C [Saccharomyces cerevisiae] gi|190404849|gb|EDV08116.1| conserved hypothetical prot…
YML102W	990	39.6441	931	44.0311	1045	45.8411	1026	42.1228	965	43.1973	985	42.1016	CAC2	GO:0006335;GO:0042393;GO:0005634;GO:0005829;GO:0000775;GO:0033186	K10751	sp|Q04199|CAC2_YEAST Chromatin assembly factor 1 subunit p60 OS=Saccharomyces cerevisiae (strain ATCC 204508 / S288c) GN=CAC2 PE=1 SV=1	gi|6323534|ref|NP_013605.1| Cac2p [Saccharomyces cerevisiae S288c] gi|2494909|sp|Q04199.1|CAC2_YEAST RecName: Full=Chromatin assembly factor 1 subunit p60; AltName: Full=CAF-1 60 kDa subunit gi|530342|emb|CAA56795.1| unnamed protein product [Saccharomyces cerevisiae] gi|285813901|tpg|DAA09796.1| TPA: Cac2p [Saccharomyces cerevisiae S288c]
YDR423C	1615	73.9859	1487	80.4553	1391	69.807	1400	65.7554	1321	67.6496	1392	68.0668	CAD1	GO:0006355;GO:0043565;GO:0003700	K09043	sp|P24813|AP2_YEAST AP-1-like transcription factor YAP2 OS=Saccharomyces cerevisiae (strain ATCC 204508 / S288c) GN=CAD1 PE=1 SV=2	gi|398366585|ref|NP_010711.3| Cad1p [Saccharomyces cerevisiae S288c] gi|416737|sp|P24813.2|YAP2_YEAST RecName: Full=AP-1-like transcription activator YAP2; AltName: Full=Cadmium resistance protein 1; AltName: Full=Transcription factor CAD1 gi|295590|gb|AAA02920.1| CAD1 transcription factor [Saccharomyces cerevisiae] gi|471277|emb|CAA48858.1| YAP2 [Saccharomyces cerevisiae] gi|927712|gb|AAB64878.1…
YNL278W	723	12.7928	738	15.4224	848	16.4369	1726	31.3109	1751	34.6338	1998	37.7349	CAF120	GO:0005634;GO:0006357;GO:0005935;GO:0005737	K12609	sp|P53836|CA120_YEAST CCR4-NOT transcriptional complex subunit CAF120 OS=Saccharomyces cerevisiae (strain ATCC 204508 / S288c) GN=CAF120 PE=1 SV=1	gi|6324051|ref|NP_014121.1| Caf120p [Saccharomyces cerevisiae S288c] gi|1730643|sp|P53836.1|CA120_YEAST RecName: Full=CCR4-NOT transcriptional complex subunit CAF120; AltName: Full=120 kDa CCR4-associated factor gi|1302347|emb|CAA96190.1| unnamed protein product [Saccharomyces cerevisiae] gi|285814388|tpg|DAA10282.1| TPA: Caf120p [Saccharomyces cerevisiae S288c] gi|392297074|gb|EIW08175.1| Caf120…
YGR134W	1215	20.3111	960	18.9537	1065	19.503	1139	19.5212	1138	21.266	1202	21.4477	CAF130	-	-	sp|P53280|CF130_YEAST Protein CAF130 OS=Saccharomyces cerevisiae (strain ATCC 204508 / S288c) GN=CAF130 PE=1 SV=1	gi|398365827|ref|NP_011650.3| CCR4-NOT core subunit CAF130 [Saccharomyces cerevisiae S288c] gi|1723712|sp|P53280.1|CF130_YEAST RecName: Full=Protein CAF130; AltName: Full=130 kDa CCR4-associated factor gi|1323223|emb|CAA97147.1| unnamed protein product [Saccharomyces cerevisiae] gi|45270114|gb|AAS56438.1| YGR134W [Saccharomyces cerevisiae] gi|285812327|tpg|DAA08227.1| TPA: CCR4-NOT core subunit C…
YFL028C	4021	260.521	3168	242.416	3838	272.401	3826	254.144	3374	244.366	3564	246.471	CAF16	GO:0005634;GO:0030014;GO:0006357;GO:0005524;GO:0005737;GO:0016887	K12608	sp|P43569|CAF16_YEAST CCR4-associated factor 16 OS=Saccharomyces cerevisiae (strain ATCC 204508 / S288c) GN=CAF16 PE=1 SV=1	gi|14318491|ref|NP_116625.1| putative ATP-binding cassette family ATPase CAF16 [Saccharomyces cerevisiae S288c] gi|1175936|sp|P43569.1|CAF16_YEAST RecName: Full=CCR4-associated factor 16 gi|836726|dbj|BAA09210.1| unnamed protein product [Saccharomyces cerevisiae] gi|256268885|gb|EEU04234.1| Caf16p [Saccharomyces cerevisiae JAY291] gi|285811867|tpg|DAA12412.1| TPA: putative ATP-binding cassette fa…
YOR276W	1431	166.122	1018	139.573	1229	156.291	1955	232.681	1665	216.066	1689	209.284	CAF20	GO:0006413;GO:0005845;GO:0003743;GO:0017148;GO:0005737	K03261	sp|P12962|CAF20_YEAST Cap-associated protein CAF20 OS=Saccharomyces cerevisiae (strain ATCC 204508 / S288c) GN=CAF20 PE=1 SV=2	gi|398366043|ref|NP_014919.3| Caf20p [Saccharomyces cerevisiae S288c] gi|187608863|sp|P12962.2|CAF20_YEAST RecName: Full=Cap-associated protein CAF20; AltName: Full=20 kDa cap-associated protein; AltName: Full=CCR4-associated factor 2; AltName: Full=p20 gi|1279702|emb|CAA61782.1| CAP associated protein [Saccharomyces cerevisiae] gi|1420618|emb|CAA99501.1| CAF20 [Saccharomyces cerevisiae] gi|28581…
YKR036C	2539	74.0302	1870	64.3954	2136	68.2249	2767	82.7146	2390	77.8987	2522	78.4894	CAF4	GO:0005739;GO:0000266	K17970	sp|P36130|CAF4_YEAST CCR4-associated factor 4 OS=Saccharomyces cerevisiae (strain ATCC 204508 / S288c) GN=CAF4 PE=1 SV=3	gi|330443664|ref|NP_012962.3| Caf4p [Saccharomyces cerevisiae S288c] gi|347595807|sp|P36130.3|CAF4_YEAST RecName: Full=CCR4-associated factor 4 gi|329138941|tpg|DAA09189.2| TPA: Caf4p [Saccharomyces cerevisiae S288c] gi|392298177|gb|EIW09275.1| Caf4p [Saccharomyces cerevisiae CEN.PK113-7D] gi|767023601|gb|AJS33503.1| Caf4p [Saccharomyces cerevisiae YJM451] gi|767156629|gb|AJS40105.1| Caf4p [Sacch…
YNL288W	1862	93.5196	1619	96.0366	1616	88.9119	1569	80.7928	1470	82.5328	1581	84.7567	CAF40	GO:0005634;GO:0032968;GO:0017148;GO:0000288;GO:0000932;GO:0030015	K12606	sp|P53829|CAF40_YEAST Protein CAF40 OS=Saccharomyces cerevisiae (strain ATCC 204508 / S288c) GN=CAF40 PE=1 SV=1	gi|6324041|ref|NP_014111.1| CCR4-NOT core subunit CAF40 [Saccharomyces cerevisiae S288c] gi|1730650|sp|P53829.1|CAF40_YEAST RecName: Full=Protein CAF40; AltName: Full=40 kDa CCR4-associated factor gi|1302371|emb|CAA96205.1| unnamed protein product [Saccharomyces cerevisiae] gi|285814377|tpg|DAA10271.1| TPA: CCR4-NOT core subunit CAF40 [Saccharomyces cerevisiae S288c] gi|392297065|gb|EIW08166.1| C…
YER048C	3293	157.791	3009	170.286	3124	163.982	3511	172.484	3200	171.406	3297	168.628	CAJ1	-	-	sp|P39101|CAJ1_YEAST Protein CAJ1 OS=Saccharomyces cerevisiae (strain ATCC 204508 / S288c) GN=CAJ1 PE=1 SV=1	gi|768816786|gb|AJV33368.1| Caj1p [Saccharomyces cerevisiae YJM195]
YFL029C	1234	62.8187	1061	63.7905	1170	65.2461	1117	58.298	1050	59.7515	1046	56.8361	CAK1	GO:0007126;GO:0004693;GO:0005524;GO:0019912;GO:0006468;GO:0000086;GO:0005737	K06667	sp|P43568|CAK1_YEAST Serine/threonine-protein kinase CAK1 OS=Saccharomyces cerevisiae (strain ATCC 204508 / S288c) GN=CAK1 PE=1 SV=1	gi|14318490|ref|NP_116624.1| cyclin-dependent protein kinase-activating kinase CAK1 [Saccharomyces cerevisiae S288c] gi|1170645|sp|P43568.1|CAK1_YEAST RecName: Full=Serine/threonine-protein kinase CAK1; AltName: Full=CDK-activating kinase gi|836725|dbj|BAA09209.1| unnamed protein product [Saccharomyces cerevisiae] gi|1480664|gb|AAB17052.1| Cdk-activating kinase [Saccharomyces cerevisiae] gi|28581…
YPL048W	9363	422.744	7774	414.547	8586	424.667	8339	386.014	7682	387.724	8141	392.337	CAM1	GO:0004364;GO:0005634;GO:0003746;GO:0006414;GO:0005085;GO:0005737;GO:0005543;GO:0006449;GO:0042254;GO:0006749;GO:0005509;GO:0045944;GO:0003700;GO:0001047	K03233	sp|P29547|EF1G1_YEAST Elongation factor 1-gamma 1 OS=Saccharomyces cerevisiae (strain ATCC 204508 / S288c) GN=CAM1 PE=1 SV=2	gi|768888384|gb|AJW16470.1| Cam1p [Saccharomyces cerevisiae YJM1307] gi|768893618|gb|AJW21692.1| Cam1p [Saccharomyces cerevisiae YJM470] gi|768897125|gb|AJW25191.1| Cam1p [Saccharomyces cerevisiae YJM689]
YEL063C	12417	394.531	11019	413.499	11929	415.207	11451	373.023	10369	368.288	11371	385.641	CAN1	GO:0010008;GO:0015189;GO:0089709;GO:0015809;GO:0005290;GO:0005887;GO:0045121;GO:0015181;GO:1903401;GO:0005739;GO:0015297	K16261	sp|P04817|CAN1_YEAST Arginine permease CAN1 OS=Saccharomyces cerevisiae (strain ATCC 204508 / S288c) GN=CAN1 PE=1 SV=2	gi|6320772|ref|NP_010851.1| arginine permease CAN1 [Saccharomyces cerevisiae S288c] gi|729014|sp|P04817.2|CAN1_YEAST RecName: Full=Arginine permease gi|171155|gb|AAA34467.1| amino acid permease [Saccharomyces cerevisiae] gi|603255|gb|AAB65024.1| Can1p: arginine permease [Saccharomyces cerevisiae] gi|285811563|tpg|DAA07591.1| TPA: arginine permease CAN1 [Saccharomyces cerevisiae S288c] gi|34957759…
YKL007W	2745	191.75	2244	185.133	2453	187.71	3611	258.611	2770	216.301	3169	236.284	CAP1	GO:0051015;GO:0005934;GO:0051016;GO:0043332;GO:0005935;GO:0008290;GO:0005884;GO:0030479;GO:0005886	K10364	sp|P28495|CAPZA_YEAST F-actin-capping protein subunit alpha OS=Saccharomyces cerevisiae (strain ATCC 204508 / S288c) GN=CAP1 PE=1 SV=1	gi|767023562|gb|AJS33464.1| Cap1p [Saccharomyces cerevisiae YJM451]
YIL034C	4431	289.081	4052	312.215	4073	291.09	5148	344.337	4206	306.742	4815	335.3	CAP2	GO:0003779;GO:0051016;GO:0005737;GO:0008290	K10365	sp|P13517|CAPZB_YEAST F-actin-capping protein subunit beta OS=Saccharomyces cerevisiae (strain ATCC 204508 / S288c) GN=CAP2 PE=1 SV=3	gi|765705917|gb|AJR44694.1| Cap2p [Saccharomyces cerevisiae YJM1248] gi|766087818|gb|AJR50925.1| Cap2p [Saccharomyces cerevisiae YJM1439]
YPL111W	1042	58.6087	897	59.5873	860	52.9893	2547	146.876	2298	144.488	2203	132.26	CAR1	GO:0005634;GO:0004053;GO:0043332;GO:0019547;GO:0090368;GO:0005829;GO:0008270;GO:0000050;GO:0090369;GO:0030145	K01476	sp|P00812|ARGI_YEAST Arginase OS=Saccharomyces cerevisiae (strain ATCC 204508 / S288c) GN=CAR1 PE=1 SV=1	gi|6325146|ref|NP_015214.1| arginase [Saccharomyces cerevisiae S288c] gi|114147|sp|P00812.1|ARGI_YEAST RecName: Full=Arginase gi|171161|gb|AAA34469.1| arginase [Saccharomyces cerevisiae] gi|1163102|gb|AAB68250.1| Car1p: arginase [Saccharomyces cerevisiae] gi|190407845|gb|EDV11110.1| arginase [Saccharomyces cerevisiae RM11-1a] gi|256274212|gb|EEU09120.1| Car1p [Saccharomyces cerevisiae JAY291] gi|…
YLR438W	1669	73.7591	1510	78.814	1333	64.5334	2593	117.487	2504	123.703	2390	112.74	CAR2	GO:0005634;GO:0055129;GO:0004587;GO:0042802;GO:0010121;GO:0005829;GO:0019544;GO:0006591;GO:0030170	K00819	sp|P07991|OAT_YEAST Ornithine aminotransferase OS=Saccharomyces cerevisiae (strain ATCC 204508 / S288c) GN=CAR2 PE=1 SV=2	gi|6323470|ref|NP_013542.1| ornithine-oxo-acid transaminase [Saccharomyces cerevisiae S288c] gi|1709426|sp|P07991.2|OAT_YEAST RecName: Full=Ornithine aminotransferase; AltName: Full=Ornithine--oxo-acid aminotransferase gi|665969|gb|AAB67514.1| Car2p: Ornithine aminotransferase [Saccharomyces cerevisiae] gi|151940953|gb|EDN59335.1| ornithine aminotransferase [Saccharomyces cerevisiae YJM789] gi|25…
YML042W	1139	31.8731	1187	39.23	925	28.3555	748	21.46	792	24.7749	779	23.2679	CAT2	GO:0006810;GO:1990429;GO:0009437;GO:0006631;GO:0004092;GO:0005743;GO:0005777	K00624	sp|P32796|CACP_YEAST Carnitine O-acetyltransferase, mitochondrial OS=Saccharomyces cerevisiae (strain ATCC 204508 / S288c) GN=CAT2 PE=1 SV=2	gi|6323599|ref|NP_013670.1| carnitine O-acetyltransferase CAT2 [Saccharomyces cerevisiae S288c] gi|1345654|sp|P32796.2|CACP_YEAST RecName: Full=Carnitine O-acetyltransferase, mitochondrial; Short=Carnitine acetylase; Flags: Precursor gi|683665|emb|CAA88327.1| Cat2p [Saccharomyces cerevisiae] gi|285813962|tpg|DAA09857.1| TPA: carnitine O-acetyltransferase CAT2 [Saccharomyces cerevisiae S288c] gi|3…
YOR125C	875	70.2779	789	74.8436	712	62.6449	560	46.1132	535	48.0342	609	52.2092	CAT5	GO:0016709;GO:0008682;GO:0031314;GO:0006744;GO:0055114	K06134	sp|P41735|COQ7_YEAST 5-demethoxyubiquinone hydroxylase, mitochondrial OS=Saccharomyces cerevisiae (strain ATCC 204508 / S288c) GN=CAT5 PE=1 SV=2	gi|37362696|ref|NP_014768.2| putative monooxygenase CAT5 [Saccharomyces cerevisiae S288c] gi|82658569|sp|P41735.2|COQ7_YEAST RecName: Full=5-demethoxyubiquinone hydroxylase, mitochondrial; Short=DMQ hydroxylase; AltName: Full=Catabolite repression protein 5; AltName: Full=Ubiquinone biosynthesis monooxygenase COQ7; Flags: Precursor gi|151945746|gb|EDN63987.1| catabolite repression protein [Saccha…
YMR280C	617	8.07689	462	7.1428	384	5.50663	610	8.18683	579	8.47274	535	7.47536	CAT8	GO:0005634;GO:0000978;GO:0035959;GO:0001077;GO:0061414;GO:0005737;GO:0035948;GO:0008270	K09240	sp|P39113|CAT8_YEAST Regulatory protein CAT8 OS=Saccharomyces cerevisiae (strain ATCC 204508 / S288c) GN=CAT8 PE=1 SV=2	gi|6323936|ref|NP_014007.1| DNA-binding transcription factor CAT8 [Saccharomyces cerevisiae S288c] gi|1705619|sp|P39113.2|CAT8_YEAST RecName: Full=Regulatory protein CAT8 gi|825546|emb|CAA89778.1| Cat8p [Saccharomyces cerevisiae] gi|285814286|tpg|DAA10181.1| TPA: DNA-binding transcription factor CAT8 [Saccharomyces cerevisiae S288c] gi|767200540|gb|AJS79185.1| Cat8p [Saccharomyces cerevisiae YJM1…
YGR036C	560	43.8518	489	45.2247	567	48.6383	865	69.4453	640	56.0229	607	50.735	CAX4	GO:0047874;GO:0030176;GO:0006487;GO:0008610	K07252	sp|P53223|CAX4_YEAST Dolichyldiphosphatase OS=Saccharomyces cerevisiae (strain ATCC 204508 / S288c) GN=CAX4 PE=1 SV=1	gi|365765644|gb|EHN07151.1| Cax4p [Saccharomyces cerevisiae x Saccharomyces kudriavzevii VIN7]
YPL178W	1612	144.984	1262	134.054	1337	131.729	1621	149.473	1556	156.441	1486	142.657	CBC2	GO:0000339;GO:0000184;GO:0045292;GO:0051028;GO:0048471;GO:0005846;GO:0000166;GO:0000243	K12883	sp|Q08920|NCBP2_YEAST Nuclear cap-binding protein subunit 2 OS=Saccharomyces cerevisiae (strain ATCC 204508 / S288c) GN=CBC2 PE=1 SV=1	gi|6325079|ref|NP_015147.1| Cbc2p [Saccharomyces cerevisiae S288c] gi|74676483|sp|Q08920.1|NCBP2_YEAST RecName: Full=Nuclear cap-binding protein subunit 2; AltName: Full=20 kDa nuclear cap-binding protein; AltName: Full=NCBP 20 kDa subunit; Short=CBP20 gi|6649544|gb|AAF21454.1|U39665_1 CBP20 homolog [Saccharomyces cerevisiae] gi|1370375|emb|CAA97885.1| SAE1 [Saccharomyces cerevisiae] gi|51013349|…
YJR060W	1595	85.121	1390	87.6109	1461	85.4126	1622	88.747	1493	89.0681	1602	91.2553	CBF1	GO:0006338;GO:0007059;GO:0061427;GO:0001103;GO:0089713;GO:0001077;GO:0046983;GO:0061432;GO:0005739;GO:0001102;GO:0005634;GO:0000978;GO:0019237;GO:0001076;GO:1900478;GO:0001078;GO:0000776;GO:1900375	K09104	sp|P17106|CBF1_YEAST Centromere-binding protein 1 OS=Saccharomyces cerevisiae (strain ATCC 204508 / S288c) GN=CBF1 PE=1 SV=2	gi|6322520|ref|NP_012594.1| Cbf1p [Saccharomyces cerevisiae S288c] gi|88984071|sp|P17106.2|CBF1_YEAST RecName: Full=Centromere-binding protein 1; Short=CBP-1; AltName: Full=Centromere promoter factor 1; AltName: Full=Centromere-binding factor 1 gi|1015731|emb|CAA89588.1| CBF1 [Saccharomyces cerevisiae] gi|1019682|gb|AAB39286.1| ORF YJR060w [Saccharomyces cerevisiae] gi|285812949|tpg|DAA08847.1| T…
YGR140W	744	14.5955	705	16.3344	783	16.8269	1008	20.2737	839	18.399	999	20.9185	CBF2	-	K11574	sp|P32504|CBF3A_YEAST Centromere DNA-binding protein complex CBF3 subunit A OS=Saccharomyces cerevisiae (strain ATCC 204508 / S288c) GN=CBF2 PE=1 SV=1	gi|398365851|ref|NP_011656.3| Cbf2p [Saccharomyces cerevisiae S288c] gi|416757|sp|P32504.1|CBF3A_YEAST RecName: Full=Centromere DNA-binding protein complex CBF3 subunit A; AltName: Full=Centromere-binding factor 2; AltName: Full=Chromosome transmission fidelity protein 14; AltName: Full=Kinetochore protein CTF14 gi|371927883|pdb|4ACO|A Chain A, Structure Of The Budding Yeast Ndc10 N-Terminal Doma…
YLR175W	5054	196.109	4031	184.732	4903	208.41	6807	270.797	5960	258.52	6159	255.088	CBF5	GO:0006396;GO:0003723;GO:0009982;GO:0001522	K11131	sp|P33322|CBF5_YEAST H/ACA ribonucleoprotein complex subunit 4 OS=Saccharomyces cerevisiae (strain ATCC 204508 / S288c) GN=CBF5 PE=1 SV=1	gi|768852174|gb|AJV76108.1| Cbf5p [Saccharomyces cerevisiae YJM428]
YNL161W	3375	83.7098	2723	79.7659	2706	73.5235	2977	75.7022	2753	76.3299	2958	78.3106	CBK1	GO:0004674;GO:0005524;GO:0006468	K08286	sp|P53894|CBK1_YEAST Serine/threonine-protein kinase CBK1 OS=Saccharomyces cerevisiae (strain ATCC 204508 / S288c) GN=CBK1 PE=1 SV=1	gi|398364551|ref|NP_014238.3| serine/threonine protein kinase CBK1 [Saccharomyces cerevisiae S288c] gi|1730060|sp|P53894.1|CBK1_YEAST RecName: Full=Serine/threonine-protein kinase CBK1; AltName: Full=Cell wall biosynthesis kinase gi|1050791|emb|CAA63278.1| N1727 [Saccharomyces cerevisiae] gi|1302128|emb|CAA96048.1| unnamed protein product [Saccharomyces cerevisiae] gi|285814494|tpg|DAA10388.1| TP…
YJL209W	858	24.5966	751	25.4269	886	27.8238	1130	33.2118	866	27.7518	983	30.0788	CBP1	GO:0006397;GO:0003729;GO:0031314;GO:0009060;GO:0000958	K17660	sp|P07252|CBP1_YEAST Cytochrome B pre-mRNA-processing protein 1 OS=Saccharomyces cerevisiae (strain ATCC 204508 / S288c) GN=CBP1 PE=1 SV=1	gi|6322252|ref|NP_012326.1| Cbp1p [Saccharomyces cerevisiae S288c] gi|984143212|ref|XP_015332000.1| PREDICTED: cytochrome B pre-mRNA-processing protein 1 [Marmota marmota marmota] gi|115860|sp|P07252.1|CBP1_YEAST RecName: Full=Cytochrome B pre-mRNA-processing protein 1 gi|171167|gb|AAA34474.1| CBP1 protein [Saccharomyces cerevisiae] gi|496953|emb|CAA84002.1| ORF [Saccharomyces cerevisiae] gi|1015…
YHL038C	1133	33.7161	861	30.2606	1032	33.6421	1306	39.8453	1153	38.3551	1136	36.0832	CBP2	GO:0006397;GO:0003723;GO:0000372;GO:0005739	K17661	sp|P03874|CBP2_YEAST Cytochrome B pre-mRNA-processing protein 2 OS=Saccharomyces cerevisiae (strain ATCC 204508 / S288c) GN=CBP2 PE=1 SV=2	gi|6321749|ref|NP_011825.1| Cbp2p [Saccharomyces cerevisiae S288c] gi|729059|sp|P03874.2|CBP2_YEAST RecName: Full=Cytochrome B pre-mRNA-processing protein 2 gi|2289867|gb|AAB65050.1| cytochrome B pre-mRNA processing protein 2 [Saccharomyces cerevisiae] gi|285809861|tpg|DAA06648.1| TPA: Cbp2p [Saccharomyces cerevisiae S288c] gi|392299066|gb|EIW10161.1| Cbp2p [Saccharomyces cerevisiae CEN.PK113-7D]…
YPL215W	1246	69.6654	915	60.4209	1040	63.6983	1093	62.6536	1060	66.2508	1138	67.9142	CBP3	GO:0043022;GO:0000329;GO:0034551;GO:0005761;GO:0061671;GO:0070131;GO:0032592	K17662	sp|P21560|CBP3_YEAST Protein CBP3, mitochondrial OS=Saccharomyces cerevisiae (strain ATCC 204508 / S288c) GN=CBP3 PE=1 SV=1	gi|6325041|ref|NP_015109.1| Cbp3p [Saccharomyces cerevisiae S288c] gi|115875|sp|P21560.1|CBP3_YEAST RecName: Full=Protein CBP3, mitochondrial; Flags: Precursor gi|171171|gb|AAA34475.1| CBP3 protein [Saccharomyces cerevisiae] gi|1370446|emb|CAA97930.1| CBP3 [Saccharomyces cerevisiae] gi|151942586|gb|EDN60932.1| cytochrome B mRNA processing [Saccharomyces cerevisiae YJM789] gi|190407748|gb|EDV11013…
YGR174C	863	94.9007	660	85.7175	674	81.1921	587	66.1795	535	65.7655	591	69.369	CBP4	GO:0016021	-	sp|P37267|CBP4_YEAST Assembly factor CBP4 OS=Saccharomyces cerevisiae (strain ATCC 204508 / S288c) GN=CBP4 PE=1 SV=3	gi|398366025|ref|NP_011690.3| Cbp4p [Saccharomyces cerevisiae S288c] gi|1323308|emb|CAA97200.1| CBP4 [Saccharomyces cerevisiae] gi|51013775|gb|AAT93181.1| YGR174C [Saccharomyces cerevisiae] gi|151943452|gb|EDN61763.1| cytochrome B mRNA processing [Saccharomyces cerevisiae YJM789] gi|190406810|gb|EDV10077.1| protein CBP4, mitochondrial precursor [Saccharomyces cerevisiae RM11-1a] gi|256270924|gb|E…
YBR120C	405	46.7266	363	49.4632	316	39.9385	359	42.4649	365	47.0747	358	44.0871	CBP6	-	K17663	sp|P07253|CBP6_YEAST Cytochrome B pre-mRNA-processing protein 6 OS=Saccharomyces cerevisiae (strain ATCC 204508 / S288c) GN=CBP6 PE=1 SV=1	gi|398364897|ref|NP_009678.3| Cbp6p [Saccharomyces cerevisiae S288c] gi|115876|sp|P07253.1|CBP6_YEAST RecName: Full=Cytochrome B pre-mRNA-processing protein 6 gi|171173|gb|AAA34476.1| CBP6 protein [Saccharomyces cerevisiae] gi|476074|emb|CAA55622.1| nuclear factor for cytB synthesis [Saccharomyces cerevisiae] gi|536400|emb|CAA85077.1| CBP6 [Saccharomyces cerevisiae] gi|151946512|gb|EDN64734.1| mi…
YIL043C	4528	298.523	3736	290.901	4280	309.108	4345	293.689	4036	297.446	4350	306.111	CBR1	GO:0016021;GO:0055114;GO:0004128	K00326	sp|P38626|NCB5R_YEAST NADH-cytochrome b5 reductase 1 OS=Saccharomyces cerevisiae (strain ATCC 204508 / S288c) GN=CBR1 PE=1 SV=2	gi|461338|emb|CAA82214.1| cytochrome b5 reductase [Saccharomyces cerevisiae] gi|600005|emb|CAA86908.1| cytochrome b5 reductase [Saccharomyces cerevisiae] gi|740968|prf||2006246A cytochrome b reductase
YDL069C	328	26.803	325	31.366	283	25.3333	305	25.5527	288	26.308	252	21.9801	CBS1	-	K17664	sp|P14066|CBS1_YEAST Cytochrome b translational activator protein CBS1, mitochondrial OS=Saccharomyces cerevisiae (strain ATCC 204508 / S288c) GN=CBS1 PE=1 SV=2	gi|37362630|ref|NP_010214.2| Cbs1p [Saccharomyces cerevisiae S288c] gi|85683251|sp|P14066.2|CBS1_YEAST RecName: Full=Cytochrome b translational activator protein CBS1, mitochondrial; AltName: Full=COB-specific translational activator protein CBS1; Flags: Precursor gi|190405077|gb|EDV08344.1| translational activator of cytochrome B [Saccharomyces cerevisiae RM11-1a] gi|259145175|emb|CAY78439.1| Cb…
YDR197W	807	38.8676	678	38.5666	717	37.8293	783	38.6636	641	34.511	677	34.8034	CBS2	GO:0031314;GO:0055114;GO:0050661;GO:0005761;GO:0070131;GO:0045182;GO:0097033;GO:0016491	K17665	sp|P14905|CBS2_YEAST Cytochrome B translational activator protein CBS2 OS=Saccharomyces cerevisiae (strain ATCC 204508 / S288c) GN=CBS2 PE=1 SV=1	gi|6320403|ref|NP_010483.1| Cbs2p [Saccharomyces cerevisiae S288c] gi|115905|sp|P14905.1|CBS2_YEAST RecName: Full=Cytochrome B translational activator protein CBS2 gi|3470|emb|CAA31876.1| unnamed protein product [Saccharomyces cerevisiae] gi|755790|emb|CAA88710.1| Cbs2p [Saccharomyces cerevisiae] gi|45271044|gb|AAS56903.1| YDR197W [Saccharomyces cerevisiae] gi|151942180|gb|EDN60536.1| mitochondri…
YKL208W	736	50.8451	699	57.0316	717	54.2607	857	60.6986	852	65.7956	730	53.8286	CBT1	GO:0006397;GO:0072546;GO:0017004;GO:0006364;GO:0005829;GO:0034975;GO:0005739;GO:0048255	-	sp|P36038|CBT1_YEAST Cytochrome b termination protein 1 OS=Saccharomyces cerevisiae (strain ATCC 204508 / S288c) GN=CBT1 PE=1 SV=1	gi|6322641|ref|NP_012714.1| Cbt1p [Saccharomyces cerevisiae S288c] gi|984142996|ref|XP_015331880.1| PREDICTED: cytochrome b termination protein 1 [Marmota marmota marmota] gi|549751|sp|P36038.1|CBT1_YEAST RecName: Full=Cytochrome b termination protein 1 gi|486371|emb|CAA82053.1| CBT1 [Saccharomyces cerevisiae] gi|285813064|tpg|DAA08961.1| TPA: Cbt1p [Saccharomyces cerevisiae S288c] gi|392298090|g…
YER168C	1519	52.1486	1223	49.5882	1433	53.8922	1614	56.8087	1438	55.1861	1476	54.0867	CCA1	GO:0005759;GO:0005634;GO:0003723;GO:0005524;GO:0052929;GO:0052927;GO:0052928;GO:0001680	K00974	sp|P21269|CCA1_YEAST CCA tRNA nucleotidyltransferase, mitochondrial OS=Saccharomyces cerevisiae (strain ATCC 204508 / S288c) GN=CCA1 PE=1 SV=1	gi|6321016|ref|NP_011095.1| tRNA adenylyltransferase [Saccharomyces cerevisiae S288c] gi|984143095|ref|XP_015331932.1| PREDICTED: CCA tRNA nucleotidyltransferase, mitochondrial [Marmota marmota marmota] gi|135969|sp|P21269.1|CCA1_YEAST RecName: Full=CCA tRNA nucleotidyltransferase, mitochondrial; AltName: Full=CCA-adding enzyme; AltName: Full=tRNA CCA-pyrophosphorylase; AltName: Full=tRNA adenyly…
YLR220W	3217	187.113	2826	194.13	3044	193.952	3122	186.171	2893	188.1	2701	167.686	CCC1	GO:0071421;GO:0005384;GO:0034755;GO:0000329;GO:0015684;GO:0000139;GO:0071281;GO:0015093;GO:0030026;GO:0016021;GO:0006874;GO:0006880	-	sp|P47818|CCC1_YEAST Protein CCC1 OS=Saccharomyces cerevisiae (strain ATCC 204508 / S288c) GN=CCC1 PE=1 SV=1	gi|768842012|gb|AJV65969.1| Ccc1p [Saccharomyces cerevisiae YJM1447]
YDR270W	1755	32.784	1422	31.3727	1296	26.5207	1307	25.0315	1321	27.5851	1362	27.157	CCC2	GO:0006879;GO:0000329;GO:0005524;GO:0060003;GO:0012510;GO:0005887;GO:0005507;GO:0043682	K17686	sp|P38995|ATU2_YEAST Copper-transporting ATPase OS=Saccharomyces cerevisiae (strain ATCC 204508 / S288c) GN=CCC2 PE=1 SV=1	gi|6320475|ref|NP_010556.1| Cu(2+)-transporting P-type ATPase CCC2 [Saccharomyces cerevisiae S288c] gi|728935|sp|P38995.1|ATU2_YEAST RecName: Full=Copper-transporting ATPase; AltName: Full=Cu(2+)-ATPase gi|538515|gb|AAC37425.1| Cu++-transporting P-type ATPase [Saccharomyces cerevisiae] gi|1230642|gb|AAB64451.1| Ccc2p: Probable Copper-transporting ATPase (Swiss Prot. accession number P38995) [Sacc…
YKL011C	595	31.574	503	31.5245	600	34.8787	432	23.503	432	25.6261	422	23.9026	CCE1	GO:0004520;GO:0046872;GO:0000002;GO:0005743;GO:0003676	K17676	sp|Q03702|CCE1_YEAST Cruciform cutting endonuclease 1, mitochondrial OS=Saccharomyces cerevisiae (strain ATCC 204508 / S288c) GN=CCE1 PE=1 SV=1	gi|6322841|ref|NP_012914.1| cruciform cutting endonuclease [Saccharomyces cerevisiae S288c] gi|416770|sp|Q03702.1|CCE1_YEAST RecName: Full=Cruciform cutting endonuclease 1, mitochondrial; Flags: Precursor gi|1680475|gb|AAB24906.1|S53418_2 CCE1 gene product [Saccharomyces cerevisiae] gi|171175|gb|AAB02883.1| cruciform cutting endonuclease 1 [Saccharomyces cerevisiae] gi|485995|emb|CAA81846.1| CCE1…
YGR217W	1415	13.0198	1176	12.7798	1091	10.9968	1142	10.7731	1034	10.6354	1026	10.0766	CCH1	GO:0005244;GO:0005509;GO:0016021;GO:0034765	-	sp|P50077|CCH1_YEAST Calcium-channel protein CCH1 OS=Saccharomyces cerevisiae (strain ATCC 204508 / S288c) GN=CCH1 PE=1 SV=1	gi|398366203|ref|NP_011733.3| Cch1p [Saccharomyces cerevisiae S288c] gi|1723742|sp|P50077.1|CCH1_YEAST RecName: Full=Calcium-channel protein CCH1 gi|1323391|emb|CAA97244.1| CCH1 [Saccharomyces cerevisiae] gi|285812411|tpg|DAA08311.1| TPA: Cch1p [Saccharomyces cerevisiae S288c] gi|392299472|gb|EIW10566.1| Cch1p [Saccharomyces cerevisiae CEN.PK113-7D]
YPR025C	1236	58.9247	1087	61.2034	1118	58.387	1011	49.4148	990	52.7594	1063	54.0918	CCL1	GO:1901409;GO:0070985;GO:0016538;GO:0045737;GO:0000307;GO:0045944;GO:0005739;GO:0000990	K06634	sp|P37366|CCL1_YEAST Cyclin CCL1 OS=Saccharomyces cerevisiae (strain ATCC 204508 / S288c) GN=CCL1 PE=1 SV=1	gi|768895871|gb|AJW23940.1| Ccl1p [Saccharomyces cerevisiae YJM681]
YGR150C	840	18.2322	711	18.2262	803	19.0928	913	20.3168	782	18.9737	868	20.1093	CCM1	GO:0006397;GO:0016072;GO:0000963;GO:0000002;GO:0005739;GO:0008380;GO:0019843	-	sp|P48237|CCM1_YEAST Mitochondrial group I intron splicing factor CCM1 OS=Saccharomyces cerevisiae (strain ATCC 204508 / S288c) GN=CCM1 PE=1 SV=1	gi|6321589|ref|NP_011666.1| Ccm1p [Saccharomyces cerevisiae S288c] gi|1351822|sp|P48237.1|CCM1_YEAST RecName: Full=Mitochondrial group I intron splicing factor CCM1; AltName: Full=COB and COX1 mRNA maturation protein 1; AltName: Full=Required for respiratory growth protein 2; Flags: Precursor gi|1045256|emb|CAA59808.1| unnamed protein product [Saccharomyces cerevisiae] gi|1323254|emb|CAA97164.1| …
YKR066C	7905	410.205	6842	419.323	7035	399.906	7301	388.426	5656	328.091	6564	363.569	CCP1	GO:0005759;GO:0020037;GO:0005758;GO:0055114;GO:0046872;GO:0098869;GO:0034599;GO:0016021;GO:0042744;GO:0004130	K00428	sp|P00431|CCPR_YEAST Cytochrome c peroxidase, mitochondrial OS=Saccharomyces cerevisiae (strain ATCC 204508 / S288c) GN=CCP1 PE=1 SV=2	gi|6322919|ref|NP_012992.1| cytochrome-c peroxidase [Saccharomyces cerevisiae S288c] gi|543969|sp|P00431.2|CCPR_YEAST RecName: Full=Cytochrome c peroxidase, mitochondrial; Short=CCP; Flags: Precursor gi|3472|emb|CAA44288.1| Cytochrome c peroxidase [Saccharomyces cerevisiae] gi|486535|emb|CAA82145.1| CCP1 [Saccharomyces cerevisiae] gi|285813320|tpg|DAA09217.1| TPA: cytochrome-c peroxidase [Sacchar…
YAL021C	2349	52.6283	2047	54.1653	2022	49.6264	2602	59.7682	2178	54.5481	2400	57.394	CCR4	GO:0004535;GO:0003723;GO:0007089;GO:0016593;GO:0000932;GO:0048478;GO:0000076;GO:0030015;GO:0046872;GO:0032968;GO:0000289	K12603	sp|P31384|CCR4_YEAST Glucose-repressible alcohol dehydrogenase transcriptional effector OS=Saccharomyces cerevisiae (strain ATCC 204508 / S288c) GN=CCR4 PE=1 SV=2	gi|6319298|ref|NP_009381.1| CCR4-NOT core exoribonuclease subunit CCR4 [Saccharomyces cerevisiae S288c] gi|308153426|sp|P31384.2|CCR4_YEAST RecName: Full=Glucose-repressible alcohol dehydrogenase transcriptional effector; AltName: Full=Carbon catabolite repressor protein 4; AltName: Full=Cytoplasmic deadenylase gi|171854|gb|AAC04936.1| Ccr4p: Carbon catabolite repressor protein [Saccharomyces cer…
YMR038C	6704	503.942	5729	508.619	5573	458.914	5616	432.813	6123	514.514	6198	497.299	CCS1	GO:0004784;GO:0046580;GO:0043547;GO:0070417;GO:0055114;GO:0005829;GO:0016021;GO:0008270;GO:0030818;GO:0070301;GO:0019430;GO:0005634;GO:0016532;GO:0015680;GO:0005758;GO:0005743;GO:0071248;GO:0005789;GO:0031235;GO:0005096	K04569	sp|P40202|CCS1_YEAST Superoxide dismutase 1 copper chaperone OS=Saccharomyces cerevisiae (strain ATCC 204508 / S288c) GN=CCS1 PE=1 SV=1	gi|6323681|ref|NP_013752.1| copper chaperone CCS1 [Saccharomyces cerevisiae S288c] gi|729967|sp|P40202.1|CCS1_YEAST RecName: Full=Superoxide dismutase 1 copper chaperone gi|15826572|pdb|1JK9|B Chain B, Heterodimer Between H48f-Ysod1 And Yccs gi|15826574|pdb|1JK9|D Chain D, Heterodimer Between H48f-Ysod1 And Yccs gi|596088|gb|AAC49068.1| Lys7p [Saccharomyces cerevisiae] gi|695718|emb|CAA88404.1| u…
YIL142W	3962	140.917	3010	126.439	3408	132.783	4274	155.851	3860	153.469	3994	151.627	CCT2	GO:0006457;GO:0005524;GO:0051082;GO:0005832	K09494	sp|P39076|TCPB_YEAST T-complex protein 1 subunit beta OS=Saccharomyces cerevisiae (strain ATCC 204508 / S288c) GN=CCT2 PE=1 SV=1	gi|151943024|gb|EDN61359.1| chaperonin containing tcp-1 [Saccharomyces cerevisiae YJM789] gi|256270248|gb|EEU05468.1| Cct2p [Saccharomyces cerevisiae JAY291] gi|349578815|dbj|GAA23979.1| K7_Cct2p [Saccharomyces cerevisiae Kyokai no. 7] gi|392298774|gb|EIW09870.1| Cct2p [Saccharomyces cerevisiae CEN.PK113-7D] gi|765615648|gb|AJR38117.1| Cct2p [Saccharomyces cerevisiae YJM326] gi|765684979|gb|AJR40…
YJL014W	3802	133.455	2987	123.83	3475	133.621	3643	131.102	3218	126.269	3355	125.7	CCT3	GO:0006457;GO:0005524;GO:0051082;GO:0005832	K09495	sp|P39077|TCPG_YEAST T-complex protein 1 subunit gamma OS=Saccharomyces cerevisiae (strain ATCC 204508 / S288c) GN=CCT3 PE=1 SV=2	gi|766450869|gb|AJR75065.1| Cct3p [Saccharomyces cerevisiae YJM1574]
YDL143W	3412	121.125	2809	117.773	3151	122.538	3991	145.256	3649	144.806	3612	136.865	CCT4	GO:0006457;GO:0005524;GO:0051082;GO:0005832	K09496	sp|P39078|TCPD_YEAST T-complex protein 1 subunit delta OS=Saccharomyces cerevisiae (strain ATCC 204508 / S288c) GN=CCT4 PE=1 SV=2	gi|6320058|ref|NP_010138.1| chaperonin-containing T-complex subunit CCT4 [Saccharomyces cerevisiae S288c] gi|2507441|sp|P39078.2|TCPD_YEAST RecName: Full=T-complex protein 1 subunit delta; Short=TCP-1-delta; AltName: Full=CCT-delta gi|1431223|emb|CAA98716.1| CCT4 [Saccharomyces cerevisiae] gi|151941858|gb|EDN60214.1| chaperonin containing tcp-1 [Saccharomyces cerevisiae YJM789] gi|190405146|gb|ED…
YJR064W	3543	118.175	2862	112.744	3163	115.571	3856	131.862	3190	118.941	3320	118.199	CCT5	GO:0006457;GO:0005524;GO:0051082;GO:0005832	K09497	sp|P40413|TCPE_YEAST T-complex protein 1 subunit epsilon OS=Saccharomyces cerevisiae (strain ATCC 204508 / S288c) GN=CCT5 PE=1 SV=3	gi|6322524|ref|NP_012598.1| chaperonin-containing T-complex subunit CCT5 [Saccharomyces cerevisiae S288c] gi|119370535|sp|P40413.3|TCPE_YEAST RecName: Full=T-complex protein 1 subunit epsilon; Short=TCP-1-epsilon; AltName: Full=CCT-epsilon gi|339717520|pdb|3P9D|E Chain E, The Crystal Structure Of Yeast Cct Reveals Intrinsic Asymmetry Of Eukaryotic Cytosolic Chaperonins gi|339717528|pdb|3P9D|M Cha…
YDR188W	5729	196.682	4255	172.525	4973	187.025	6067	213.543	5618	215.602	5766	211.29	CCT6	GO:0006457;GO:0005524;GO:0051082;GO:0005737	K09498	sp|P39079|TCPZ_YEAST T-complex protein 1 subunit zeta OS=Saccharomyces cerevisiae (strain ATCC 204508 / S288c) GN=CCT6 PE=1 SV=1	gi|398366021|ref|NP_010474.3| chaperonin-containing T-complex subunit CCT6 [Saccharomyces cerevisiae S288c] gi|730923|sp|P39079.1|TCPZ_YEAST RecName: Full=T-complex protein 1 subunit zeta; Short=TCP-1-zeta; AltName: Full=CCT-zeta gi|339717521|pdb|3P9D|F Chain F, The Crystal Structure Of Yeast Cct Reveals Intrinsic Asymmetry Of Eukaryotic Cytosolic Chaperonins gi|339717529|pdb|3P9D|N Chain N, The …
YJL111W	4053	138.132	3045	122.567	3566	133.136	4106	143.471	3700	140.963	3931	143.002	CCT7	GO:0006457;GO:0005524;GO:0051082;GO:0005832	K09499	sp|P42943|TCPH_YEAST T-complex protein 1 subunit eta OS=Saccharomyces cerevisiae (strain ATCC 204508 / S288c) GN=CCT7 PE=1 SV=1	gi|6322350|ref|NP_012424.1| chaperonin-containing T-complex subunit CCT7 [Saccharomyces cerevisiae S288c] gi|1174619|sp|P42943.1|TCPH_YEAST RecName: Full=T-complex protein 1 subunit eta; Short=TCP-1-eta; AltName: Full=CCT-eta gi|339717522|pdb|3P9D|G Chain G, The Crystal Structure Of Yeast Cct Reveals Intrinsic Asymmetry Of Eukaryotic Cytosolic Chaperonins gi|339717530|pdb|3P9D|O Chain O, The Crys…
YJL008C	3959	130.658	3322	129.484	3507	126.789	3906	132.163	3670	135.395	3712	130.761	CCT8	GO:0006457;GO:0005524;GO:0051082;GO:0005832	K09500	sp|P47079|TCPQ_YEAST T-complex protein 1 subunit theta OS=Saccharomyces cerevisiae (strain ATCC 204508 / S288c) GN=CCT8 PE=1 SV=1	gi|6322452|ref|NP_012526.1| chaperonin-containing T-complex subunit CCT8 [Saccharomyces cerevisiae S288c] gi|1174622|sp|P47079.1|TCPQ_YEAST RecName: Full=T-complex protein 1 subunit theta; Short=TCP-1-theta; AltName: Full=CCT-theta gi|339717523|pdb|3P9D|H Chain H, The Crystal Structure Of Yeast Cct Reveals Intrinsic Asymmetry Of Eukaryotic Cytosolic Chaperonins gi|339717531|pdb|3P9D|P Chain P, Th…
YLR110C	58296	8185.08	51999	8622.76	52490	8073.39	37746	5433.53	42742	6708.49	37843	5671.39	CCW12	GO:0005199;GO:0031505;GO:0005934;GO:0043332;GO:0000752;GO:0031225;GO:0009277;GO:0016021;GO:0005576	-	sp|Q12127|CCW12_YEAST Covalently-linked cell wall protein 12 OS=Saccharomyces cerevisiae (strain ATCC 204508 / S288c) GN=CCW12 PE=1 SV=1	gi|768822156|gb|AJV46192.1| Ccw12p [Saccharomyces cerevisiae YJM1083]
YLR390W-A	17256	1356.92	14349	1332.61	13362	1151.02	18064	1456.32	15625	1373.48	16805	1410.5	CCW14	GO:0009277;GO:0005199;GO:0031505;GO:0005576;GO:0005739;GO:0031225	-	sp|O13547|CCW14_YEAST Covalently-linked cell wall protein 14 OS=Saccharomyces cerevisiae (strain ATCC 204508 / S288c) GN=CCW14 PE=1 SV=1	gi|919302163|gb|KOH49273.1| CCW14p Covalently linked cell wall glycoprotein [Saccharomyces sp. &apos;boulardii&apos;] gi|941961512|gb|KQC42465.1| Covalently linked cell wall glycoprotein [Saccharomyces sp. &apos;boulardii&apos;]
YBR131W	666	17.7377	518	16.2937	641	18.7015	752	20.5337	650	19.3519	618	17.5684	CCZ1	GO:0006914;GO:0032585;GO:0015031	-	sp|P38273|CCZ1_YEAST Vacuolar fusion protein CCZ1 OS=Saccharomyces cerevisiae (strain ATCC 204508 / S288c) GN=CCZ1 PE=1 SV=1	gi|398364979|ref|NP_009689.3| Ccz1p [Saccharomyces cerevisiae S288c] gi|586541|sp|P38273.1|CCZ1_YEAST RecName: Full=Vacuolar fusion protein CCZ1; AltName: Full=Autophagy-related protein 11; AltName: Full=Calcium-caffeine-zinc sensitivity protein 1; AltName: Full=Cytoplasm to vacuole targeting protein 16 gi|496862|emb|CAA53490.1| YBR1006 [Saccharomyces cerevisiae] gi|536421|emb|CAA85088.1| unnamed…
YLR307W	69	4.29269	83	6.09853	46	3.13497	11	0.701616	19	1.32136	16	1.06248	CDA1	GO:0030476;GO:0004099;GO:0005631;GO:0006032;GO:0000272;GO:0005628	K01452	sp|Q06702|CDA1_YEAST Chitin deacetylase 1 OS=Saccharomyces cerevisiae (strain ATCC 204508 / S288c) GN=CDA1 PE=1 SV=1	gi|6323338|ref|NP_013410.1| chitin deacetylase CDA1 [Saccharomyces cerevisiae S288c] gi|2498221|sp|Q06702.1|CDA1_YEAST RecName: Full=Chitin deacetylase 1; Flags: Precursor gi|577218|gb|AAB67356.1| Ylr307wp [Saccharomyces cerevisiae] gi|45269788|gb|AAS56274.1| YLR307W [Saccharomyces cerevisiae] gi|285813720|tpg|DAA09616.1| TPA: chitin deacetylase CDA1 [Saccharomyces cerevisiae S288c] gi|323303774|…
YLR308W	23	1.38055	16	1.13426	12	0.789046	14	0.86155	8	0.536787	14	0.89696	CDA2	GO:0030476;GO:0004099;GO:0005631;GO:0006032;GO:0000272	K01452	sp|Q06703|CDA2_YEAST Chitin deacetylase 2 OS=Saccharomyces cerevisiae (strain ATCC 204508 / S288c) GN=CDA2 PE=1 SV=1	gi|6323339|ref|NP_013411.1| chitin deacetylase CDA2 [Saccharomyces cerevisiae S288c] gi|2498220|sp|Q06703.1|CDA2_YEAST RecName: Full=Chitin deacetylase 2; Flags: Precursor gi|577217|gb|AAB67355.1| Ylr308wp [Saccharomyces cerevisiae] gi|45269794|gb|AAS56277.1| YLR308W [Saccharomyces cerevisiae] gi|285813722|tpg|DAA09618.1| TPA: chitin deacetylase CDA2 [Saccharomyces cerevisiae S288c] gi|323303775|…
YDR182W	1637	62.4864	1427	64.3321	1466	61.3008	1677	65.6291	1488	63.493	1590	64.7818	CDC1	GO:0006506;GO:0005783;GO:0006281;GO:0046872;GO:0016787;GO:0051301;GO:0016021;GO:0006888;GO:0007049	-	sp|P40986|CDC1_YEAST Cell division control protein 1 OS=Saccharomyces cerevisiae (strain ATCC 204508 / S288c) GN=CDC1 PE=1 SV=2	gi|6320388|ref|NP_010468.1| putative lipid phosphatase CDC1 [Saccharomyces cerevisiae S288c] gi|1705670|sp|P40986.2|CDC1_YEAST RecName: Full=Cell division control protein 1 gi|836896|gb|AAB08444.1| CDC1; similar to S. cerevisiae CDC1 gene product, encoded by GenBank Accession Number X81813 [Saccharomyces cerevisiae] gi|1289299|emb|CAA86689.1| Cdc1p [Saccharomyces cerevisiae] gi|190404862|gb|EDV08…
YCR002C	2499	145.351	2072	142.334	2424	154.448	2364	140.97	2025	131.663	2029	125.966	CDC10	GO:0032160;GO:0005545;GO:0043332;GO:0000281;GO:0000921;GO:0005876;GO:0032947;GO:0072687;GO:0043934;GO:0001400;GO:0010314;GO:0000144;GO:0003924;GO:0031105;GO:0070273;GO:0010458;GO:0005525;GO:0030011;GO:0005628	K16938	sp|P25342|CDC10_YEAST Cell division control protein 10 OS=Saccharomyces cerevisiae (strain ATCC 204508 / S288c) GN=CDC10 PE=1 SV=1	gi|6319847|ref|NP_009928.1| septin CDC10 [Saccharomyces cerevisiae S288c] gi|115953|sp|P25342.1|CDC10_YEAST RecName: Full=Cell division control protein 10 gi|4261556|gb|AAD13856.1|S48552_11 orf YCR022 [Saccharomyces cerevisiae] gi|295592|gb|AAB49377.1| cell division cycle protein [Saccharomyces cerevisiae] gi|1907145|emb|CAA42339.1| cell division control protein [Saccharomyces cerevisiae] gi|1904…
YJR076C	1485	67.0484	1240	66.1227	1300	64.2985	1430	66.195	1263	63.7458	1315	63.3734	CDC11	GO:0097271;GO:0005881;GO:0032160;GO:0043332;GO:0000281;GO:0045860;GO:0005876;GO:0072687;GO:0001400;GO:0010314;GO:0005619;GO:0000144;GO:0031105;GO:0070273;GO:0005525;GO:0005198;GO:0005628;GO:0030011	K16945	sp|P32458|CDC11_YEAST Cell division control protein 11 OS=Saccharomyces cerevisiae (strain ATCC 204508 / S288c) GN=CDC11 PE=1 SV=1	gi|6322536|ref|NP_012610.1| septin CDC11 [Saccharomyces cerevisiae S288c] gi|416760|sp|P32458.1|CDC11_YEAST RecName: Full=Cell division control protein 11 gi|295594|gb|AAB50035.1| cell division cycle protein [Saccharomyces cerevisiae] gi|1015762|emb|CAA89604.1| CDC11 [Saccharomyces cerevisiae] gi|1019697|gb|AAB39301.1| ORF YJR076c [Saccharomyces cerevisiae] gi|151945143|gb|EDN63394.1| 10 nm filam…
YHR107C	1426	65.648	1140	61.9832	1372	69.1913	1643	77.5473	1371	70.5546	1374	67.5162	CDC12	GO:0005621;GO:0032947;GO:0032160;GO:0010314;GO:0003924;GO:0000144;GO:0031105;GO:0000281;GO:0070273;GO:0045860;GO:0005525;GO:0000921;GO:0005937;GO:0005628;GO:0030011	K16948	sp|P32468|CDC12_YEAST Cell division control protein 12 OS=Saccharomyces cerevisiae (strain ATCC 204508 / S288c) GN=CDC12 PE=1 SV=1	gi|768515386|gb|AJU28468.1| Cdc12p [Saccharomyces cerevisiae YJM450]
YLR215C	663	34.4997	570	35.0303	516	29.4135	716	38.198	632	36.7624	685	38.0462	CDC123	GO:0000287;GO:0005524;GO:0051301;GO:1905143;GO:0005737;GO:0045948;GO:0007050	-	sp|Q05791|CD123_YEAST Cell division cycle protein 123 OS=Saccharomyces cerevisiae (strain ATCC 204508 / S288c) GN=CDC123 PE=1 SV=1	gi|6323244|ref|NP_013316.1| cell proliferation protein CDC123 [Saccharomyces cerevisiae S288c] gi|74644913|sp|Q05791.1|CD123_YEAST RecName: Full=Cell division cycle protein 123 gi|544519|gb|AAB67444.1| Ylr215cp [Saccharomyces cerevisiae] gi|45269804|gb|AAS56282.1| YLR215C [Saccharomyces cerevisiae] gi|51571887|tpg|DAA05592.1| TPA_exp: cell division cycle protein 123 [Saccharomyces cerevisiae] gi|…
YDL220C	732	14.8571	653	15.6532	646	14.3632	979	20.3719	966	21.9172	995	21.5558	CDC13	GO:1990879;GO:0032210;GO:0051974;GO:0010521;GO:0016233;GO:0051301;GO:0043047;GO:0016021;GO:0007049;GO:0071166;GO:0005886	K11115	sp|P32797|CDC13_YEAST Cell division control protein 13 OS=Saccharomyces cerevisiae (strain ATCC 204508 / S288c) GN=CDC13 PE=1 SV=2	gi|919304232|gb|KOH51280.1| HBT1p Shmoo tip protein, substrate of Hub1p ubiquitin-like protein [Saccharomyces sp. &apos;boulardii&apos;] gi|941964312|gb|KQC45164.1| Shmoo tip protein, substrate of Hub1p ubiquitin-like protein [Saccharomyces sp. &apos;boulardii&apos;]
YFR028C	1697	57.7314	1391	55.8888	1565	58.3231	1572	54.8289	1414	53.7732	1544	56.0657	CDC14	GO:0035335;GO:0008138;GO:0007096;GO:0004725	K06639	sp|Q00684|CDC14_YEAST Tyrosine-protein phosphatase CDC14 OS=Saccharomyces cerevisiae (strain ATCC 204508 / S288c) GN=CDC14 PE=1 SV=2	gi|398364341|ref|NP_116684.3| phosphoprotein phosphatase CDC14 [Saccharomyces cerevisiae S288c] gi|1168807|sp|Q00684.2|CDC14_YEAST RecName: Full=Tyrosine-protein phosphatase CDC14 gi|836783|dbj|BAA09267.1| cell division control protein 14 [Saccharomyces cerevisiae] gi|259146220|emb|CAY79479.1| Cdc14p [Saccharomyces cerevisiae EC1118] gi|285811923|tpg|DAA12468.1| TPA: phosphoprotein phosphatase CD…
YAR019C	1358	26.1488	1084	24.6517	1026	21.6418	1294	25.5454	1077	23.1821	1221	25.0949	CDC15	GO:0004674;GO:0005524;GO:0006468	K06683	sp|P27636|CDC15_YEAST Cell division control protein 15 OS=Saccharomyces cerevisiae (strain ATCC 204508 / S288c) GN=CDC15 PE=1 SV=3	gi|759746974|gb|AJO95727.1| Cdc15p [Saccharomyces cerevisiae YJM1307] gi|760172259|gb|AJO97447.1| Cdc15p [Saccharomyces cerevisiae YJM1419] gi|760172874|gb|AJO98032.1| Cdc15p [Saccharomyces cerevisiae YJM1460]
YKL022C	2542	56.7491	2134	56.2659	2322	56.786	2585	59.1658	2241	55.9257	2517	59.9772	CDC16	GO:0016567;GO:0005680;GO:0004842;GO:0007067;GO:0005829;GO:0051301;GO:0032297;GO:0031145	K03353	sp|P09798|CDC16_YEAST Anaphase-promoting complex subunit CDC16 OS=Saccharomyces cerevisiae (strain ATCC 204508 / S288c) GN=CDC16 PE=1 SV=1	gi|6322830|ref|NP_012903.1| anaphase promoting complex subunit CDC16 [Saccharomyces cerevisiae S288c] gi|115908|sp|P09798.1|CDC16_YEAST RecName: Full=Anaphase-promoting complex subunit CDC16; AltName: Full=Cell division control protein 16 gi|3478|emb|CAA29521.1| unnamed protein product [Saccharomyces cerevisiae] gi|486015|emb|CAA81857.1| CDC16 [Saccharomyces cerevisiae] gi|285813236|tpg|DAA09133.…
YAL038W	152029	5698.82	129478	5732.2	136373	5599.93	125409	4819.64	119152	4992.82	128770	5152.2	CDC19	GO:0000287;GO:0004743;GO:0005524;GO:0016301;GO:0006096;GO:0005737;GO:0030955;GO:0005886	K00873	sp|P00549|KPYK1_YEAST Pyruvate kinase 1 OS=Saccharomyces cerevisiae (strain ATCC 204508 / S288c) GN=CDC19 PE=1 SV=2	gi|6319279|ref|NP_009362.1| pyruvate kinase CDC19 [Saccharomyces cerevisiae S288c] gi|125609|sp|P00549.2|KPYK1_YEAST RecName: Full=Pyruvate kinase 1; Short=PK 1; AltName: Full=cell division cycle protein 19 gi|3212328|pdb|1A3W|A Chain A, Pyruvate Kinase From Saccharomyces Cerevisiae Complexed With Fbp, Pg, Mn2+ And K+ gi|3212329|pdb|1A3W|B Chain B, Pyruvate Kinase From Saccharomyces Cerevisiae Co…
YGL116W	786	24.156	718	26.0612	752	25.3172	631	19.882	539	18.5173	627	20.5679	CDC20	GO:0045842;GO:0097027;GO:0040020;GO:0007094;GO:0005737;GO:0005680;GO:0051441;GO:0010997;GO:0033597;GO:0034399;GO:0008054	K03363	sp|P26309|CDC20_YEAST APC/C activator protein CDC20 OS=Saccharomyces cerevisiae (strain ATCC 204508 / S288c) GN=CDC20 PE=1 SV=2	gi|6321322|ref|NP_011399.1| ubiquitin-protein transferase activating protein CDC20 [Saccharomyces cerevisiae S288c] gi|461700|sp|P26309.2|CDC20_YEAST RecName: Full=APC/C activator protein CDC20; AltName: Full=Cell division control protein 20 gi|1322669|emb|CAA96824.1| CDC20 [Saccharomyces cerevisiae] gi|285812092|tpg|DAA07992.1| TPA: ubiquitin-protein transferase activating protein CDC20 [Sacchar…
YOR074C	101	6.22162	95	6.91151	109	7.35537	142	8.96804	105	7.23032	109	7.16685	CDC21	GO:0005634;GO:0006231;GO:0004799;GO:0032259	K00560	sp|P06785|TYSY_YEAST Thymidylate synthase OS=Saccharomyces cerevisiae (strain ATCC 204508 / S288c) GN=CDC21 PE=1 SV=1	gi|919300775|gb|KOH47895.1| CDC21p Thymidylate synthase [Saccharomyces sp. &apos;boulardii&apos;] gi|941960077|gb|KQC41076.1| Thymidylate synthase [Saccharomyces sp. &apos;boulardii&apos;]
YHR166C	1562	46.7791	1349	47.7144	1537	50.4243	1387	42.5867	1284	42.9855	1208	38.6151	CDC23	GO:0031145;GO:0016567;GO:0000777;GO:0030071;GO:0005680;GO:0030332;GO:0004842	K03355	sp|P16522|CDC23_YEAST Anaphase-promoting complex subunit CDC23 OS=Saccharomyces cerevisiae (strain ATCC 204508 / S288c) GN=CDC23 PE=1 SV=1	gi|768509405|gb|AJU22508.1| Cdc23p [Saccharomyces cerevisiae YJM1463]
YAL041W	2382	52.3061	2056	53.3213	2278	54.7974	2519	56.7108	2069	50.7875	2440	57.19	CDC24	GO:0005634;GO:0072697;GO:0005934;GO:0043332;GO:0043547;GO:0031106;GO:0005737;GO:0005935;GO:0000131;GO:0007096;GO:0000282;GO:0035023;GO:0005089	K11236	sp|P11433|CDC24_YEAST Cell division control protein 24 OS=Saccharomyces cerevisiae (strain ATCC 204508 / S288c) GN=CDC24 PE=1 SV=2	gi|759032504|gb|AJO92570.1| Cdc24p [Saccharomyces cerevisiae YJM248]
YLR310C	3616	42.6903	2982	41.5792	2958	38.2556	3181	38.5027	2989	39.4469	3103	39.1023	CDC25	GO:0005634;GO:0007089;GO:0043547;GO:0007067;GO:0005088;GO:0001302;GO:0005829;GO:0051301;GO:0016021;GO:0005789;GO:0005886;GO:0007265	K03099	sp|P04821|CDC25_YEAST Cell division control protein 25 OS=Saccharomyces cerevisiae (strain ATCC 204508 / S288c) GN=CDC25 PE=1 SV=1	gi|6323341|ref|NP_013413.1| Ras family guanine nucleotide exchange factor CDC25 [Saccharomyces cerevisiae S288c] gi|115914|sp|P04821.1|CDC25_YEAST RecName: Full=Cell division control protein 25 gi|171185|gb|AAA34478.1| CDC25 protein [Saccharomyces cerevisiae] gi|577222|gb|AAB67360.1| Cdc25p: regulatory protein of adenylate cyclase [Saccharomyces cerevisiae] gi|285813724|tpg|DAA09620.1| TPA: Ras f…
YFR036W	359	54.0445	300	53.3391	271	44.6912	501	77.3253	454	76.401	496	79.7	CDC26	GO:0031145;GO:0005829;GO:0016567;GO:0030071;GO:0031497;GO:0005680;GO:0004842	K03359	sp|P14724|CDC26_YEAST Anaphase-promoting complex subunit CDC26 OS=Saccharomyces cerevisiae (strain ATCC 204508 / S288c) GN=CDC26 PE=1 SV=2	gi|14318561|ref|NP_116694.1| anaphase promoting complex subunit CDC26 [Saccharomyces cerevisiae S288c] gi|461703|sp|P14724.2|CDC26_YEAST RecName: Full=Anaphase-promoting complex subunit CDC26; AltName: Full=Cell division control protein 26 gi|836791|dbj|BAA09275.1| cell division control protein CDC26 [Saccharomyces cerevisiae] gi|45270836|gb|AAS56799.1| YFR036W [Saccharomyces cerevisiae] gi|15194…
YBL084C	1678	41.5096	1309	38.244	1385	37.532	1645	41.7205	1501	41.5072	1631	43.0655	CDC27	-	K03350	sp|P38042|CDC27_YEAST Anaphase-promoting complex subunit CDC27 OS=Saccharomyces cerevisiae (strain ATCC 204508 / S288c) GN=CDC27 PE=1 SV=2	gi|330443405|ref|NP_009469.2| anaphase promoting complex subunit CDC27 [Saccharomyces cerevisiae S288c] gi|341940338|sp|P38042.2|CDC27_YEAST RecName: Full=Anaphase-promoting complex subunit CDC27; AltName: Full=Anaphase-promoting complex subunit 3; AltName: Full=Cell division control protein 27 gi|329136706|tpg|DAA07040.2| TPA: anaphase promoting complex subunit CDC27 [Saccharomyces cerevisiae S2…
YBR160W	777	48.8249	623	46.2355	782	53.8298	842	54.245	707	49.6622	698	46.8161	CDC28	GO:0004674;GO:0005524;GO:0006468	K04563	sp|P00546|CDK1_YEAST Cyclin-dependent kinase 1 OS=Saccharomyces cerevisiae (strain ATCC 204508 / S288c) GN=CDC28 PE=1 SV=1	gi|398365175|ref|NP_009718.3| cyclin-dependent serine/threonine-protein kinase CDC28 [Saccharomyces cerevisiae S288c] gi|115915|sp|P00546.1|CDK1_YEAST RecName: Full=Cyclin-dependent kinase 1; Short=CDK1; AltName: Full=Cell division control protein 28; AltName: Full=Cell division protein kinase 1 gi|3486|emb|CAA25065.1| unnamed protein product [Saccharomyces cerevisiae] gi|535469|emb|CAA56509.1| p…
YLR314C	2913	105	2546	108.386	2686	106.059	2864	105.839	2632	106.052	2483	95.5309	CDC3	GO:0005525	K16944	sp|P32457|CDC3_YEAST Cell division control protein 3 OS=Saccharomyces cerevisiae (strain ATCC 204508 / S288c) GN=CDC3 PE=1 SV=3	gi|330443676|ref|NP_013418.2| septin CDC3 [Saccharomyces cerevisiae S288c] gi|347595806|sp|P32457.3|CDC3_YEAST RecName: Full=Cell division control protein 3 gi|295597|gb|AAB50034.1| cell division cycle protein [Saccharomyces cerevisiae] gi|323307959|gb|EGA61216.1| Cdc3p [Saccharomyces cerevisiae FostersO] gi|329138946|tpg|DAA09624.2| TPA: septin CDC3 [Saccharomyces cerevisiae S288c] gi|349580019|…
YOR257W	940	109.123	853	116.951	841	106.949	1193	141.989	1077	139.762	1094	135.558	CDC31	GO:0005509	K16466	sp|P06704|CDC31_YEAST Cell division control protein 31 OS=Saccharomyces cerevisiae (strain ATCC 204508 / S288c) GN=CDC31 PE=1 SV=2	gi|398365969|ref|NP_014900.3| centrin [Saccharomyces cerevisiae S288c] gi|729075|sp|P06704.2|CDC31_YEAST RecName: Full=Cell division control protein 31; AltName: Full=Nuclear pore protein CDC31; AltName: Full=Nucleoporin CDC31 gi|226887792|pdb|3FWB|A Chain A, Sac3:sus1:cdc31 Complex gi|226887797|pdb|3FWC|A Chain A, Sac3:sus1:cdc31 Complex gi|226887801|pdb|3FWC|E Chain E, Sac3:sus1:cdc31 Complex g…
YOL139C	3210	281.952	2274	235.9	2725	262.2	3812	343.281	3071	301.534	3239	303.669	CDC33	GO:0005840;GO:0010494;GO:0005634;GO:0000184;GO:0032266;GO:0006417;GO:0006413;GO:0003743;GO:0051726;GO:0016281	K03259	sp|P07260|IF4E_YEAST Eukaryotic translation initiation factor 4E OS=Saccharomyces cerevisiae (strain ATCC 204508 / S288c) GN=CDC33 PE=1 SV=1	gi|6324433|ref|NP_014502.1| translation initiation factor eIF4E [Saccharomyces cerevisiae S288c] gi|124223|sp|P07260.1|IF4E_YEAST RecName: Full=Eukaryotic translation initiation factor 4E; Short=eIF-4E; Short=eIF4E; AltName: Full=eIF-4F 25 kDa subunit; AltName: Full=mRNA cap-binding protein gi|157830005|pdb|1AP8|A Chain A, Translation Initiation Factor Eif4e In Complex With M7gdp, Nmr, 20 Structu…
YDR054C	3296	209.215	2689	201.587	2698	187.604	3349	217.945	2897	205.56	3187	215.927	CDC34	GO:0005634;GO:0061630;GO:0005524;GO:0006260;GO:0031146;GO:0031625;GO:0005737;GO:0042803;GO:0042787;GO:0019005;GO:0051301;GO:0000082;GO:0051865;GO:0000086;GO:0000209	K02207	sp|P14682|UBC3_YEAST Ubiquitin-conjugating enzyme E2-34 kDa OS=Saccharomyces cerevisiae (strain ATCC 204508 / S288c) GN=CDC34 PE=1 SV=1	gi|323355743|gb|EGA87558.1| Cdc34p [Saccharomyces cerevisiae VL3]
YDL165W	1060	103.793	807	93.3257	890	95.4654	1203	120.768	992	108.582	944	98.6625	CDC36	GO:0005634;GO:0031087;GO:0016567;GO:0000290;GO:0000932;GO:0030015;GO:0004842;GO:0017148;GO:0032968;GO:0000289;GO:0051726;GO:0000749	K12605	sp|P06100|NOT2_YEAST General negative regulator of transcription subunit 2 OS=Saccharomyces cerevisiae (strain ATCC 204508 / S288c) GN=CDC36 PE=1 SV=1	gi|323334300|gb|EGA75681.1| Cdc36p [Saccharomyces cerevisiae AWRI796]
YDR168W	3041	112.642	2795	122.274	2853	115.766	2857	108.498	2330	96.4777	2639	104.338	CDC37	GO:0006457;GO:0032872;GO:0031072;GO:0051087;GO:0005737;GO:0019901;GO:0000161;GO:0051082;GO:0030474;GO:0051301;GO:0051726;GO:0050821	K09554	sp|P06101|CDC37_YEAST Hsp90 co-chaperone Cdc37 OS=Saccharomyces cerevisiae (strain ATCC 204508 / S288c) GN=CDC37 PE=1 SV=2	gi|6320372|ref|NP_010452.1| Cdc37p [Saccharomyces cerevisiae S288c] gi|2815491|sp|P06101.2|CDC37_YEAST RecName: Full=Hsp90 co-chaperone Cdc37; AltName: Full=Cell division control protein 37; AltName: Full=Hsp90 chaperone protein kinase-targeting subunit gi|642277|emb|CAA87799.1| Cdc37p [Saccharomyces cerevisiae] gi|151942150|gb|EDN60506.1| co-chaperone [Saccharomyces cerevisiae YJM789] gi|1904048…
YCR093W	3193	28.4183	2724	28.6334	2405	23.4482	2193	20.0108	2264	22.5248	2316	22.0018	CDC39	-	K12604	sp|P25655|NOT1_YEAST General negative regulator of transcription subunit 1 OS=Saccharomyces cerevisiae (strain ATCC 204508 / S288c) GN=CDC39 PE=1 SV=3	gi|10383811|ref|NP_010017.2| CCR4-NOT core subunit CDC39 [Saccharomyces cerevisiae S288c] gi|308153578|sp|P25655.3|NOT1_YEAST RecName: Full=General negative regulator of transcription subunit 1; AltName: Full=Cell division cycle protein 39 gi|14588961|emb|CAA42248.2| nuclear protein [Saccharomyces cerevisiae] gi|285810778|tpg|DAA07562.1| TPA: CCR4-NOT core subunit CDC39 [Saccharomyces cerevisiae …
YFL009W	2689	64.7276	2020	57.4271	2213	58.3546	2580	63.6715	2372	63.8262	2546	65.4148	CDC4	GO:0030435;GO:0061630;GO:0031146;GO:0050815;GO:0016363;GO:0042787;GO:0007067;GO:0043130;GO:0007126;GO:0051301;GO:0000082;GO:0000086;GO:0043224	K03361	sp|P07834|CDC4_YEAST Cell division control protein 4 OS=Saccharomyces cerevisiae (strain ATCC 204508 / S288c) GN=CDC4 PE=1 SV=2	gi|14318513|ref|NP_116585.1| SCF ubiquitin ligase complex subunit CDC4 [Saccharomyces cerevisiae S288c] gi|1168815|sp|P07834.2|CDC4_YEAST RecName: Full=Cell division control protein 4; AltName: Full=E3 ubiquitin ligase complex SCF subunit CDC4; AltName: Full=F-box protein CDC4 gi|836745|dbj|BAA09229.1| cell division control protein 4 [Saccharomyces cerevisiae] gi|285811886|tpg|DAA12431.1| TPA: SC…
YDR364C	1316	54.2021	1021	49.6653	1036	46.7428	1159	48.9407	1054	48.5274	1178	51.7875	CDC40	GO:0000398;GO:0071013	K12816	sp|P40968|PRP17_YEAST Pre-mRNA-processing factor 17 OS=Saccharomyces cerevisiae (strain ATCC 204508 / S288c) GN=CDC40 PE=1 SV=2	gi|398366525|ref|NP_010652.3| Cdc40p [Saccharomyces cerevisiae S288c] gi|3041659|sp|P40968.2|PRP17_YEAST RecName: Full=Pre-mRNA-processing factor 17; AltName: Full=Cell division control protein 40 gi|849185|gb|AAB64800.1| Cdc40p [Saccharomyces cerevisiae] gi|151942337|gb|EDN60693.1| cell division cycle-related protein [Saccharomyces cerevisiae YJM789] gi|190404700|gb|EDV07967.1| beta transducin f…
YLR229C	1616	158.235	1310	151.495	1423	152.637	1702	170.863	1378	150.833	1493	156.041	CDC42	GO:0043332;GO:0045921;GO:0001403;GO:0007118;GO:0007264;GO:0000131;GO:0060178;GO:0005886;GO:0032889;GO:0031384;GO:0000329;GO:0031965;GO:0007119;GO:0005934;GO:0031106;GO:0005935;GO:0003924;GO:0030010;GO:0007096;GO:0005940;GO:0005525;GO:2000222;GO:0000750	K04393	sp|P19073|CDC42_YEAST Cell division control protein 42 OS=Saccharomyces cerevisiae (strain ATCC 204508 / S288c) GN=CDC42 PE=1 SV=2	gi|6323259|ref|NP_013330.1| Rho family GTPase CDC42 [Saccharomyces cerevisiae S288c] gi|2507302|sp|P19073.2|CDC42_YEAST RecName: Full=Cell division control protein 42; AltName: Full=Suppressor of RHO3 protein 2; Flags: Precursor gi|609376|gb|AAB67416.1| Cdc42p: member of the Rho subfamily of Ras-like proteins [Saccharomyces cerevisiae] gi|45269758|gb|AAS56259.1| YLR229C [Saccharomyces cerevisiae]…
YGL155W	1394	69.4565	1122	66.0253	1249	68.1723	1262	64.4668	1251	69.6776	1257	66.8505	CDC43	GO:0030010;GO:0046872;GO:0007264;GO:0004662;GO:0018344;GO:0005953;GO:0006874	K11713	sp|P18898|PGTB1_YEAST Geranylgeranyl transferase type-1 subunit beta OS=Saccharomyces cerevisiae (strain ATCC 204508 / S288c) GN=CDC43 PE=1 SV=2	gi|6321283|ref|NP_011360.1| protein geranylgeranyltransferase type I subunit CDC43 [Saccharomyces cerevisiae S288c] gi|231679|sp|P18898.2|PGTB1_YEAST RecName: Full=Geranylgeranyl transferase type-1 subunit beta; AltName: Full=Cell division cycle protein 43; AltName: Full=Geranylgeranyl transferase type I subunit beta; Short=GGTase-I-beta; AltName: Full=RAS proteins geranylgeranyltransferase subun…
YLR103C	142	4.09578	108	3.67908	93	2.93851	176	5.20461	122	3.93364	132	4.06389	CDC45	GO:0003688;GO:1900087;GO:1902977;GO:0000727;GO:0006270;GO:0031261;GO:0006267;GO:0031938;GO:0003697;GO:0031298;GO:0003682;GO:0005656;GO:0043138	K06628	sp|Q08032|CDC45_YEAST Cell division control protein 45 OS=Saccharomyces cerevisiae (strain ATCC 204508 / S288c) GN=CDC45 PE=1 SV=1	gi|6323132|ref|NP_013204.1| DNA replication initiation factor CDC45 [Saccharomyces cerevisiae S288c] gi|2498209|sp|Q08032.1|CDC45_YEAST RecName: Full=Cell division control protein 45 gi|1360488|emb|CAA97668.1| CDC45 [Saccharomyces cerevisiae] gi|1511658|gb|AAC49620.1| Cdc45p [Saccharomyces cerevisiae] gi|1572489|gb|AAB09053.1| Cdc45p [Saccharomyces cerevisiae] gi|190406139|gb|EDV09406.1| chromoso…
YDL126C	18532	416.195	16593	440.115	17012	418.528	17182	395.617	14943	375.144	15950	382.344	CDC48	GO:1990112;GO:0030970;GO:1990116;GO:0005524;GO:0022625;GO:0043332;GO:0000839;GO:2001168;GO:0031134;GO:0034098;GO:0071629;GO:0000837;GO:0016887;GO:0005634;GO:1900182;GO:0071630;GO:0071712;GO:0051228;GO:0016320;GO:0051974;GO:0034727;GO:1990171;GO:0008599;GO:0072671;GO:0034517;GO:0043130;GO:0070651;GO:0036266	K13525	sp|P25694|CDC48_YEAST Cell division control protein 48 OS=Saccharomyces cerevisiae (strain ATCC 204508 / S288c) GN=CDC48 PE=1 SV=3	gi|768782861|gb|AJV07469.1| Cdc48p [Saccharomyces cerevisiae YJM1419]
YMR001C	635	16.8881	664	20.8566	582	16.9561	795	21.6771	635	18.8785	678	19.2467	CDC5	GO:0000922;GO:0005634;GO:1903353;GO:0005524;GO:0090306;GO:0000712;GO:0006468;GO:0005935;GO:0070194;GO:0010696;GO:0004674;GO:0010458;GO:0051301;GO:1902542;GO:0008047	K06660	sp|P32562|CDC5_YEAST Cell cycle serine/threonine-protein kinase CDC5/MSD2 OS=Saccharomyces cerevisiae (strain ATCC 204508 / S288c) GN=CDC5 PE=1 SV=1	gi|190408239|gb|EDV11504.1| cell cycle serine/threonine-protein kinase CDC5/MSD2 [Saccharomyces cerevisiae RM11-1a] gi|584363925|gb|EWG83934.1| Cdc5p [Saccharomyces cerevisiae R008] gi|584369348|gb|EWG89309.1| Cdc5p [Saccharomyces cerevisiae P301] gi|584474874|gb|EWH16633.1| Cdc5p [Saccharomyces cerevisiae P283] gi|628195190|gb|AHY76463.1| Cdc5p [Saccharomyces cerevisiae YJM993] gi|761520227|gb|A…
YCR094W	1078	51.6547	965	54.6116	1082	56.7954	1202	59.0503	1044	55.9213	1114	56.9764	CDC50	GO:1990530;GO:0031902;GO:0051666;GO:0005802;GO:0006886;GO:0045332;GO:0016021;GO:0006897;GO:0004012	-	sp|P25656|CDC50_YEAST Cell division control protein 50 OS=Saccharomyces cerevisiae (strain ATCC 204508 / S288c) GN=CDC50 PE=1 SV=1	gi|6319937|ref|NP_010018.1| aminophospholipid translocase regulatory protein CDC50 [Saccharomyces cerevisiae S288c] gi|984142253|ref|XP_015331479.1| PREDICTED: cell division control protein 50 [Marmota marmota marmota] gi|140555|sp|P25656.1|CDC50_YEAST RecName: Full=Cell division control protein 50 gi|1907232|emb|CAA42249.1| cell division cycle mutant [Saccharomyces cerevisiae] gi|190406510|gb|ED…
YDL132W	3702	85.1787	3252	88.3715	3057	77.0523	3664	86.4325	2920	75.1041	3361	82.5434	CDC53	GO:0003688;GO:0005634;GO:0061630;GO:0030674;GO:0031146;GO:0031625;GO:0005737;GO:0019005;GO:0051437;GO:0051301;GO:0000082;GO:0000086;GO:0051439	K03347	sp|Q12018|CDC53_YEAST Cell division control protein 53 OS=Saccharomyces cerevisiae (strain ATCC 204508 / S288c) GN=CDC53 PE=1 SV=1	gi|6320070|ref|NP_010150.1| cullin CDC53 [Saccharomyces cerevisiae S288c] gi|2493914|sp|Q12018.1|CDC53_YEAST RecName: Full=Cell division control protein 53; AltName: Full=Cullin-A; AltName: Full=E3 ubiquitin ligase complex SCF subunit CDC53 gi|1419230|emb|CAA65628.1| D2190 [Saccharomyces cerevisiae] gi|1431201|emb|CAA98702.1| CDC53 [Saccharomyces cerevisiae] gi|1736921|gb|AAB38821.1| Cdc53p [Sacc…
[truncated: 4,538 more rows]
