# Supplementary material for: The ER calcium channel Csg2 integrates sphingolipid metabolism with autophagy
Source: Nat Commun. 2023 Jun 22;14:3725. doi: 10.1038/s41467-023-39482-6 (PMC10287731; doi:10.1038/s41467-023-39482-6)
Supplement: Supplementary file 5 — Supplementary Data 2 [file 41467_2023_39482_MOESM5_ESM.xlsx]

## Sheet: Sheet1
Supplementary Data 2. List of lipids analyzed by lipidomics in WT and Csg2 deleted yeast cells analyzed with t-test.
Species	WT1	WT2	WT3	KO1	KO2	KO3	WT Average	KO Average	KO/WT	P value	Log2 Fold Change (KO/WT)
PhytoCer t18:0/18:0	3.26571e-05	3.00156e-05	3.38459e-05	6.42328e-05	6.29481e-05	6.09783e-05	3.21729e-05	6.27198e-05	1.94946	3.2155e-05	0.963075
Sph t18:0	5.49514e-05	5.53425e-05	7.06417e-05	0.000129684	0.000139265	0.000138322	6.03119e-05	0.000135757	2.25092	0.000230021	1.17051
PhytoCer t18:0/26:0-B	0.000617444	0.000634341	0.000724885	0.0021974	0.0018378	0.00214376	0.00065889	0.00205966	3.12595	0.000277654	1.64429
PhytoCer t18:0/24:0-B	8.77335e-05	8.11678e-05	0.000103466	0.000415575	0.000359455	0.000332459	9.07892e-05	0.000369163	4.06615	0.000391223	2.02367
PS 36:2	0.000622952	0.00073214	0.000650965	0.00101258	0.00102237	0.00102551	0.000668686	0.00102016	1.52561	0.000438658	0.609388
PS 36:1	0.00588323	0.00703025	0.00624372	0.00928084	0.0100143	0.00959237	0.00638573	0.00962919	1.50792	0.00125549	0.592562
PI 40:0	9.4078e-05	9.09642e-05	8.45463e-05	0.00020002	0.00019285	0.000160125	8.98628e-05	0.000184332	2.05126	0.0016908	1.03651
LPA16:0	4.75826e-05	5.66458e-05	6.17617e-05	8.67574e-05	8.93656e-05	0.000100707	5.533e-05	9.22767e-05	1.66775	0.00344355	0.737904
LysoPC18:1	0.00420752	0.00432008	0.00485248	0.00312939	0.00312167	0.00334921	0.00446002	0.00320009	0.717505	0.00405011	-0.478939
PG34:3	9.96993e-05	0.000123409	0.000110508	0.000156242	0.000162566	0.000149558	0.000111205	0.000156122	1.40391	0.00454241	0.489449
LPE16:2	0.00214301	0.0037701	0.00238224	0.0054754	0.00620812	0.00629837	0.00276512	0.00599396	2.16771	0.004796	1.11617
PS 36:0	0.0390971	0.0515365	0.0414105	0.0648046	0.0741949	0.0699315	0.0440147	0.0696437	1.58228	0.00543716	0.662007
LysoPC18:0	0.000248043	0.000301725	0.000291031	0.000456323	0.00059787	0.000603129	0.000280267	0.000552441	1.97113	0.00585683	0.97902
PhytoCer t20:0/26:0-B	2.28333e-05	2.93924e-05	3.05591e-05	7.29264e-05	0.000113889	8.8846e-05	2.75949e-05	9.1887e-05	3.32985	0.00614417	1.73546
PS 34:0	0.00184307	0.00204033	0.00203058	0.00160824	0.00138803	0.00149869	0.00197132	0.00149832	0.760057	0.00635793	-0.39582
LPI18:0	5.56688e-05	5.4898e-05	6.1035e-05	8.32263e-05	8.01856e-05	7.13678e-05	5.72006e-05	7.82599e-05	1.36817	0.00649461	0.452244
TAG50:3(16:0)	0.000155414	0.000173679	0.000174844	0.000245543	0.000226182	0.000211642	0.000167979	0.000227789	1.35606	0.006845	0.439419
FFA18:0	0.0753735	0.102213	0.0923454	0.130296	0.137104	0.153905	0.0899773	0.140435	1.56078	0.00866909	0.642268
PS 34:1	0.0209219	0.0224125	0.0242991	0.01706	0.0155457	0.017952	0.0225445	0.0168526	0.747524	0.00910358	-0.419808
TAG48:3(18:1)	0.000563807	0.000760578	0.000782972	0.00107873	0.00111652	0.00131162	0.000702452	0.00116896	1.66411	0.00964458	0.734751
PA36:2	3.81783e-05	5.08375e-05	5.22762e-05	6.60056e-05	8.01503e-05	7.77599e-05	4.70973e-05	7.46386e-05	1.58477	0.0116853	0.664276
PC30:1	0.00783112	0.00863206	0.00882114	0.00999599	0.00988	0.00963723	0.00842811	0.00983774	1.16725	0.0118105	0.223118
FFA16:1	0.0508021	0.0633495	0.061331	0.0971776	0.13859	0.150651	0.0584942	0.128806	2.20203	0.0134559	1.13883
LPE16:0	4.30818e-05	9.18744e-05	4.7978e-05	0.000159097	0.000260588	0.000287165	6.09781e-05	0.000235617	3.86396	0.0141584	1.95008
PA32:1	0.000719669	0.000926181	0.00092281	0.00144734	0.00214377	0.00226983	0.00085622	0.00195365	2.28171	0.0143098	1.19012
LysoPC16:0	0.000528699	0.000586083	0.000542309	0.0012381	0.00217355	0.00225384	0.000552364	0.0018885	3.41894	0.0149446	1.77355
PC36:1	0.00224105	0.00264794	0.00265335	0.00190716	0.00204636	0.00184875	0.00251411	0.00193409	0.769294	0.01749	-0.378393
PA34:0	6.2066e-05	8.93335e-05	8.9681e-05	0.000161832	0.000265427	0.000293763	8.03602e-05	0.00024034	2.99079	0.0176932	1.58053
PA34:1	0.000967909	0.00135582	0.00140743	0.00241334	0.00413214	0.0043209	0.00124372	0.00362213	2.91233	0.0187661	1.54218
PI 38:3	9.21916e-05	0.000109885	8.37213e-05	0.000120008	0.000132846	0.0001364	9.52658e-05	0.000129751	1.36199	0.0198019	0.445718
FFA16:0	0.156178	0.216021	0.187501	0.286636	0.433634	0.451492	0.186567	0.390587	2.09355	0.0206826	1.06595
TAG54:1(18:1)	0.000196415	0.000225339	0.000213316	0.000174002	0.000155894	0.000181906	0.00021169	0.0001706	0.805897	0.0225842	-0.311332
PA32:0	4.70067e-05	5.97526e-05	5.74971e-05	8.90603e-05	0.000143506	0.000157196	5.47521e-05	0.000129921	2.37289	0.0238058	1.24665
LPE18:2	0.00124445	0.00135896	0.00133645	0.00177974	0.00177738	0.00232119	0.00131329	0.00195944	1.49201	0.0247352	0.577259
TAG42:1(14:0)	0.000509992	0.000746541	0.000711544	0.000870522	0.000986065	0.00104	0.000656026	0.000965527	1.47178	0.0254664	0.557565
PA36:1	4.36324e-05	6.18295e-05	6.73837e-05	7.88523e-05	0.000102878	0.000104922	5.76152e-05	9.55506e-05	1.65843	0.0262583	0.729815
FFA14:0	0.013218	0.0113981	0.0129114	0.0245049	0.0272616	0.0420652	0.0125092	0.0312772	2.50035	0.0266815	1.32213
TAG44:2(16:1)	0.00453773	0.0057403	0.00594433	0.00703093	0.00906295	0.00996077	0.00540745	0.00868488	1.6061	0.0279429	0.683557
LPE18:1	3.85267e-05	8.45362e-05	9.77766e-05	0.000128284	0.000198426	0.000166329	7.36132e-05	0.000164346	2.23257	0.028555	1.1587
PC36:4	0.000112826	0.000128274	0.00014398	0.000222906	0.000179101	0.000169181	0.00012836	0.000190396	1.48329	0.0299222	0.568803
PS 34:2	0.00353089	0.00393774	0.00422713	0.00325973	0.00240699	0.00290164	0.00389859	0.00285612	0.732604	0.030912	-0.448894
LPA18:0	3.1876e-05	4.61761e-05	3.87092e-05	5.98373e-05	6.66338e-05	5.02695e-05	3.89204e-05	5.89135e-05	1.51369	0.033604	0.598071
PC38:0	0.00023976	0.00025882	0.000210326	0.000293464	0.000275605	0.000280489	0.000236302	0.000283186	1.19841	0.0358965	0.261118
LPA18:1	2.21564e-05	2.64535e-05	2.68628e-05	3.19536e-05	5.09076e-05	4.8927e-05	2.51576e-05	4.39294e-05	1.74617	0.0388792	0.804194
PA38:1	1.76571e-05	2.31956e-05	2.68513e-05	1.11274e-05	1.48726e-05	1.52201e-05	2.2568e-05	1.374e-05	0.608828	0.0413118	-0.715894
PI 40:5	1.29924e-05	2.31814e-05	1.77577e-05	2.91044e-05	3.47688e-05	4.98962e-05	1.79772e-05	3.79231e-05	2.10951	0.0439421	1.07691
TAG46:3(16:1)	0.00147974	0.00229147	0.00244508	0.00268207	0.00379189	0.00385369	0.00207209	0.00344255	1.66139	0.0473683	0.732387
TAG48:3(16:1)	0.043395	0.0631008	0.0619491	0.0698856	0.0831128	0.0919166	0.0561483	0.0816383	1.45398	0.0478777	0.540003
PA34:2	0.00082509	0.00112251	0.00115937	0.00136364	0.0017323	0.00216895	0.00103565	0.00175496	1.69455	0.0481521	0.760899
PI 40:4	2.82159e-05	1.72813e-05	1.62801e-05	2.93459e-05	3.45796e-05	3.16243e-05	2.05924e-05	3.18499e-05	1.54668	0.0520254	0.629178
PE32:2	0.0414201	0.0582509	0.0482726	0.0347719	0.0325074	0.0382814	0.0493145	0.0351869	0.713519	0.0522191	-0.486976
PA40:0	0.00048379	0.000600803	0.000687524	0.000446928	0.000405876	0.000426655	0.000590706	0.000426486	0.721995	0.0525743	-0.46994
PC36:3	0.000114748	0.000131227	0.000129264	0.000195124	0.000163313	0.000144422	0.00012508	0.00016762	1.34011	0.0533732	0.422347
PA36:0	0.000115156	0.000160349	0.000144473	0.000168912	0.000236273	0.000202859	0.000139993	0.000202681	1.4478	0.0561018	0.533862
TAG46:2(16:1)	0.0087003	0.0123634	0.0145942	0.0152092	0.0179825	0.0181815	0.011886	0.0171244	1.44073	0.0562662	0.526796
PC36:2	0.00331447	0.00380111	0.00382474	0.00335045	0.00292255	0.00283694	0.00364677	0.00303664	0.832693	0.056792	-0.264143
PA40:1	5.73935e-05	6.68636e-05	7.91422e-05	5.19929e-05	5.04216e-05	5.07813e-05	6.77997e-05	5.10653e-05	0.753178	0.0569509	-0.408937
TAG54:5(18:1)	8.48126e-05	9.79084e-05	0.000151703	0.000148307	0.000267508	0.00026982	0.000111475	0.000228545	2.05019	0.0601057	1.03576
PE32:0	0.00322375	0.00487808	0.00430919	0.00287726	0.0026312	0.00317245	0.00413701	0.00289364	0.699453	0.0713136	-0.515702
TAG50:3(16:1)	0.0405643	0.0584525	0.0544695	0.0599591	0.0708306	0.0791502	0.0511621	0.06998	1.36781	0.0724582	0.451868
PE34:2	0.0189505	0.0338102	0.0294079	0.0138739	0.0180419	0.0177361	0.0273895	0.0165506	0.604268	0.078255	-0.72674
PG34:1	0.000307563	0.0003582	0.000347461	0.00026138	0.000176121	0.000298409	0.000337741	0.000245303	0.726306	0.0785706	-0.461351
PI 40:1	2.24658e-05	3.50383e-05	3.14521e-05	6.19781e-05	3.47453e-05	5.57312e-05	2.96521e-05	5.08182e-05	1.71382	0.0793787	0.777213
DAG32:2(16:1/16:1)	0.0497122	0.0686689	0.0699845	0.0444614	0.049644	0.0476749	0.0627885	0.0472601	0.752687	0.0819959	-0.409879
PC30:2	0.00099893	0.00125061	0.00118687	0.00133917	0.00135997	0.00127747	0.00114547	0.00132554	1.1572	0.0862101	0.210638
PC34:0	0.00165157	0.00188816	0.00205838	0.00160669	0.00164901	0.00144571	0.00186604	0.00156714	0.839821	0.088272	-0.251847
PE32:1	0.0417874	0.0602044	0.0564927	0.0340122	0.0426494	0.0406772	0.0528282	0.039113	0.740381	0.0914424	-0.43366
PE34:1	0.0244704	0.0413897	0.0392111	0.0153282	0.0253887	0.0238416	0.0350237	0.0215195	0.614428	0.0936869	-0.702685
PI 38:2	2.38298e-05	3.72781e-05	2.41815e-05	3.46302e-05	5.67321e-05	4.43261e-05	2.84298e-05	4.52295e-05	1.59092	0.0968962	0.66986
PI 40:3	1.16352e-05	6.54181e-06	1.79666e-05	1.51471e-05	2.52354e-05	2.63098e-05	1.20479e-05	2.22308e-05	1.8452	0.103902	0.883781
PG36:1	0.000270232	0.000319064	0.000252132	0.000250423	0.000222306	0.000157181	0.000280476	0.00020997	0.74862	0.107441	-0.417695
TAG46:2(16:0)	0.0013721	0.00210789	0.00213364	0.0021918	0.00259965	0.00255343	0.00187121	0.00244829	1.3084	0.109227	0.387807
PI 40:2	4.57676e-06	4.66743e-06	1.03496e-05	1.02209e-05	2.0939e-05	1.20001e-05	6.53128e-06	1.43866e-05	2.20273	0.109337	1.13929
TAG40:1(14:0)	0.000309199	0.000386119	0.000449935	0.00040947	0.000521584	0.000628301	0.000381751	0.000519785	1.36158	0.140099	0.445284
TAG52:3(18:1)	0.014064	0.0183082	0.0206145	0.0192127	0.022793	0.0255471	0.0176623	0.0225176	1.2749	0.1413	0.350381
TAG52:4(18:1)	7.36479e-05	0.0001196	0.000141876	0.000153633	0.000136248	0.000163572	0.000111708	0.000151151	1.35309	0.142093	0.436261
TAG50:3(18:1)	0.0191255	0.0246487	0.0256976	0.0249707	0.0310361	0.0405409	0.0231573	0.0321826	1.38974	0.143463	0.474813
TAG54:5(18:2)	0.00012272	0.000103279	0.000193555	0.000162127	0.00021667	0.000213082	0.000139852	0.000197293	1.41073	0.152858	0.496444
TAG48:2(16:0)	0.0197712	0.029008	0.0309068	0.0290992	0.0350713	0.0390871	0.026562	0.0344192	1.29581	0.155724	0.373849
PE34:0	0.00200516	0.00360098	0.00256579	0.00148358	0.00194059	0.00211255	0.00272398	0.00184557	0.677529	0.156115	-0.561646
PI 38:4	2.76464e-05	4.39094e-05	4.04125e-05	4.03624e-05	5.03297e-05	5.36867e-05	3.73228e-05	4.81263e-05	1.28946	0.164555	0.366769
TAG51:2(15:0)	6.66903e-05	0.000106265	8.38352e-05	0.000106861	9.67943e-05	0.000140212	8.5597e-05	0.000114622	1.3391	0.170992	0.421258
PC38:2	6.17035e-05	9.58249e-05	8.322e-05	6.07112e-05	5.72597e-05	6.98218e-05	8.02495e-05	6.25976e-05	0.780037	0.17254	-0.358385
PI 38:1	3.4979e-05	3.14455e-05	4.0933e-05	4.74928e-05	3.71905e-05	4.27094e-05	3.57858e-05	4.24642e-05	1.18662	0.175739	0.24686
TAG52:4(18:2)	0.000160199	0.000206691	0.000229327	0.000348104	0.000220446	0.000242606	0.000198739	0.000270385	1.3605	0.181345	0.44414
cholesteryl esters	0.000972935	0.00108009	0.000869819	0.00118191	0.000994967	0.00145344	0.000974281	0.00121011	1.24205	0.182245	0.312723
PE36:2	0.000591795	0.00105846	0.000795244	0.000464118	0.000723973	0.000503022	0.000815167	0.000563705	0.69152	0.185515	-0.532156
PI 38:0	0.000197537	0.000133769	0.000183058	0.000217345	0.000183678	0.000219413	0.000171455	0.000206812	1.20622	0.191328	0.270492
PC34:1	0.0204833	0.0237282	0.024742	0.0218646	0.0208211	0.0193793	0.0229845	0.0206883	0.900099	0.19396	-0.151844
TAG54:1(18:0)	0.000336936	0.000598619	0.000454929	0.000279236	0.000344119	0.000385791	0.000463495	0.000336382	0.725752	0.195022	-0.462452
PhytoCer t20:0/26:0-C	0.000180514	0.000264939	0.000333829	0.000281631	0.000383588	0.00036789	0.00025976	0.00034437	1.32572	0.195493	0.406777
DAG38:4(18:1/20:3)	0.000341954	0.00071926	0.000581987	0.000746702	0.000613813	0.000926461	0.000547734	0.000762325	1.39178	0.20707	0.476933
PE36:1	0.00064155	0.000633646	0.000656555	0.000617202	0.000814374	0.0010361	0.000643917	0.00082256	1.27743	0.214448	0.353245
LysoPC16:1	0.0029307	0.00296317	0.00305294	0.00293624	0.00325291	0.00352007	0.00298227	0.00323641	1.08522	0.215006	0.117983
Sph d20:0	1.92841e-05	2.17727e-05	2.32929e-05	2.94726e-05	7.25039e-05	2.72533e-05	2.14499e-05	4.30766e-05	2.00824	0.217079	1.00593
PI 36:2	0.000165165	0.00010951	0.000152931	0.000197056	0.000159545	0.00016094	0.000142535	0.000172514	1.21032	0.22437	0.275393
TAG48:2(16:1)	0.0373362	0.0564497	0.0563519	0.0535036	0.0608876	0.0694236	0.0500459	0.0612716	1.22431	0.22569	0.291966
TAG52:3(16:0)	0.000121634	0.000189556	0.000168977	0.0001684	0.000211242	0.000202179	0.000160056	0.00019394	1.2117	0.230264	0.277036
DAG36:1(18:1/18:0)	0.00622779	0.00764094	0.00750677	0.00626796	0.00653358	0.00662444	0.00712517	0.00647533	0.908796	0.233021	-0.137971
ergosterol	0.0573509	0.0703493	0.0605901	0.0627941	0.0757007	0.0727423	0.0627634	0.0704124	1.12187	0.238284	0.165905
TAG60:2(18:1)	0.000742014	0.00102616	0.0011146	0.00111687	0.00104309	0.00125663	0.000960923	0.00113886	1.18517	0.238846	0.245099
cholesterol	0.000590994	0.000380298	0.000334468	0.000630309	0.00218067	0.000631641	0.000435253	0.00114754	2.63649	0.244551	1.39862
TAG52:3(16:1)	0.00789442	0.0115898	0.0119847	0.0105768	0.0131089	0.0150604	0.0104896	0.0129154	1.23125	0.25756	0.300126
DAG34:2(16:0/18:2)	0.000129634	0.000364706	0.000255266	0.000406166	0.00028728	0.00035298	0.000249869	0.000348809	1.39597	0.263521	0.481267
DAG30:1(14:0/16:1)	0.00225658	0.00321829	0.00301054	0.00314831	0.00330501	0.00316387	0.00282847	0.00320573	1.13338	0.272019	0.180632
PC32:2	0.0629446	0.0593798	0.0743877	0.0736393	0.0717553	0.0689455	0.0655707	0.0714467	1.08961	0.281809	0.123817
DAG36:3(18:2/18:1)	9.2336e-05	0.000157242	0.000236763	0.000329368	0.000161157	0.000234642	0.000162114	0.000241722	1.49107	0.282394	0.576344
PE36:0	0.000411026	0.000669769	0.000684917	0.000290825	0.000447604	0.000576379	0.00058857	0.000438269	0.744634	0.283092	-0.425397
TAG42:0(14:0)	0.000144669	0.000216372	0.000220061	0.000130137	0.000164851	0.000180381	0.000193701	0.000158456	0.818046	0.286517	-0.289745
TAG52:1(18:1)	0.000898128	0.00142738	0.00147706	0.000990133	0.00103905	0.00108337	0.00126752	0.00103752	0.818542	0.286544	-0.288873
TAG48:2(18:1)	0.00499194	0.00747356	0.00806932	0.00711504	0.0082938	0.00929652	0.00684494	0.00823512	1.2031	0.287383	0.266752
TAG50:4(18:2)	7.65939e-05	9.38454e-05	0.000187405	0.000149536	0.000163083	0.000172126	0.000119282	0.000161582	1.35463	0.293907	0.437895
PC40:1	2.32985e-05	4.53161e-05	3.13052e-05	4.94939e-05	3.72329e-05	3.9726e-05	3.33066e-05	4.21509e-05	1.26554	0.30045	0.339757
PA38:0	0.000149214	0.000187979	0.000213659	0.000160118	0.000139173	0.0001755	0.000183617	0.000158264	0.861922	0.303397	-0.214371
TAG54:4(18:2)	0.000110516	9.76543e-05	0.000170029	0.000174018	0.000139781	0.000147068	0.000126066	0.000153622	1.21858	0.32544	0.285201
LPA16:1	2.16808e-05	3.6881e-05	3.65776e-05	4.03999e-05	3.09981e-05	4.56375e-05	3.17131e-05	3.90118e-05	1.23015	0.330576	0.298832
TAG54:4(18:1)	0.000189799	0.000152331	0.000254118	0.000384551	0.000216845	0.000208741	0.000198749	0.000270045	1.35872	0.331343	0.442253
TAG51:2(17:1)	0.000123398	0.00012491	0.000167032	0.000109479	0.000215097	0.00021408	0.000138447	0.000179552	1.2969	0.338467	0.375072
LPS18:1	0.000381779	0.000383291	0.000336511	0.000331198	0.000282829	0.000381959	0.000367193	0.000331995	0.904142	0.339381	-0.145379
PG36:2	0.000115862	0.000149413	0.000143139	0.000152209	0.000103851	6.17689e-05	0.000136138	0.000105943	0.778202	0.342843	-0.361783
TAG46:1(14:1)	0.000127049	0.000221087	0.000186195	0.000156911	0.000127815	0.000156261	0.00017811	0.000146996	0.825308	0.344809	-0.276996
TAG60:2(26:0)	0.00105666	0.00142389	0.0015867	0.0012718	0.0017314	0.00178208	0.00135575	0.00159509	1.17654	0.348619	0.234552
TAG44:1(16:1)	0.00436508	0.00623916	0.0064815	0.00591668	0.00629604	0.00743986	0.00569525	0.00655086	1.15023	0.350629	0.201926
TAG44:1(16:0)	0.00454554	0.00699218	0.00703457	0.00628653	0.00702572	0.00864668	0.00619076	0.00731964	1.18235	0.354213	0.241656
TAG48:1(18:0)	0.000506754	0.000607382	0.00075863	0.000639084	0.000690079	0.00084182	0.000624255	0.000723661	1.15924	0.3554	0.213178
PC28:0	0.0018012	0.00208405	0.00201313	0.00118825	0.00218636	0.00161582	0.00196613	0.00166348	0.846069	0.372044	-0.241153
PC30:0	0.000999338	0.00121831	0.00124057	0.00136303	0.00123657	0.00115301	0.00115274	0.00125087	1.08513	0.374373	0.117868
PhytoCer t18:0/24:0-C	0.00195226	0.00208364	0.0025717	0.00186779	0.00187338	0.00221684	0.00220253	0.001986	0.901689	0.382634	-0.149298
DAG36:4(18:2/18:2)	6.65744e-05	8.62117e-05	0.000146996	0.000187214	7.30549e-05	0.000162382	9.99275e-05	0.000140884	1.40986	0.387552	0.495551
TAG50:2(16:1)	0.0309738	0.0420646	0.0411697	0.03948	0.0429248	0.0424956	0.0380693	0.0416335	1.09362	0.392114	0.129114
TAG44:1(14:0)	0.000686544	0.000911321	0.0010839	0.000912373	0.000982167	0.00120064	0.000893923	0.00103173	1.15415	0.393152	0.206837
DAG30:2(14:1/16:1)	0.000634693	0.000729376	0.000717401	0.000907658	0.000730421	0.00066689	0.000693823	0.000768323	1.10738	0.393319	0.147145
DAG34:1(16:0/18:1)	0.0223594	0.0280205	0.0284984	0.0252227	0.0299596	0.0312731	0.0262928	0.0288184	1.09606	0.401737	0.132324
TAG50:2(16:0)	0.0265471	0.0338912	0.0355227	0.0327671	0.0359054	0.0352584	0.031987	0.0346436	1.08305	0.414617	0.115102
PC40:0	2.31147e-05	2.68462e-05	2.25841e-05	4.02664e-05	3.04066e-05	1.89707e-05	2.41817e-05	2.98813e-05	1.2357	0.416626	0.305327
PC34:3	0.000213166	0.000227812	0.000254337	0.000354965	0.000249521	0.000210274	0.000231772	0.000271587	1.17178	0.42484	0.228708
PI 36:0	0.000420487	0.000409872	0.000464389	0.000463546	0.000381559	0.00035388	0.000431583	0.000399662	0.926037	0.435949	-0.110858
TAG50:1(18:1)	0.00226576	0.00270016	0.00371191	0.00226625	0.002308	0.00293372	0.00289261	0.00250266	0.865191	0.461906	-0.20891
DAG34:2(16:2/18:0)	0.000114413	0.000106315	0.000253102	0.000528601	6.40574e-05	0.000224777	0.000157943	0.000272478	1.72516	0.471772	0.786734
DAG28:0(14:0/14:0)	0.00017343	0.000373608	0.000342016	0.000465086	0.000304726	0.000309606	0.000296351	0.000359806	1.21412	0.479441	0.279911
TAG48:1(18:1)	0.00142383	0.00180556	0.00200571	0.00174312	0.00184409	0.00210866	0.00174503	0.00189863	1.08802	0.490416	0.1217
PC34:2	0.0360403	0.0432859	0.0416026	0.0426927	0.0370248	0.0345434	0.0403096	0.038087	0.944861	0.532467	-0.0818262
TAG46:1(16:0)	0.00353959	0.00531322	0.00546117	0.00461545	0.00501175	0.00633027	0.00477133	0.00531916	1.11482	0.534048	0.156807
TAG48:1(16:0)	0.00773385	0.0112339	0.0126102	0.0112159	0.0109081	0.012479	0.010526	0.0115343	1.0958	0.545614	0.131981
TAG50:2(18:1)	0.0234851	0.0333398	0.0341584	0.0303902	0.0329065	0.0345197	0.0303278	0.0326055	1.0751	0.564786	0.104475
PC32:1	0.0422465	0.0463414	0.0504898	0.0496259	0.0500788	0.0448266	0.0463592	0.0481771	1.03921	0.566435	0.0554911
DAG40:5(18:0/22:5)	0.000466749	0.000131592	0.000188613	0.000371285	0.000294908	0.000312523	0.000262318	0.000326238	1.24367	0.579277	0.314609
TAG50:1(16:0)	0.00731518	0.00871047	0.0102675	0.00723006	0.00795753	0.00928523	0.00876438	0.00815761	0.930769	0.592138	-0.103505
PI 36:1	0.00387346	0.00365813	0.00391143	0.00410376	0.00315366	0.00369749	0.00381434	0.00365164	0.957344	0.600223	-0.06289
PhytoCer t18:0/26:0-C	0.00707644	0.00930195	0.0105449	0.00852004	0.00964416	0.0107689	0.00897443	0.00964435	1.07465	0.607723	0.103864
PG32:1	0.000153871	0.000148291	0.000183573	0.00022443	0.000133074	0.000175889	0.000161912	0.000177798	1.09811	0.607838	0.135028
PG34:2	4.72758e-05	7.67609e-05	5.78851e-05	7.4316e-05	6.72799e-05	5.68691e-05	6.06406e-05	6.6155e-05	1.09094	0.610735	0.125566
TAG52:4(16:0)	6.01008e-05	4.5933e-05	0.000106024	0.00010522	6.27014e-05	7.99127e-05	7.06861e-05	8.26113e-05	1.16871	0.615647	0.224913
PI 34:0	0.000815084	0.000625741	0.000799534	0.000807032	0.0005651	0.000719406	0.000746786	0.000697179	0.933573	0.622696	-0.0991655
TAG52:3(18:2)	0.00016552	0.000190016	0.00026577	0.000334822	0.000193647	0.000181497	0.000207102	0.000236655	1.1427	0.635631	0.192448
DAG32:1(14:0/18:1)	0.00251386	0.00348539	0.00326002	0.00286873	0.00360432	0.00334479	0.00308642	0.00327262	1.06033	0.636033	0.0845096
TAG50:1(16:1)	0.00101692	0.00132264	0.00139748	0.00100413	0.00111471	0.00137405	0.00124568	0.00116429	0.934665	0.637552	-0.0974794
TAG52:1(16:1)	0.00021536	0.0003432	0.000340851	0.000177035	0.000315592	0.000313307	0.000299804	0.000268645	0.896069	0.643254	-0.158318
TAG52:2(16:1)	0.00433223	0.00637555	0.00591153	0.00520004	0.00560198	0.00705863	0.00553977	0.00595355	1.07469	0.647124	0.103924
PI 34:1	0.00833121	0.00761515	0.00889762	0.00904832	0.0068373	0.0078698	0.00828133	0.00791847	0.956184	0.649009	-0.0646396
PE38:0	0.000212239	0.000385292	0.000315926	0.000301252	0.00025738	0.000280468	0.000304486	0.0002797	0.918599	0.657612	-0.122493
PC36:0	0.000635878	0.000660797	0.000601807	0.000728902	0.000684234	0.000558015	0.000632828	0.00065705	1.03828	0.676694	0.0541911
TAG46:1(16:1)	0.00226673	0.00288296	0.00336588	0.00275264	0.0027025	0.00360461	0.00283852	0.00301992	1.0639	0.696305	0.0893689
TAG50:1(18:0)	0.00154259	0.00183584	0.00232299	0.00159787	0.0015879	0.00215027	0.00190047	0.00177868	0.935914	0.699753	-0.0955514
TAG51:3(17:1)	0.000263377	0.000273305	0.00041198	0.000290807	0.000369238	0.000353818	0.00031622	0.000337954	1.06873	0.706034	0.0958964
DAG32:1(16:1/16:0)	0.0197434	0.0274053	0.0273323	0.0231564	0.0281405	0.0265568	0.024827	0.0259512	1.04528	0.721298	0.0638948
PC32:0	0.00327624	0.00379263	0.0040611	0.00418845	0.00404321	0.00330374	0.00370999	0.00384513	1.03643	0.724883	0.0516199
DAG34:3(18:2/16:1)	2.66845e-05	0.000168623	0.000120746	6.56862e-05	5.73328e-05	0.000138681	0.000105351	8.72333e-05	0.828021	0.730554	-0.27226
TAG48:1(16:1)	0.00268821	0.00396249	0.00488107	0.00360215	0.00423213	0.00443759	0.00384392	0.00409062	1.06418	0.736465	0.0897407
TAG54:2(18:1)	0.00303001	0.00409962	0.00380808	0.00289412	0.00350227	0.00405082	0.0036459	0.0034824	0.955156	0.741326	-0.0661917
FFA14:1	0.00121347	0.0024045	0.00632048	0.00333675	0.00393699	0.0041607	0.00331281	0.00381148	1.15053	0.765533	0.202294
PI 34:2	0.000575739	0.000494276	0.000608296	0.000666988	0.000433299	0.000517606	0.000559437	0.000539298	0.964001	0.804808	-0.0528929
DAG34:0(16:0/18:0)	0.0138009	0.00945311	0.0061518	0.0103966	0.0101598	0.0104238	0.00980193	0.0103268	1.05354	0.824463	0.0752491
DAG40:6(18:0/22:6)	0.00678844	0.00284102	0.00199296	0.00462569	0.00352263	0.00433791	0.00387414	0.00416208	1.07432	0.858432	0.103428
TAG54:2(18:0)	0.00155902	0.00259329	0.00210624	0.00183826	0.00195107	0.0022898	0.00208619	0.00202638	0.971331	0.864223	-0.0419653
PC38:1	5.49024e-05	8.57679e-05	7.37572e-05	8.82189e-05	7.60095e-05	5.67205e-05	7.14759e-05	7.36496e-05	1.03041	0.87374	0.0432225
TAG50:0(18:0)	0.000107055	0.00013492	0.000258847	0.000258181	0.000127249	0.00014152	0.00016694	0.00017565	1.05217	0.895769	0.0733729
PA32:2	0.00153985	0.00176651	0.00196483	0.00169265	0.00164095	0.00199915	0.00175706	0.00177758	1.01168	0.907598	0.0167523
PE38:1	0.000185406	0.000354359	0.000210364	0.000242334	0.000269031	0.000219761	0.000250043	0.000243709	0.974667	0.913146	-0.0370185
TAG50:3(18:2)	0.000151701	0.000185137	0.000291256	0.000258225	0.000139565	0.000213171	0.000209365	0.000203654	0.972723	0.921529	-0.0398997
TAG54:3(18:1)	0.00197927	0.00292409	0.00275799	0.00229332	0.00235328	0.00290642	0.00255378	0.00251767	0.98586	0.922915	-0.0205454
DAG34:1(16:1/18:0)	0.0045291	0.0059526	0.00594778	0.00471873	0.0059403	0.00559446	0.00547649	0.00541783	0.989288	0.926462	-0.0155378
TAG48:0(16:0)	0.000693475	0.000653145	0.00109333	0.00101849	0.000659503	0.000712637	0.000813315	0.000796878	0.97979	0.931473	-0.0294558
DAG34:2(16:1/18:1)	0.0191898	0.0249115	0.0249491	0.0209357	0.0258059	0.0229428	0.0230168	0.0232281	1.00918	0.933483	0.0131851
TAG52:2(16:0)	0.0063011	0.00984632	0.00879816	0.00765676	0.0081038	0.00940888	0.00831519	0.00838982	1.00897	0.952432	0.0128893
TAG56:1(24:0)	9.12973e-05	0.000127743	0.000169014	0.00011527	0.000115489	0.000152702	0.000129351	0.000127821	0.988165	0.955298	-0.0171763
TAG52:2(18:1)	0.0148772	0.0228234	0.0217537	0.017773	0.0204125	0.0217062	0.0198181	0.0199639	1.00736	0.960189	0.0105765
DAG36:2(18:1/18:1)	0.00316165	0.00454496	0.00437049	0.00366455	0.00441422	0.0039709	0.0040257	0.00401656	0.997729	0.985904	-0.0032798
DAG32:0(16:0/16:0)	0.000763395	0.00151114	0.00235409	0.000610222	0.00195819	0.00206861	0.00154287	0.00154567	1.00181	0.996803	0.00261396
PG32:2	7.25335e-05	7.90531e-05	7.43353e-05	7.76936e-05	8.57451e-05	6.2395e-05	7.53073e-05	7.52779e-05	0.99961	0.996906	-0.000562606
