# Supplementary material for: The ER calcium channel Csg2 integrates sphingolipid metabolism with autophagy
Source: Nat Commun. 2023 Jun 22;14:3725. doi: 10.1038/s41467-023-39482-6 (PMC10287731; doi:10.1038/s41467-023-39482-6)
Supplement: Supplementary file 6 — Supplementary Data 3 [file 41467_2023_39482_MOESM6_ESM.xlsx]

## Sheet: Sheet1
Supplementary Data 3. Q1 and Q3 masses and retention times of the lipid species
	Injection mode	Q1	Q3	Central Rt (min)
PhytoCer t18:0/18:0	Normal phase-Positive mode	584.6	282.3	1.31
PhytoCer t18:0/24:0-B	Normal phase-Positive mode	668.7	282.3	1.29
PhytoCer t18:0/26:0-B	Normal phase-Positive mode	696.7	282.3	1.29
PhytoCer t20:0/26:0-B	Normal phase-Positive mode	724.8	310.3	1.28
Sph t18:0	Normal phase-Positive mode	318.3	300.3	6.7
LysoPC18:1	Normal phase-Positive mode	522.3	184.1	13.95
LysoPC18:0	Normal phase-Positive mode	524.3	184.1	14
PS 34:1	Normal phase-Negative mode	760.7	673.6	8.72
PS 34:0	Normal phase-Negative mode	762.7	675.6	8.87
PS 36:2	Normal phase-Negative mode	786.7	699.6	8.8
PS 36:1	Normal phase-Negative mode	788.7	701.6	8.83
PS 36:0	Normal phase-Negative mode	790.7	703.6	8.87
PG34:3	Normal phase-Negative mode	743.6	153	6.71
LPI18:0	Normal phase-Negative mode	599.4	241.1	9.31
PI 40:0	Normal phase-Negative mode	921.7	241.1	8.22
FFA18:0	Normal phase-Negative mode	283.1	265.2	5.95
LPE16:2	Normal phase-Negative mode	450.2	140	9.27
LPA16:0	Normal phase-Negative mode	409.3	153	11.83
TAG48:3(18:1)	Reverse phase-Positive mode	818.6	519.4	5.57
TAG50:3(16:0)	Reverse phase-Positive mode	846.6	573.4	5.88
