# Supplementary material for: The ER calcium channel Csg2 integrates sphingolipid metabolism with autophagy
Source: Nat Commun. 2023 Jun 22;14:3725. doi: 10.1038/s41467-023-39482-6 (PMC10287731; doi:10.1038/s41467-023-39482-6)
Supplement: Supplementary file 8 — Source Data [file 41467_2023_39482_MOESM8_ESM.xlsx]

## Sheet: Figure 1g
Figure 1g
	Pho8Δ60 activity
	SD-N	cell types	OD400	protein concentration(mg/ml)	Pho8Δ60 activity (U/mg/min)
	0h	WT	0.008	0.000723924	11.0509
			0.021	0.000747909	28.0783
			0.04	0.000738315	54.1774
		atg1Δ	0.023	0.000727551	31.6129
			0.028	0.000742527	37.7091
			0.013	0.000746037	17.4254
		csg2Δ	0.008	0.000710469	11.2602
			0.012	0.000712341	16.8459
			0.009	0.000708363	12.7054
	3h	WT	0.078	0.000730242	106.814
			0.055	0.000730476	75.2934
			0.084	0.000747324	112.401
		atg1Δ	0.028	0.000730359	38.3373
			0.017	0.000707427	24.0307
			0.019	0.000718308	26.451
		csg2Δ	0.004	0.000711873	5.61898
			0.014	0.000700407	19.9884
			0.004	0.000704385	5.67871

## Sheet: Figure 2d
Figure 2d
	The current trace of Csg2 membrane fusion and embedding into the plane phospholipid membrane under the condition of 30-300 mM Cacl2 conductivity solution
	The current trace of only plane phospholipid membrane		The current trace when Csg2 embedded into plane phospholipid membrane
	Time(ms)	Amplitude(pA)	Time(ms)	Amplitude(pA)
	1213.8	0.10671	203032	0.7296
	1214	-0.70092	203032	0.67429
	1214.2	-0.5037	203032	0.70031
	1214.4	0.00881	203033	0.7477
	1214.6	0.30959	203033	0.86703
	1214.8	0.45079	203033	1.0788
	1215	0.36027	203033	1.21384
	1215.2	0.15886	203033	1.16629
	1215.4	0.09552	203033	1.06775
	1215.6	0.38614	203033	1.09817
	1215.8	0.74588	203033	1.12895
	1216	1.05768	203033	0.91901
	1216.2	1.37887	203033	0.59421
	1216.4	1.6493	203034	0.40978
	1216.6	1.45691	203034	0.40737
	1216.8	0.75782	203034	0.50277
	1217	0.2306	203034	0.55785
	1217.2	0.00906	203034	0.52886
	1217.4	0.08558	203034	0.55399
	1217.6	0.46223	203034	0.72305
	1217.8	0.76131	203034	0.94654
	1218	0.78412	203034	1.09455
	1218.2	0.5886	203034	1.05591
	1218.4	0.41614	203035	0.78112
	1218.6	0.38033	203035	0.5189
	1218.8	0.39499	203035	0.56289
	1219	0.58513	203035	0.74596
	1219.2	0.27235	203035	0.82375
	1219.4	-0.13089	203035	0.93093
	1219.6	0.10875	203035	1.20967
	1219.8	0.24074	203035	1.49533
	1220	0.08329	203035	1.57087
	1220.2	-0.05019	203035	1.52411
	1220.4	-0.13238	203036	1.45585
	1220.6	-0.16153	203036	1.30345
	1220.8	-0.22721	203036	1.16454
	1221	-0.26408	203036	1.18608
	1221.2	-0.21523	203036	1.30067
	1221.4	0.01094	203036	1.41382
	1221.6	0.25037	203036	1.45872
	1221.8	0.31821	203036	1.37759
	1222	0.19933	203036	1.2859
	1222.2	-0.40165	203036	1.30605
	1222.4	-1.29433	203037	1.33191
	1222.6	-1.39756	203037	1.27116
	1222.8	-0.86923	203037	1.23011
	1223	-0.16231	203037	1.3186
	1223.2	0.36394	203037	1.47512
	1223.4	0.75067	203037	1.53237
	1223.6	0.86262	203037	1.40241
	1223.8	0.68954	203037	1.17773
	1224	0.49708	203037	1.00228
	1224.2	0.61289	203037	0.88985
	1224.4	0.52363	203038	0.78068
	1224.6	0.00702	203038	0.68746
	1224.8	-0.31618	203038	0.66472
	1225	0.31842	203038	0.74477
	1225.2	1.26766	203038	0.92397
	1225.4	1.53162	203038	1.0921
	1225.6	1.15657	203038	1.19337
	1225.8	0.67171	203038	1.32552
	1226	0.14831	203038	1.42497
	1226.2	-0.10532	203038	1.2796
	1226.4	0.12437	203039	0.96145
	1226.6	0.55452	203039	0.76283
	1226.8	0.40492	203039	0.73452
	1227	-0.05668	203039	0.69351
	1227.2	-0.02066	203039	0.65694
	1227.4	0.44727	203039	0.76374
	1227.6	0.99662	203039	0.89285
	1227.8	1.57167	203039	0.96511
	1228	2.04545	203039	1.14353
	1228.2	1.84701	203039	1.42496
	1228.4	1.26137	203040	1.63062
	1228.6	0.71244	203040	1.67551
	1228.8	0.17085	203040	1.52418
	1229	-0.15827	203040	1.22092
	1229.2	0.00133	203040	1.00318
	1229.4	0.4339	203040	1.07028
	1229.6	0.72128	203040	1.32559
	1229.8	0.43859	203040	1.55486
	1230	0.2721	203040	1.63789
	1230.2	0.54373	203040	1.53861
	1230.4	0.95345	203041	1.33426
	1230.6	1.06862	203041	1.12985
	1230.8	0.54412	203041	0.90662
	1231	-0.05546	203041	0.75829
	1231.2	0.10178	203041	0.94768
	1231.4	0.52608	203041	1.35991
	1231.6	0.60738	203041	1.51903
	1231.8	0.29175	203041	1.3176
	1232	-0.26907	203041	1.10456
	1232.2	-0.36693	203042	1.24814
	1232.4	0.09466	203042	1.67127
	1232.6	0.41459	203042	1.83993
	1232.8	0.46801	203042	1.53239
	1233	0.46638	203042	1.1322
	1233.2	0.63576	203042	0.92979
	1233.4	0.66288	203042	0.8773
	1233.6	0.3565	203042	0.93977
	1233.8	-0.21366	203042	1.05624
	1234	-0.26809	203042	1.11349
	1234.2	0.4748	203043	1.13584
	1234.4	1.01563	203043	1.17813
	1234.6	0.94846	203043	1.09735
	1234.8	0.6241	203043	0.78284
	1235	0.11293	203043	0.43787
	1235.2	0.09984	203043	0.29069
	1235.4	0.88349	203043	0.3891
	1235.6	1.51552	203043	0.68124
	1235.8	1.1603	203043	1.01379
	1236	0.45717	203043	1.18205
	1236.2	0.22219	203044	1.17623
	1236.4	0.31961	203044	1.20645
	1236.6	0.48191	203044	1.33637
	1236.8	0.26934	203044	1.35559
	1237	-0.08585	203044	1.16324
	1237.2	-0.04226	203044	0.93138
	1237.4	0.38233	203044	0.95192
	1237.6	0.51777	203044	1.25407
	1237.8	0.31585	203044	1.48406
	1238	0.89512	203044	1.35866
	1238.2	1.4136	203045	1.04536
	1238.4	0.62601	203045	0.90026
	1238.6	-0.32471	203045	0.92264
	1238.8	-0.32962	203045	0.87327
	1239	-0.00479	203045	0.76284
	1239.2	-0.15246	203045	0.82399
	1239.4	-0.15102	203045	1.06492
	1239.6	0.41184	203045	1.27496
	1239.8	0.77919	203045	1.38519
	1240	0.39334	203045	1.46577
	1240.2	-0.28476	203046	1.4564
	1240.4	-0.35721	203046	1.29183
	1240.6	0.29522	203046	1.19439
	1240.8	0.90903	203046	1.34864
	1241	0.86609	203046	1.55443
	1241.2	0.55296	203046	1.55429
	1241.4	0.35179	203046	1.36605
	1241.6	0.48093	203046	1.16365
	1241.8	0.87043	203046	1.03498
	1242	1.24563	203046	0.96832
	1242.2	1.05343	203047	0.94852
	1242.4	0.53821	203047	0.96728
	1242.6	0.76328	203047	1.02519
	1242.8	1.2885	203047	1.11069
	1243	1.30021	203047	1.1881
	1243.2	0.47776	203047	1.17514
	1243.4	-0.68696	203047	1.04344
	1243.6	-0.61307	203047	0.87894
	1243.8	0.65859	203047	0.71503
	1244	1.03678	203047	0.55008
	1244.2	0.34433	203048	0.45853
	1244.4	0.25327	203048	0.49983
	1244.6	0.82003	203048	0.71052
	1244.8	0.89819	203048	1.00738
	1245	0.61322	203048	1.10434
	1245.2	0.66177	203048	0.85226
	1245.4	1.05564	203048	0.49908
	1245.6	1.11566	203048	0.36658
	1245.8	0.67374	203048	0.44595
	1246	0.14477	203048	0.51775
	1246.2	-0.31087	203049	0.55149
	1246.4	-0.41201	203049	0.68094
	1246.6	-0.27529	203049	0.90001
	1246.8	0.04667	203049	1.13432
	1247	0.02578	203049	1.32724
	1247.2	-0.22927	203049	1.38225
	1247.4	0.01509	203049	1.29797
	1247.6	0.67136	203049	1.16001
	1247.8	1.05042	203049	1.0948
	1248	1.06726	203049	1.20809
	1248.2	1.25065	203050	1.35387
	1248.4	1.33869	203050	1.31113
	1248.6	1.01049	203050	1.06808
	1248.8	0.45572	203050	0.80656
	1249	-0.0755	203050	0.69275
	1249.2	0.14779	203050	0.71481
	1249.4	1.07262	203050	0.83242
	1249.6	1.213	203050	1.01933
	1249.8	0.65348	203050	1.12723
	1250	0.44261	203050	1.06103
	1250.2	0.42309	203051	0.91991
	1250.4	-0.00878	203051	0.81756
	1250.6	-0.35664	203051	0.77113
	1250.8	-0.19016	203051	0.78587
	1251	-0.000128336	203051	0.95528
	1251.2	0.08958	203051	1.2676
	1251.4	0.06602	203051	1.40231
	1251.6	0.16919	203051	1.15272
	1251.8	0.44947	203051	0.76841
	1252	0.58345	203052	0.52237
	1252.2	0.50047	203052	0.50599
	1252.4	0.08403	203052	0.67957
	1252.6	-0.08024	203052	0.86549
	1252.8	0.32254	203052	0.96921
	1253	0.67752	203052	1.09749
	1253.2	0.38821	203052	1.30102
	1253.4	-0.0342	203052	1.39915
	1253.6	0.01431	203052	1.27412
	1253.8	0.59392	203052	1.02384
	1254	1.14067	203053	0.79495
	1254.2	1.01402	203053	0.6879
	1254.4	0.29494	203053	0.69454
	1254.6	-0.36796	203053	0.7138
	1254.8	-0.56981	203053	0.78483
	1255	-0.23666	203053	0.98479
	1255.2	0.16905	203053	1.19619
	1255.4	0.44385	203053	1.23079
	1255.6	0.77216	203053	1.14989
	1255.8	1.00651	203053	1.18652
	1256	1.02775	203054	1.33034
	1256.2	0.98056	203054	1.39086
	1256.4	0.8923	203054	1.20204
	1256.6	0.81983	203054	0.78422
	1256.8	0.72529	203054	0.41471
	1257	0.72505	203054	0.27833
	1257.2	0.72701	203054	0.32278
	1257.4	0.90326	203054	0.51438
	1257.6	1.31516	203054	0.8203
	1257.8	1.44048	203054	1.12739
	1258	0.86196	203055	1.3151
	1258.2	-0.06324	203055	1.24576
	1258.4	-0.35786	203055	0.92043
	1258.6	-0.0046	203055	0.63575
	1258.8	0.44875	203055	0.56961
	1259	0.98334	203055	0.54092
	1259.2	1.19919	203055	0.45978
	1259.4	0.9196	203055	0.50149
	1259.6	0.82747	203055	0.73856
	1259.8	1.22996	203055	1.01716
	1260	1.70396	203056	1.12907
	1260.2	1.5917	203056	1.0199
	1260.4	1.43243	203056	0.82934
	1260.6	1.48423	203056	0.72565
	1260.8	1.06011	203056	0.67622
	1261	0.4861	203056	0.55812
	1261.2	0.15762	203056	0.4726
	1261.4	-0.00196	203056	0.51287
	1261.6	-0.09002	203056	0.54193
	1261.8	-0.24128	203056	0.54015
	1262	-0.25535	203057	0.61498
	1262.2	-0.24127	203057	0.76392
	1262.4	0.13281	203057	0.97448
	1262.6	0.44516	203057	1.17929
	1262.8	0.28658	203057	1.26757
	1263	0.19859	203057	1.21789
	1263.2	0.29675	203057	1.06552
	1263.4	0.60493	203057	0.96013
	1263.6	0.74333	203057	1.08688
	1263.8	0.70357	203057	1.36649
	1264	0.77223	203058	1.52423
	1264.2	0.9118	203058	1.39556
	1264.4	0.59361	203058	1.11873
	1264.6	0.09182	203058	0.96295
	1264.8	-0.05606	203058	0.94067
	1265	-0.09764	203058	0.84492
	1265.2	0.05745	203058	0.73818
	1265.4	0.32403	203058	0.96017
	1265.6	0.64323	203058	1.47081
	1265.8	0.76915	203058	1.75773
	1266	0.60731	203059	1.62193
	1266.2	0.40448	203059	1.27661
	1266.4	0.10281	203059	0.89284
	1266.6	0.05136	203059	0.59785
	1266.8	0.19364	203059	0.46867
	1267	0.45265	203059	0.41149
	1267.2	0.80994	203059	0.40312
	1267.4	1.14303	203059	0.56683
	1267.6	1.1193	203059	0.90456
	1267.8	0.94631	203059	1.21974
	1268	0.58808	203060	1.34237
	1268.2	0.26869	203060	1.27067
	1268.4	0.47952	203060	1.11234
	1268.6	0.55986	203060	0.98607
	1268.8	0.5484	203060	0.921
	1269	0.64528	203060	0.81415
	1269.2	0.44759	203060	0.74125
	1269.4	-0.03085	203060	0.95697
	1269.6	-0.28472	203060	1.32906
	1269.8	-0.03343	203060	1.44184
	1270	0.53363	203061	1.30143
	1270.2	0.64008	203061	1.19886
	1270.4	0.29917	203061	1.15461
	1270.6	0.24423	203061	1.09973
	1270.8	0.32924	203061	1.05856
	1271	0.36998	203061	0.98785
	1271.2	0.50572	203061	0.86487
	1271.4	0.77234	203061	0.74728
	1271.6	0.54887	203061	0.60316
	1271.8	0.04205	203062	0.43435
	1272	0.09134	203062	0.36539
	1272.2	0.57797	203062	0.40074
	1272.4	0.81287	203062	0.38423
	1272.6	0.51505	203062	0.25282
	1272.8	0.31731	203062	0.18694
	1273	0.58609	203062	0.39967
	1273.2	0.68772	203062	0.80285
	1273.4	0.238	203062	1.06019
	1273.6	-0.12367	203062	1.06236
	1273.8	0.07769	203063	0.92068
	1274	0.41245	203063	0.6672
	1274.2	0.6679	203063	0.49212
	1274.4	0.56156	203063	0.62165
	1274.6	0.07377	203063	0.87906
	1274.8	-0.31929	203063	0.9819
	1275	-0.3719	203063	0.87283
	1275.2	0.16175	203063	0.61799
	1275.4	0.66845	203063	0.41461
	1275.6	0.54092	203063	0.4768
	1275.8	0.42479	203064	0.72696
	1276	0.50031	203064	0.84788
	1276.2	0.17888	203064	0.7944
	1276.4	0.10934	203064	0.80221
	1276.6	0.61247	203064	0.92882
	1276.8	0.91825	203064	1.04855
	1277	0.88842	203064	1.05459
	1277.2	0.93505	203064	1.03085
	1277.4	0.73492	203064	1.16041
	1277.6	0.30786	203064	1.34153
	1277.8	0.10758	203065	1.34513
	1278	0.19577	203065	1.13316
	1278.2	0.14082	203065	0.83284
	1278.4	-0.14994	203065	0.6417
	1278.6	-0.16905	203065	0.59289
	1278.8	0.16505	203065	0.60589
	1279	0.53823	203065	0.76461
	1279.2	0.88056	203065	1.04516
	1279.4	1.39757	203065	1.1866
	1279.6	1.59556	203065	1.11615
	1279.8	1.00702	203066	0.98524
	1280	0.04786	203066	0.86798
	1280.2	-0.59486	203066	0.75581
	1280.4	-0.70389	203066	0.74111
	1280.6	-0.23137	203066	0.89909
	1280.8	0.24273	203066	1.10614
	1281	0.22642	203066	1.1876
	1281.2	-0.07679	203066	1.13747
	1281.4	-0.14057	203066	1.08175
	1281.6	0.2329	203066	1.0395
	1281.8	0.58901	203067	0.94839
	1282	0.82988	203067	0.89505
	1282.2	0.98283	203067	0.96668
	1282.4	0.94233	203067	1.06713
	1282.6	1.00226	203067	1.10336
	1282.8	1.33259	203067	0.97819
	1283	1.47829	203067	0.6584
	1283.2	1.11643	203067	0.39275
	1283.4	0.37167	203067	0.43656
	1283.6	-0.28826	203067	0.72905
	1283.8	-0.59513	203068	1.01989
	1284	-0.85467	203068	1.16262
	1284.2	-1.13588	203068	1.2005
	1284.4	-0.88997	203068	1.24928
	1284.6	-0.19273	203068	1.33241
	1284.8	0.21785	203068	1.34586
	1285	0.14885	203068	1.24288
	1285.2	-0.25009	203068	1.12454
	1285.4	-0.42046	203068	1.07067
	1285.6	-0.21676	203068	1.03616
	1285.8	-0.22599	203069	1.03236
	1286	-0.54046	203069	1.15626
	1286.2	-0.5675	203069	1.33424
	1286.4	-0.2125	203069	1.4148
	1286.6	0.10332	203069	1.39518
	1286.8	0.34196	203069	1.36594
	1287	0.29484	203069	1.44155
	1287.2	0.01663	203069	1.6862
	1287.4	-0.50472	203069	1.94263
	1287.6	-0.73976	203069	1.96451
	1287.8	-0.21716	203070	1.71199
	1288	0.29705	203070	1.35796
	1288.2	0.4239	203070	1.12689
	1288.4	0.65535	203070	1.13183
	1288.6	0.92807	203070	1.33898
	1288.8	0.8958	203070	1.62917
	1289	0.70721	203070	1.81037
	1289.2	0.64957	203070	1.76364
	1289.4	0.70841	203070	1.55422
	1289.6	0.66897	203070	1.32651
	1289.8	0.48908	203071	1.1894
	1290	0.28858	203071	1.14624
	1290.2	0.48085	203071	1.10779
	1290.4	0.85162	203071	1.02969
	1290.6	0.91056	203071	0.94723
	1290.8	0.65664	203071	0.89572
	1291	0.30887	203071	0.89644
	1291.2	0.15744	203071	0.95351
	1291.4	0.37039	203071	1.05018
	1291.6	0.84286	203072	1.13428
	1291.8	0.96063	203072	1.1034
	1292	0.24769	203072	0.98967
	1292.2	-0.50045	203072	0.98474
	1292.4	-0.19535	203072	1.10458
	1292.6	0.64743	203072	1.08855
	1292.8	0.94241	203072	0.83527
	1293	0.73434	203072	0.60586
	1293.2	0.21673	203072	0.57932
	1293.4	-0.31021	203072	0.61989
	1293.6	-0.03747	203073	0.68684
	1293.8	0.69997	203073	0.87732
	1294	0.93133	203073	1.05991
	1294.2	0.69841	203073	1.06829
	1294.4	0.59145	203073	1.02167
	1294.6	0.6302	203073	1.06364
	1294.8	0.47177	203073	1.14423
	1295	0.29256	203073	1.24375
	1295.2	-0.0944	203073	1.42581
	1295.4	-0.38483	203073	1.66985
	1295.6	-0.24085	203074	1.74857
	1295.8	0.03818	203074	1.45695
	1296	-0.05132	203074	1.08595
	1296.2	-0.14139	203074	1.09322
	1296.4	-0.02895	203074	1.3096
	1296.6	-0.05372	203074	1.2852
	1296.8	-0.10953	203074	1.06471
	1297	-0.01723	203074	0.9584
	1297.2	0.24338	203074	0.97803
	1297.4	0.38031	203074	0.91904
	1297.6	0.31265	203075	0.84048
	1297.8	-0.07893	203075	0.90969
	1298	-0.21957	203075	0.96676
	1298.2	0.18742	203075	0.86669
	1298.4	0.54044	203075	0.78406
	1298.6	0.88069	203075	0.8247
	1298.8	0.80964	203075	0.89161
	1299	0.41324	203075	0.91179
	1299.2	0.3994	203075	0.87481
	1299.4	0.70916	203075	0.79849
	1299.6	0.84133	203076	0.76656
	1299.8	0.50014	203076	0.82589
	1300	-0.10347	203076	0.85953
	1300.2	-0.21612	203076	0.77337
	1300.4	0.36168	203076	0.62015
	1300.6	0.81835	203076	0.45506
	1300.8	1.08536	203076	0.32686
	1301	1.44779	203076	0.34434
	1301.2	1.69184	203076	0.57405
	1301.4	1.56911	203076	0.91717
	1301.6	1.12612	203077	1.17441
	1301.8	0.80003	203077	1.23623
	1302	0.76985	203077	1.18873
	1302.2	0.66332	203077	1.24908
	1302.4	0.30398	203077	1.40576
	1302.6	-0.000173061	203077	1.50473
	1302.8	-0.19289	203077	1.60165
	1303	-0.33899	203077	1.63374
	1303.2	-0.18214	203077	1.4381
	1303.4	0.10505	203077	1.08692
	1303.6	0.30594	203078	0.68244
	1303.8	0.65451	203078	0.36135
	1304	0.61195	203078	0.3822
	1304.2	0.05096	203078	0.69895
	1304.4	-0.07127	203078	0.98515
	1304.6	0.42932	203078	1.07691
	1304.8	0.71419	203078	0.94553
	1305	0.46978	203078	0.71917
	1305.2	0.31716	203078	0.66733
	1305.4	0.59447	203078	0.88585
	1305.6	0.9179	203079	1.18352
	1305.8	1.07052	203079	1.35075
	1306	1.0569	203079	1.35621
	1306.2	1.06466	203079	1.2998
	1306.4	0.94298	203079	1.33081
	1306.6	0.44353	203079	1.52822
	1306.8	-0.45582	203079	1.73191
	1307	-0.83142	203079	1.64769
	1307.2	-0.49021	203079	1.37922
	1307.4	0.07296	203079	1.23978
	1307.6	0.49233	203080	1.2016
	1307.8	0.46557	203080	1.09063
	1308	0.42367	203080	0.91244
	1308.2	0.55826	203080	0.81428
	1308.4	0.68419	203080	0.8863
	1308.6	0.80072	203080	1.03845
	1308.8	0.73881	203080	1.17478
	1309	0.6418	203080	1.27113
	1309.2	0.62083	203080	1.29044
	1309.4	0.66506	203080	1.25211
	1309.6	0.84762	203081	1.29881
	1309.8	0.93863	203081	1.4249
	1310	1.02558	203081	1.34502
	1310.2	1.08185	203081	0.99605
	1310.4	0.9767	203081	0.73942
	1310.6	0.68754	203081	0.81465
	1310.8	0.52364	203081	1.05752
	1311	0.27802	203081	1.15887
	1311.2	-0.01519	203081	1.00754
	1311.4	-0.08737	203082	0.88303
	1311.6	0.29689	203082	1.02527
	1311.8	0.72116	203082	1.14088
	1312	0.97142	203082	0.91314
	1312.2	0.86683	203082	0.65357
	1312.4	0.54327	203082	0.80485
	1312.6	0.28657	203082	1.14821
	1312.8	0.03411	203082	1.27596
	1313	-0.14109	203082	1.23466
	1313.2	-0.18589	203082	1.1321
	1313.4	-0.21211	203083	0.95391
	1313.6	-0.03088	203083	0.82397
	1313.8	0.33695	203083	0.79972
	1314	0.5549	203083	0.84971
	1314.2	0.56969	203083	1.02155
	1314.4	0.61021	203083	1.24157
	1314.6	0.71456	203083	1.32493
	1314.8	0.87331	203083	1.24197
	1315	0.97441	203083	1.13821
	1315.2	0.83747	203083	1.12631
	1315.4	0.7092	203084	1.14828
	1315.6	0.2721	203084	1.08849
	1315.8	-0.49926	203084	0.94476
	1316	-0.61375	203084	0.81289
	1316.2	0.18195	203084	0.74391
	1316.4	0.87682	203084	0.65143
	1316.6	0.34303	203084	0.5193
	1316.8	-0.67807	203084	0.50754
	1317	-0.71452	203084	0.66832
	1317.2	0.10297	203084	0.85504
	1317.4	0.85844	203085	0.95882
	1317.6	0.88989	203085	0.97702
	1317.8	0.31886	203085	0.94349
	1318	-0.09152	203085	0.8794
	1318.2	0.32406	203085	0.78113
	1318.4	1.05558	203085	0.69963
	1318.6	1.24237	203085	0.71356
	1318.8	0.91574	203085	0.85692
	1319	0.78363	203085	1.10212
	1319.2	0.78672	203085	1.36783
	1319.4	0.62829	203086	1.53134
	1319.6	0.23409	203086	1.44327
	1319.8	-0.09073	203086	1.11073
	1320	-0.27506	203086	0.82693
	1320.2	-0.32311	203086	0.84878
	1320.4	0.06267	203086	1.02651
	1320.6	0.59757	203086	1.0568
	1320.8	1.06919	203086	0.96247
	1321	1.25956	203086	1.05213
	1321.2	1.25224	203086	1.4197
	1321.4	1.09826	203087	1.72024
	1321.6	0.72551	203087	1.59517
	1321.8	0.24737	203087	1.06607
	1322	-0.19007	203087	0.50509
	1322.2	-0.32012	203087	0.23854
	1322.4	0.01199	203087	0.2323
	1322.6	0.3518	203087	0.34041
	1322.8	0.47535	203087	0.47231
	1323	0.81115	203087	0.49971
	1323.2	0.87986	203087	0.48711
	1323.4	0.39994	203088	0.63533
	1323.6	-0.17959	203088	0.88468
	1323.8	-0.22093	203088	1.02917
	1324	0.08423	203088	0.99682
	1324.2	0.11067	203088	0.88156
	1324.4	0.21856	203088	0.85502
	1324.6	0.43329	203088	0.93353
	1324.8	0.84369	203088	0.93089
	1325	1.12883	203088	0.75202
	1325.2	0.81313	203088	0.52992
	1325.4	0.27193	203089	0.30597
	1325.6	0.14097	203089	0.05302
	1325.8	0.14666	203089	-0.07471
	1326	0.04734	203089	-0.02575
	1326.2	-0.2571	203089	0.05382
	1326.4	-0.42816	203089	0.21065
	1326.6	-0.13063	203089	0.61935
	1326.8	0.35634	203089	1.17548
	1327	0.51417	203089	1.55294
	1327.2	0.11233	203089	1.49937
	1327.4	-0.17433	203090	1.04783
	1327.6	0.29892	203090	0.58231
	1327.8	1.0715	203090	0.48137
	1328	1.24429	203090	0.62839
	1328.2	0.65859	203090	0.65829
	1328.4	-0.15253	203090	0.52769
	1328.6	-0.51574	203090	0.46118
	1328.8	-0.01762	203090	0.4981
	1329	0.5912	203090	0.50689
	1329.2	1.00355	203090	0.52916
	1329.4	1.61867	203091	0.65868
	1329.6	2.12713	203091	0.72188
	1329.8	1.97643	203091	0.55058
	1330	1.31664	203091	0.31404
	1330.2	0.44268	203091	0.2833
	1330.4	-0.23257	203091	0.45819
	1330.6	-0.32004	203091	0.64565
	1330.8	0.22016	203091	0.79748
	1331	0.73349	203091	0.9082
	1331.2	0.63494	203092	0.82595
	1331.4	-0.11521	203092	0.56873
	1331.6	-0.55397	203092	0.4563
	1331.8	-0.22569	203092	0.65117
	1332	0.37715	203092	0.95712
	1332.2	0.7483	203092	1.0797
	1332.4	0.75484	203092	1.01084
	1332.6	0.9227	203092	0.99423
	1332.8	1.53632	203092	1.05506
	1333	2.0337	203092	1.07181
	1333.2	1.79418	203093	1.12644
	1333.4	0.83221	203093	1.2398
	1333.6	0.22461	203093	1.22457
	1333.8	0.30565	203093	1.14377
	1334	0.20854	203093	1.20534
	1334.2	-0.35783	203093	1.38145
	1334.4	-0.63219	203093	1.46674
	1334.6	-0.08611	203093	1.33195
	1334.8	0.78798	203093	0.98961
	1335	1.23739	203093	0.60805
	1335.2	0.99193	203094	0.46009
	1335.4	0.4856	203094	0.60922
	1335.6	-0.05423	203094	0.85088
	1335.8	-0.47524	203094	1.06767
	1336	-0.47479	203094	1.2984
	1336.2	0.00899	203094	1.4656
	1336.4	0.71107	203094	1.32862
	1336.6	1.15731	203094	0.87159
	1336.8	0.88963	203094	0.49901
	1337	0.21255	203094	0.54394
	1337.2	-0.11694	203095	0.91371
	1337.4	-0.06805	203095	1.29462
	1337.6	-0.06201	203095	1.43199
	1337.8	0.47793	203095	1.28019
	1338	1.28988	203095	1.05226
	1338.2	1.34511	203095	0.93419
	1338.4	0.39505	203095	0.87608
	1338.6	-0.34041	203095	0.84914
	1338.8	-0.21857	203095	0.94622
	1339	0.25351	203095	1.16399
	1339.2	0.27989	203096	1.41602
	1339.4	-0.18216	203096	1.58292
	1339.6	-0.15472	203096	1.47773
	1339.8	0.22197	203096	1.07579
	1340	0.13456	203096	0.69303
	1340.2	-0.22961	203096	0.65167
	1340.4	-0.37696	203096	0.80496
	1340.6	0.07179	203096	0.7741
	1340.8	0.56988	203096	0.66675
	1341	0.78466	203096	0.78596
	1341.2	0.60629	203097	0.95879
	1341.4	-0.02106	203097	0.95287
	1341.6	-0.56868	203097	0.85725
	1341.8	-0.30486	203097	0.8048
	1342	0.38138	203097	0.90632
	1342.2	0.43193	203097	1.15437
	1342.4	0.30356	203097	1.33454
	1342.6	0.44341	203097	1.34088
	1342.8	0.61689	203097	1.31725
	1343	0.52935	203097	1.33618
	1343.2	0.17305	203098	1.26626
	1343.4	0.02884	203098	1.12946
	1343.6	0.32923	203098	1.09919
	1343.8	0.67696	203098	1.11879
	1344	0.48925	203098	1.0221
	1344.2	0.04356	203098	0.9227
	1344.4	0.21735	203098	1.03153
	1344.6	1.06057	203098	1.22407
	1344.8	1.54926	203098	1.26763
	1345	1.17827	203098	1.23641
	1345.2	0.53764	203099	1.29137
	1345.4	0.36999	203099	1.40938
	1345.6	0.58599	203099	1.50792
	1345.8	0.9194	203099	1.55978
	1346	1.32518	203099	1.46958
	1346.2	1.27269	203099	1.19293
	1346.4	0.87285	203099	0.92907
	1346.6	0.80549	203099	0.8474
	1346.8	0.78042	203099	0.83729
	1347	0.35127	203099	0.73444
	1347.2	-0.04332	203100	0.63486
	1347.4	0.23809	203100	0.70988
	1347.6	0.86067	203100	0.83207
	1347.8	0.92806	203100	0.75491
	1348	0.65688	203100	0.55799
	1348.2	0.57155	203100	0.54747
	1348.4	0.94427	203100	0.76393
	1348.6	1.09834	203100	1.0245
	1348.8	0.71536	203100	1.27506
	1349	0.61167	203100	1.48465
	1349.2	0.74652	203101	1.56205
	1349.4	0.49785	203101	1.50825
	1349.6	0.41798	203101	1.37144
	1349.8	0.4369	203101	1.21217
	1350	0.36522	203101	1.10898
	1350.2	0.48798	203101	1.08741
	1350.4	0.78707	203101	1.07743
	1350.6	0.76398	203101	1.06039
	1350.8	0.46153	203101	1.13577
	1351	0.15804	203102	1.23338
	1351.2	0.17797	203102	1.09651
	1351.4	0.47621	203102	0.74629
	1351.6	0.53284	203102	0.57654
	1351.8	0.50965	203102	0.76644
	1352	0.79348	203102	1.05237
	1352.2	1.01846	203102	1.24555
	1352.4	0.91266	203102	1.42092
	1352.6	0.48034	203102	1.58076
	1352.8	0.08565	203102	1.66864
	1353	0.05108	203103	1.7379
	1353.2	0.44051	203103	1.79566
	1353.4	0.88115	203103	1.75684
	1353.6	0.65111	203103	1.54125
	1353.8	0.1135	203103	1.17138
	1354	0.08703	203103	0.8823
	1354.2	0.36481	203103	0.96197
	1354.4	0.45078	203103	1.35714
	1354.6	0.28485	203103	1.65847
	1354.8	0.30062	203103	1.57845
	1355	0.48627	203104	1.2199
	1355.2	0.58849	203104	0.85632
	1355.4	0.47672	203104	0.62756
	1355.6	-0.08676	203104	0.52392
	1355.8	-0.68368	203104	0.57211
	1356	-1.02849	203104	0.7462
	1356.2	-0.79089	203104	0.98349
	1356.4	-0.17494	203104	1.2279
	1356.6	0.33968	203104	1.30131
	1356.8	0.53775	203104	1.19564
	1357	0.6702	203105	1.1197
	1357.2	1.03163	203105	1.06044
	1357.4	0.9768	203105	0.96096
	1357.6	-0.00167	203105	0.94459
	1357.8	-0.85452	203105	0.94663
	1358	-0.74766	203105	0.83837
	1358.2	-0.03702	203105	0.81092
	1358.4	0.46916	203105	0.91407
	1358.6	0.79334	203105	0.91361
	1358.8	1.08185	203105	0.84607
	1359	1.20365	203106	0.89889
	1359.2	0.82368	203106	0.99671
	1359.4	0.35903	203106	0.99856
	1359.6	0.24439	203106	0.97387
	1359.8	0.22517	203106	1.04512
	1360	0.4007	203106	1.24912
	1360.2	0.42606	203106	1.58393
	1360.4	0.3639	203106	1.86159
	1360.6	0.31407	203106	1.80878
	1360.8	0.30641	203106	1.44051
	1361	0.22735	203107	1.04091
	1361.2	0.38059	203107	0.79184
	1361.4	0.94944	203107	0.69177
	1361.6	1.41589	203107	0.76262
	1361.8	1.1901	203107	0.93067
	1362	0.4934	203107	1.0216
	1362.2	0.27812	203107	1.04504
	1362.4	0.63468	203107	1.06371
	1362.6	0.93992	203107	0.98573
	1362.8	0.85245	203107	0.82843
	1363	0.93066	203108	0.81635
	1363.2	0.85658	203108	0.96264
	1363.4	0.40104	203108	1.07136
	1363.6	0.11104	203108	1.12245
	1363.8	-0.12065	203108	1.2614
	1364	-0.25423	203108	1.43427
	1364.2	0.02034	203108	1.33134
	1364.4	0.25498	203108	0.89945
	1364.6	-0.17437	203108	0.46516
	1364.8	-0.69812	203108	0.24923
	1365	-0.62665	203109	0.31037
	1365.2	-0.17868	203109	0.54231
	1365.4	0.46939	203109	0.65298
	1365.6	0.95291	203109	0.55935
	1365.8	0.98465	203109	0.54451
	1366	0.60512	203109	0.8126
	1366.2	0.03979	203109	1.20474
	1366.4	-0.47125	203109	1.45005
	1366.6	-0.62499	203109	1.56647
	1366.8	-0.64367	203109	1.80394
	1367	-0.48237	203110	2.16288
	1367.2	0.28612	203110	2.31399
	1367.4	1.22062	203110	2.15843
	1367.6	1.13058	203110	1.92745
	1367.8	0.28843	203110	1.76647
	1368	-0.35951	203110	1.691
	1368.2	-0.46551	203110	1.65717
	1368.4	-0.03721	203110	1.58434
	1368.6	0.59795	203110	1.44099
	1368.8	0.83858	203110	1.25442
	1369	0.60014	203111	1.09671
	1369.2	0.51677	203111	1.05466
	1369.4	0.58783	203111	1.1597
	1369.6	0.31776	203111	1.34129
	1369.8	0.00541	203111	1.48381
	1370	0.16216	203111	1.55506
	1370.2	0.48722	203111	1.61069
	1370.4	0.33989	203111	1.67081
	1370.6	-0.24239	203111	1.62791
	1370.8	-0.87506	203112	1.41442
	1371	-0.9416	203112	1.22685
	1371.2	-0.17882	203112	1.22835
	1371.4	0.7788	203112	1.23524
	1371.6	1.23107	203112	1.07821
	1371.8	0.90961	203112	0.90183
	1372	0.14852	203112	0.90119
	1372.2	-0.23589	203112	1.03432
	1372.4	0.01844	203112	1.09093
	1372.6	0.33908	203112	0.94337
	1372.8	0.53893	203113	0.72769
	1373	0.8294	203113	0.65315
	1373.2	0.94243	203113	0.73909
	1373.4	0.78592	203113	0.89703
	1373.6	0.59492	203113	1.07552
	1373.8	0.59541	203113	1.29147
	1374	0.72641	203113	1.44657
	1374.2	0.96231	203113	1.32868
	1374.4	0.86737	203113	0.90565
	1374.6	0.61747	203113	0.37327
	1374.8	0.56622	203114	0.0294
	1375	1.00047	203114	0.03967
	1375.2	1.42678	203114	0.29719
	1375.4	1.06389	203114	0.62091
	1375.6	0.31373	203114	0.80121
	1375.8	-0.2447	203114	0.73561
	1376	0.00625	203114	0.61902
	1376.2	1.15011	203114	0.6911
	1376.4	1.98187	203114	0.90318
	1376.6	1.88312	203114	1.01219
	1376.8	0.95362	203115	0.90342
	1377	-0.10243	203115	0.68638
	1377.2	-0.3751	203115	0.41282
	1377.4	0.37451	203115	0.0499
	1377.6	1.07148	203115	-0.19306
	1377.8	1.4039	203115	-0.16803
	1378	1.24863	203115	-0.20548
	1378.2	0.33816	203115	-0.51236
	1378.4	-0.1724	203115	-0.74631
	1378.6	0.46136	203115	-0.64133
	1378.8	0.88813	203116	-0.44231
	1379	0.21096	203116	-0.45274
	1379.2	-0.50235	203116	-0.59496
	1379.4	-0.0393	203116	-0.58686
	1379.6	0.93258	203116	-0.31483
	1379.8	1.06554	203116	0.13765
	1380	0.75692	203116	0.55873
	1380.2	1.09602	203116	0.80093
	1380.4	1.70368	203116	0.94308
	1380.6	1.40111	203116	1.06972
	1380.8	0.44824	203117	1.10864
	1381	-0.1671	203117	1.07006
	1381.2	-0.37132	203117	1.10178
	1381.4	-0.36157	203117	1.1925
	1381.6	0.01213	203117	1.21878
	1381.8	0.59674	203117	1.1825
	1382	0.64837	203117	1.12586
	1382.2	0.11081	203117	1.06075
	1382.4	-0.28483	203117	1.01929
	1382.6	-0.58429	203117	0.99537
	1382.8	-1.02104	203118	0.98142
	1383	-1.19586	203118	0.98247
	1383.2	-0.70166	203118	0.96586
	1383.4	0.33363	203118	0.94002
	1383.6	0.96156	203118	0.96656
	1383.8	0.647	203118	1.0243
	1384	0.45835	203118	1.06348
	1384.2	1.02662	203118	1.05887
	1384.4	1.13536	203118	0.88873
	1384.6	0.69255	203118	0.53762
	1384.8	0.4356	203119	0.24525
	1385	0.36021	203119	0.11606
	1385.2	0.35368	203119	0.11307
	1385.4	0.55554	203119	0.30271
	1385.6	0.60232	203119	0.64273
	1385.8	0.19553	203119	0.95305
	1386	-0.54436	203119	1.12922
	1386.2	-0.79488	203119	1.19982
	1386.4	-0.05702	203119	1.20182
	1386.6	0.82797	203119	1.1865
	1386.8	1.02096	203120	1.21258
	1387	0.92705	203120	1.25759
	1387.2	0.90148	203120	1.32319
	1387.4	0.85533	203120	1.36527
	1387.6	0.58464	203120	1.2347
	1387.8	0.26803	203120	0.94801
	1388	0.49579	203120	0.67337
	1388.2	0.84555	203120	0.46725
	1388.4	0.46839	203120	0.32565
	1388.6	0.01846	203120	0.28697
	1388.8	-0.06148	203121	0.39837
	1389	-0.3757	203121	0.71389
	1389.2	-0.62139	203121	1.13688
	1389.4	-0.45921	203121	1.39211
	1389.6	-0.16622	203121	1.34492
	1389.8	0.08893	203121	1.06116
	1390	0.16528	203121	0.72525
	1390.2	-0.02476	203121	0.63641
	1390.4	0.19649	203121	0.93506
	1390.6	0.97174	203122	1.39573
	1390.8	1.37345	203122	1.77143
	1391	1.01048	203122	1.98939
	1391.2	0.43582	203122	1.98318
	1391.4	0.17744	203122	1.83322
	1391.6	0.05064	203122	1.74671
	1391.8	-0.24173	203122	1.67925
	1392	-0.38752	203122	1.51246
	1392.2	0.07782	203122	1.3279
	1392.4	0.41634	203122	1.188
	1392.6	0.31194	203123	1.08036
	1392.8	0.2063	203123	1.09779
	1393	0.26126	203123	1.29127
	1393.2	0.0081	203123	1.45215
	1393.4	-0.32118	203123	1.39366
	1393.6	-0.35117	203123	1.21808
	1393.8	-0.17199	203123	1.08771
	1394	-0.035	203123	1.00469
	1394.2	0.28425	203123	0.95813
	1394.4	1.03475	203123	0.96384
	1394.6	1.41529	203124	0.95343
	1394.8	0.88314	203124	0.9333
	1395	0.18668	203124	1.03779
	1395.2	-0.00145	203124	1.29424
	1395.4	0.05436	203124	1.4005
	1395.6	0.13584	203124	1.19427
	1395.8	0.16825	203124	1.02802
	1396	0.11536	203124	1.11361
	1396.2	0.16373	203124	1.18917
	1396.4	0.33344	203124	1.12801
	1396.6	0.41859	203125	1.09132
	1396.8	0.23804	203125	1.11514
	1397	0.22662	203125	1.08225
	1397.2	0.57417	203125	0.97301
	1397.4	0.78119	203125	0.98634
	1397.6	0.67318	203125	1.17281
	1397.8	0.50999	203125	1.2529
	1398	0.47771	203125	1.12195
	1398.2	0.25608	203125	1.0451
	1398.4	-0.12017	203125	1.15899
	1398.6	-0.11705	203126	1.32279
	1398.8	0.12205	203126	1.4805
	1399	0.68912	203126	1.56506
	1399.2	1.44794	203126	1.39726
	1399.4	1.4681	203126	1.05468
	1399.6	1.0523	203126	0.79791
	1399.8	0.96166	203126	0.7589
	1400	1.34994	203126	0.87551
	1400.2	1.5042	203126	1.01988
	1400.4	1.04919	203126	1.19292
	1400.6	0.72267	203127	1.41755
	1400.8	0.60773	203127	1.62701
	1401	0.59651	203127	1.74668
	1401.2	0.63558	203127	1.65555
	1401.4	0.38888	203127	1.29935
	1401.6	0.293	203127	0.90096
	1401.8	0.7935	203127	0.73336
	1402	1.38078	203127	0.87589
	1402.2	1.28412	203127	1.16031
	1402.4	0.83295	203127	1.3523
	1402.6	0.51908	203128	1.3408
	1402.8	0.18363	203128	1.20242
	1403	-0.18501	203128	0.99449
	1403.2	-0.42914	203128	0.73605
	1403.4	-0.22304	203128	0.66529
	1403.6	0.11854	203128	0.93328
	1403.8	0.1559	203128	1.25652
	1404	0.31739	203128	1.37
	1404.2	0.78906	203128	1.35974
	1404.4	1.25992	203128	1.35598
	1404.6	1.57239	203129	1.3622
	1404.8	1.46488	203129	1.28062
	1405	0.98627	203129	1.07033
	1405.2	0.40149	203129	0.89168
	1405.4	0.35844	203129	0.82103
	1405.6	0.51623	203129	0.7439
	1405.8	0.30003	203129	0.7044
	1406	0.2354	203129	0.84296
	1406.2	0.56065	203129	1.08476
	1406.4	0.54704	203129	1.28087
	1406.6	-0.1388	203130	1.37089
	1406.8	-0.58751	203130	1.33733
	1407	-0.59194	203130	1.23289
	1407.2	-0.50615	203130	1.11468
	1407.4	-0.00667	203130	0.90864
	1407.6	0.27274	203130	0.57065
	1407.8	-0.0112	203130	0.25407
	1408	-0.55697	203130	0.12938
	1408.2	-0.83349	203130	0.24096
	1408.4	-0.496	203130	0.56925
	1408.6	-0.24735	203131	0.9879
	1408.8	-0.56758	203131	1.26483
	1409	-0.67818	203131	1.29256
	1409.2	0.03307	203131	1.26955
	1409.4	1.02686	203131	1.3483
	1409.6	1.51048	203131	1.36175
	1409.8	1.33877	203131	1.26517
	1410	0.85071	203131	1.23228
	1410.2	0.27461	203131	1.24511
	1410.4	0.1057	203132	1.19851
	1410.6	0.43431	203132	1.17403
	1410.8	0.77107	203132	1.21982
	1411	0.77642	203132	1.16674
	1411.2	0.54361	203132	0.9543
	1411.4	0.65251	203132	0.77091
	1411.6	1.06574	203132	0.70812
	1411.8	1.29435	203132	0.74183
	1412	1.03443	203132	0.95221
	1412.2	0.90489	203132	1.21516
	1412.4	1.10843	203133	1.2038
	1412.6	0.9361	203133	0.93347
	1412.8	0.06332	203133	0.71114
	1413	-0.62735	203133	0.61258
	1413.2	-0.53463	203133	0.46402
	1413.4	0.41446	203133	0.20909
	1413.6	0.78005	203133	0.04367
	1413.8	0.33346	203133	0.14284
	1414	-0.0667	203133	0.38838
	1414.2	0.10848	203133	0.51872
	1414.4	0.52703	203134	0.47918
	1414.6	0.2211	203134	0.45784
	1414.8	-0.48168	203134	0.59369
	1415	-0.54388	203134	0.69447
	1415.2	-0.18848	203134	0.51839
	1415.4	0.13795	203134	0.30432
	1415.6	0.34411	203134	0.44082
	1415.8	0.7119	203134	0.82638
	1416	1.01628	203134	1.13515
	1416.2	1.05062	203134	1.27535
	1416.4	1.10689	203135	1.27968
	1416.6	1.01331	203135	1.18753
	1416.8	0.99784	203135	1.13542
	1417	1.37219	203135	1.20392
	1417.2	1.416	203135	1.23172
	1417.4	0.86658	203135	1.13245
	1417.6	0.6942	203135	1.11847
	1417.8	0.86943	203135	1.27144
	1418	0.77365	203135	1.36709
	1418.2	0.23393	203135	1.32679
	1418.4	0.01006	203136	1.31807
	1418.6	0.64948	203136	1.39197
	1418.8	1.37062	203136	1.35875
	1419	1.34815	203136	1.1276
	1419.2	0.52027	203136	0.94078
	1419.4	-0.09297	203136	1.01774
	1419.6	-0.09772	203136	1.23735
	1419.8	0.25676	203136	1.3631
	1420	0.39957	203136	1.29658
	1420.2	0.24405	203136	1.22369
	1420.4	0.12405	203137	1.41893
	1420.6	0.02903	203137	1.72283
	1420.8	-0.30569	203137	1.76939
	1421	-0.30179	203137	1.58982
	1421.2	0.26351	203137	1.40442
	1421.4	0.63792	203137	1.26906
	1421.6	0.59734	203137	1.19753
	1421.8	0.59474	203137	1.18738
	1422	0.32714	203137	1.14813
	1422.2	0.01154	203137	1.08678
	1422.4	0.37259	203138	1.14625
	1422.6	0.67898	203138	1.32539
	1422.8	0.24187	203138	1.47506
	1423	-0.11523	203138	1.52564
	1423.2	0.17763	203138	1.48607
	1423.4	0.51996	203138	1.36295
	1423.6	0.63059	203138	1.18944
	1423.8	0.60403	203138	1.01236
	1424	0.54018	203138	0.83815
	1424.2	0.41161	203138	0.69028
	1424.4	-0.00136	203139	0.66224
	1424.6	-0.31629	203139	0.80227
	1424.8	-0.31465	203139	0.94894
	1425	-0.41861	203139	0.92516
	1425.2	-0.44154	203139	0.79803
	1425.4	0.01813	203139	0.75252
	1425.6	0.96494	203139	0.85954
	1425.8	1.19969	203139	1.02232
	1426	0.41631	203139	1.08414
	1426.2	-0.17439	203139	1.03618
	1426.4	-0.43651	203140	0.93985
	1426.6	-0.5972	203140	0.8131
	1426.8	-0.41498	203140	0.73477
	1427	-0.20082	203140	0.77449
	1427.2	0.1584	203140	0.88454
	1427.4	1.11975	203140	0.90713
	1427.6	1.89204	203140	0.69727
	1427.8	1.57805	203140	0.34056
	1428	0.64203	203140	0.23488
	1428.2	0.0111	203140	0.6018
	1428.4	0.02927	203141	1.11565
	1428.6	0.1432	203141	1.421
	1428.8	0.18249	203141	1.53527
	1429	0.01797	203141	1.57904
	1429.2	0.11039	203141	1.46054
	1429.4	0.20543	203141	1.05184
	1429.6	-0.01837	203141	0.5842
	1429.8	-0.09335	203141	0.4515
	1430	-0.01849	203141	0.66227
	1430.2	0.2314	203142	0.81441
	1430.4	0.52307	203142	0.69726
	1430.6	0.35455	203142	0.5618
	1430.8	0.09054	203142	0.64606
	1431	0.07732	203142	0.78994
	1431.2	0.12433	203142	0.79869
	1431.4	0.26026	203142	0.70553
	1431.6	0.16986	203142	0.54494
	1431.8	0.11442	203142	0.46583
	1432	0.36802	203142	0.73298
	1432.2	0.51213	203143	1.24985
	1432.4	0.18629	203143	1.67273
	1432.6	0.14109	203143	1.90141
	1432.8	0.37015	203143	1.92655
	1433	0.37564	203143	1.6685
	1433.2	0.30995	203143	1.23834
	1433.4	0.33534	203143	0.96074
	1433.6	0.20378	203143	0.99293
	1433.8	0.09499	203143	1.11902
	1434	-0.12129	203143	1.07521
	1434.2	-0.31756	203144	0.88215
	1434.4	-0.03019	203144	0.78706
	1434.6	0.36433	203144	0.92864
	1434.8	0.49024	203144	1.19426
	1435	0.28649	203144	1.38722
	1435.2	0.19951	203144	1.37473
	1435.4	0.52173	203144	1.22654
	1435.6	0.64255	203144	1.2084
	1435.8	0.61236	203144	1.43524
	1436	0.9927	203144	1.68412
	1436.2	1.50443	203145	1.67001
	1436.4	1.68261	203145	1.43372
	1436.6	1.7271	203145	1.2829
	1436.8	1.23557	203145	1.28213
	1437	0.72977	203145	1.24004
	1437.2	0.76109	203145	1.0793
	1437.4	0.56368	203145	0.9017
	1437.6	0.1893	203145	0.90204
	1437.8	0.05743	203145	1.04541
	1438	-0.02211	203145	1.1128
	1438.2	0.07206	203146	1.10627
	1438.4	-0.07664	203146	1.10383
	1438.6	-0.25769	203146	1.03887
	1438.8	0.0532	203146	0.88346
	1439	0.36423	203146	0.79065
	1439.2	0.73053	203146	0.8783
	1439.4	1.06	203146	0.98685
	1439.6	0.57234	203146	0.98542
	1439.8	-0.13197	203146	1.0338
	1440	-0.16851	203146	1.13651
	1440.2	-0.03695	203147	1.059
	1440.4	0.28888	203147	0.86633
	1440.6	0.6856	203147	0.89465
	1440.8	0.57531	203147	1.19822
	1441	0.31179	203147	1.40887
	1441.2	0.22251	203147	1.31581
	1441.4	-0.05046	203147	1.14112
	1441.6	-0.03107	203147	1.09593
	1441.8	0.37505	203147	1.1181
	1442	0.77971	203147	1.13559
	1442.2	0.84374	203148	1.1589
	1442.4	0.85208	203148	1.15132
	1442.6	0.69262	203148	1.05702
	1442.8	0.3524	203148	0.88971
	1443	0.23481	203148	0.72406
	1443.2	0.45688	203148	0.69974
	1443.4	0.88116	203148	0.84554
	1443.6	1.07234	203148	0.97311
	1443.8	0.75292	203148	0.98184
	1444	0.19612	203148	0.93397
	1444.2	-0.15025	203149	0.97556
	1444.4	-0.2126	203149	1.20619
	1444.6	-0.03117	203149	1.36382
	1444.8	0.09914	203149	1.11713
	1445	0.24857	203149	0.6869
	1445.2	0.45879	203149	0.54877
	1445.4	0.62369	203149	0.75513
	1445.6	0.56214	203149	0.98315
	1445.8	0.69624	203149	1.00966
	1446	0.7172	203149	0.98348
	1446.2	0.44472	203150	1.11231
	1446.4	0.26304	203150	1.24069
	1446.6	0.66162	203150	1.17317
	1446.8	1.04391	203150	1.07935
	1447	1.34303	203150	1.15928
	1447.2	1.52502	203150	1.34371
	1447.4	1.01472	203150	1.43814
	1447.6	0.47523	203150	1.29776
	1447.8	0.55242	203150	0.96468
	1448	0.48969	203150	0.65451
	1448.2	0.00151	203151	0.5462
	1448.4	0.07432	203151	0.61523
	1448.6	0.93917	203151	0.66862
	1448.8	1.68816	203151	0.54481
	1449	1.59391	203151	0.36706
	1449.2	1.09665	203151	0.47765
	1449.4	0.70478	203151	0.89118
	1449.6	0.40824	203151	1.17628
	1449.8	0.35213	203151	1.10148
	1450	0.31701	203152	0.85308
	1450.2	0.09558	203152	0.66147
	1450.4	-0.29363	203152	0.61316
	1450.6	-0.55655	203152	0.69108
	1450.8	-0.68488	203152	0.83719
	1451	-0.49898	203152	0.94176
	1451.2	-0.10938	203152	0.93513
	1451.4	0.22309	203152	0.89525
	1451.6	0.68195	203152	0.9379
	1451.8	1.16013	203152	1.09057
	1452	1.34723	203153	1.15399
	1452.2	1.02509	203153	0.95121
	1452.4	0.21742	203153	0.74068
	1452.6	-0.22825	203153	0.75381
	1452.8	-0.19985	203153	0.81367
	1453	-0.17187	203153	0.77069
	1453.2	-0.40914	203153	0.75001
	1453.4	-0.53416	203153	0.8308
	1453.6	-0.20175	203153	0.95262
	1453.8	0.12532	203153	1.0751
	1454	0.19795	203154	1.15644
	1454.2	0.28165	203154	1.15276
	1454.4	0.24651	203154	1.05023
	1454.6	-0.04526	203154	0.82187
	1454.8	-0.47898	203154	0.58845
	1455	-0.35816	203154	0.62193
	1455.2	0.42516	203154	0.90246
	1455.4	0.88802	203154	1.09987
	1455.6	0.84362	203154	1.12172
	1455.8	0.84643	203154	1.15675
	1456	0.97889	203155	1.28437
	1456.2	0.89594	203155	1.45746
	1456.4	0.26655	203155	1.57321
	1456.6	-0.42617	203155	1.53695
	1456.8	-0.42228	203155	1.35434
	1457	-0.02057	203155	1.09668
	1457.2	0.34092	203155	0.85284
	1457.4	0.47089	203155	0.68752
	1457.6	0.53416	203155	0.58991
	1457.8	0.72114	203155	0.51896
	1458	0.97389	203156	0.49332
	1458.2	0.99088	203156	0.55087
	1458.4	0.85244	203156	0.75476
	1458.6	0.71335	203156	1.07246
	1458.8	0.52379	203156	1.28178
	1459	0.46609	203156	1.37431
	1459.2	0.42515	203156	1.55347
	1459.4	0.35711	203156	1.78477
	1459.6	0.29073	203156	1.86637
	1459.8	0.38096	203156	1.72911
	1460	0.65348	203157	1.49986
	1460.2	0.56214	203157	1.42915
	1460.4	0.35122	203157	1.5168
	1460.6	0.62122	203157	1.4335
	1460.8	0.78965	203157	1.0577
	1461	0.50044	203157	0.68892
	1461.2	0.27556	203157	0.58569
	1461.4	0.22942	203157	0.67574
	1461.6	0.03784	203157	0.77936
	1461.8	0.06067	203157	0.81615
	1462	0.28897	203158	0.85916
	1462.2	0.4007	203158	1.03062
	1462.4	0.31941	203158	1.27845
	1462.6	0.28831	203158	1.42612
	1462.8	0.59074	203158	1.41283
	1463	0.75451	203158	1.31752
	1463.2	0.70218	203158	1.22376
	1463.4	0.94375	203158	1.07241
	1463.6	1.16723	203158	0.81083
	1463.8	0.76911	203158	0.58207
	1464	0.76382	203159	0.50818
	1464.2	1.32858	203159	0.49946
	1464.4	1.0426	203159	0.47313
	1464.6	0.14039	203159	0.55974
	1464.8	-0.12719	203159	0.84144
	1465	0.29904	203159	1.14291
	1465.2	0.49764	203159	1.31918
	1465.4	0.30106	203159	1.4366
	1465.6	0.32799	203159	1.57831
	1465.8	0.23639	203159	1.74922
	1466	-0.11533	203160	1.85421
	1466.2	-0.18312	203160	1.74554
	1466.4	0.07756	203160	1.47789
	1466.6	0.24935	203160	1.20301
	1466.8	0.06155	203160	1.00751
	1467	-0.23075	203160	0.96276
	1467.2	-0.42669	203160	0.89453
	1467.4	-0.46693	203160	0.64555
	1467.6	-0.13404	203160	0.46346
	1467.8	0.25969	203160	0.57419
	1468	0.38525	203161	0.89381
	1468.2	0.52033	203161	1.21954
	1468.4	0.7483	203161	1.35179
	1468.6	0.96522	203161	1.28192
	1468.8	0.88472	203161	1.18376
	1469	0.62882	203161	1.14766
	1469.2	0.5266	203161	1.12438
	1469.4	0.49259	203161	1.10431
	1469.6	0.22073	203161	1.13801
	1469.8	-0.55285	203162	1.13555
	1470	-1.24104	203162	0.96946
	1470.2	-1.09041	203162	0.84918
	1470.4	-0.13384	203162	1.01735
	1470.6	0.62773	203162	1.18852
	1470.8	0.89949	203162	1.04687
	1471	0.50578	203162	0.76298
	1471.2	0.28592	203162	0.61063
	1471.4	0.57614	203162	0.69799
	1471.6	0.79186	203162	0.94847
	1471.8	0.15355	203163	1.05937
	1472	-0.72502	203163	0.89666
	1472.2	-0.69498	203163	0.67277
	1472.4	-0.13605	203163	0.5536
	1472.6	0.0902	203163	0.55681
	1472.8	-0.08962	203163	0.68435
	1473	-0.02929	203163	0.82435
	1473.2	0.37708	203163	0.89278
	1473.4	0.86363	203163	0.90063
	1473.6	1.01961	203163	0.82809
	1473.8	1.00525	203164	0.7414
	1474	1.03749	203164	0.73034
	1474.2	0.94892	203164	0.7414
	1474.4	0.75167	203164	0.69822
	1474.6	0.83036	203164	0.70323
	1474.8	0.7343	203164	0.87717
	1475	0.14245	203164	1.09996
	1475.2	-0.34073	203164	1.22217
	1475.4	-0.6072	203164	1.24037
	1475.6	-0.61859	203164	1.18845
	1475.8	-0.21303	203165	1.12646
	1476	0.24796	203165	1.06515
	1476.2	0.63417	203165	1.0059
	1476.4	1.01195	203165	1.04874
	1476.6	1.31502	203165	1.10566
	1476.8	0.84113	203165	0.9587
	1477	0.03534	203165	0.71199
	1477.2	-0.06327	203165	0.66134
	1477.4	0.56405	203165	0.86465
	1477.6	1.10459	203165	1.13484
	1477.8	0.93256	203166	1.21759
	1478	0.50265	203166	1.117
	1478.2	-0.06575	203166	1.09598
	1478.4	-0.63072	203166	1.20144
	1478.6	-0.91985	203166	1.27036
	1478.8	-0.79823	203166	1.2753
	1479	0.11526	203166	1.27765
	1479.2	1.06612	203166	1.25492
	1479.4	1.5004	203166	1.14693
	1479.6	1.20743	203166	1.08247
	1479.8	0.0242	203167	1.19269
	1480	-0.73266	203167	1.27707
	1480.2	-0.42591	203167	1.20097
	1480.4	-0.30276	203167	1.14878
	1480.6	-0.61714	203167	1.2305
	1480.8	-0.37797	203167	1.42518
	1481	0.59146	203167	1.70603
	1481.2	1.3238	203167	1.87284
	1481.4	1.31293	203167	1.78854
	1481.6	0.76144	203167	1.59538
	1481.8	0.59358	203168	1.42
	1482	0.92523	203168	1.2809
	1482.2	1.19328	203168	1.13434
	1482.4	1.27107	203168	0.93172
	1482.6	1.19734	203168	0.77524
	1482.8	1.13824	203168	0.77955
	1483	1.28944	203168	0.84885
	1483.2	1.12832	203168	0.91986
	1483.4	0.64537	203168	1.03683
	1483.6	0.72943	203168	1.1321
	1483.8	1.44243	203169	1.21403
	1484	1.28419	203169	1.41475
	1484.2	0.26332	203169	1.60636
	1484.4	-0.25864	203169	1.49774
	1484.6	0.22524	203169	1.19614
	1484.8	0.85215	203169	1.13284
	1485	0.84557	203169	1.30729
	1485.2	0.71758	203169	1.29936
	1485.4	0.5907	203169	1.03203
	1485.6	0.42956	203169	0.73277
	1485.8	0.56281	203170	0.5055
	1486	0.55994	203170	0.4057
	1486.2	0.11245	203170	0.53575
	1486.4	-0.44207	203170	0.87479
	1486.6	-0.52339	203170	1.23459
	1486.8	-0.01741	203170	1.51262
	1487	0.45158	203170	1.65516
	1487.2	0.25228	203170	1.53079
	1487.4	-0.32709	203170	1.26752
	1487.6	-0.42802	203170	1.15488
	1487.8	0.14538	203171	1.18756
	1488	0.8823	203171	1.2091
	1488.2	1.10537	203171	1.23393
	1488.4	0.8707	203171	1.25401
	1488.6	0.85268	203171	1.15822
	1488.8	0.77596	203171	0.95645
	1489	0.44109	203171	0.75626
	1489.2	0.44286	203171	0.65588
	1489.4	0.89297	203171	0.7253
	1489.6	0.48195	203172	0.92523
	1489.8	-0.40777	203172	1.02186
	1490	-0.38642	203172	0.90442
	1490.2	0.01209	203172	0.80699
	1490.4	-0.14013	203172	0.93193
	1490.6	-0.39051	203172	1.17865
	1490.8	0.00914	203172	1.33415
	1491	0.48083	203172	1.31713
	1491.2	0.42932	203172	1.31823
	1491.4	0.27323	203172	1.47771
	1491.6	0.28565	203173	1.52692
	1491.8	0.55639	203173	1.22983
	1492	1.00057	203173	0.81405
	1492.2	1.30902	203173	0.64109
	1492.4	1.04565	203173	0.77223
	1492.6	0.78016	203173	0.98876
	1492.8	0.97936	203173	1.02595
	1493	1.0762	203173	0.82668
	1493.2	0.71441	203173	0.54979
	1493.4	0.28509	203173	0.37469
	1493.6	0.37909	203174	0.396
	1493.8	0.82441	203174	0.57151
	1494	0.73115	203174	0.73271
	1494.2	0.06236	203174	0.79057
	1494.4	0.00423	203174	0.77517
	1494.6	0.81327	203174	0.70135
	1494.8	1.19676	203174	0.62946
	1495	0.86818	203174	0.60982
	1495.2	0.63581	203174	0.59928
	1495.4	0.54292	203174	0.54816
	1495.6	0.22557	203175	0.47714
	1495.8	0.10303	203175	0.51527
	1496	0.06442	203175	0.68432
	1496.2	-0.36042	203175	0.76909
	1496.4	-0.80521	203175	0.63172
	1496.6	-0.60962	203175	0.42439
	1496.8	0.28515	203175	0.35612
	1497	0.52557	203175	0.38408
	1497.2	-0.0973	203175	0.33117
	1497.4	0.02548	203175	0.21511
	1497.6	0.8496	203176	0.19949
	1497.8	0.908	203176	0.41292
	1498	0.08113	203176	0.77597
	1498.2	-0.32345	203176	1.06785
	1498.4	0.16152	203176	1.26182
	1498.6	0.62973	203176	1.39868
	1498.8	0.4935	203176	1.3427
	1499	-0.04753	203176	1.07365
	1499.2	-0.36101	203176	0.83848
	1499.4	-0.40951	203176	0.74456
	1499.6	-0.51954	203177	0.78749
	1499.8	-0.4679	203177	1.03821
	1500	-0.16909	203177	1.38399
	1500.2	0.10309	203177	1.59951
	1500.4	0.15192	203177	1.59249
	1500.6	-0.00592	203177	1.4037
	1500.8	0.17443	203177	1.25972
	1501	0.50593	203177	1.34119
	1501.2	0.45234	203177	1.45196
	1501.4	0.16441	203177	1.34452
	1501.6	-0.27001	203178	1.05459
	1501.8	-0.50073	203178	0.75294
	1502	-0.45578	203178	0.53281
	1502.2	-0.4976	203178	0.45215
	1502.4	-0.56449	203178	0.59074
	1502.6	-0.5056	203178	0.97043
	1502.8	-0.32876	203178	1.42392
	1503	-0.05909	203178	1.66711
	1503.2	0.71865	203178	1.63006
	1503.4	1.66266	203178	1.50379
	1503.6	1.98569	203179	1.40128
	1503.8	1.55424	203179	1.25756
	1504	0.87404	203179	1.0601
	1504.2	0.56949	203179	0.88365
	1504.4	0.81753	203179	0.77209
	1504.6	0.77259	203179	0.74725
	1504.8	0.10898	203179	0.79513
	1505	-0.16429	203179	0.89565
	1505.2	0.26941	203179	1.04679
	1505.4	0.58205	203179	1.22733
	1505.6	0.78289	203180	1.36899
	1505.8	1.33989	203180	1.43882
	1506	1.50477	203180	1.49287
	1506.2	0.64327	203180	1.54239
	1506.4	0.18938	203180	1.61119
	1506.6	0.66594	203180	1.78875
	1506.8	0.86768	203180	1.95394
	1507	0.63228	203180	1.96172
	1507.2	0.54747	203180	1.8585
	1507.4	0.42479	203180	1.68172
	1507.6	0.41005	203181	1.53819
	1507.8	0.41983	203181	1.56534
	1508	0.40475	203181	1.69311
	1508.2	0.68079	203181	1.73597
	1508.4	0.67466	203181	1.61269
	1508.6	0.06954	203181	1.39022
	1508.8	-0.22662	203181	1.22609
	1509	-0.02637	203181	1.1913
	1509.2	0.60855	203181	1.22323
	1509.4	1.02226	203182	1.25438
	1509.6	0.58898	203182	1.25101
	1509.8	0.3139	203182	1.1577
	1510	0.63993	203182	0.95452
	1510.2	0.88506	203182	0.72231
	1510.4	0.77952	203182	0.62469
	1510.6	0.24169	203182	0.71599
	1510.8	-0.13923	203182	0.874
	1511	0.19788	203182	1.0892
	1511.2	0.63291	203182	1.37611
	1511.4	0.34301	203183	1.58238
	1511.6	0.1354	203183	1.57376
	1511.8	0.62772	203183	1.34438
	1512	1.21964	203183	1.12692
	1512.2	1.26956	203183	1.1987
	1512.4	0.99525	203183	1.47104
	1512.6	1.04384	203183	1.66532
	1512.8	1.02232	203183	1.70991
	1513	0.67458	203183	1.67564
	1513.2	0.43308	203183	1.57728
	1513.4	0.68871	203184	1.39131
	1513.6	1.03338	203184	1.1545
	1513.8	1.10383	203184	1.02351
	1514	0.93614	203184	1.08921
	1514.2	0.61695	203184	1.2121
	1514.4	0.3002	203184	1.27695
	1514.6	-0.04812	203184	1.31125
	1514.8	-0.20777	203184	1.29727
	1515	0.07027	203184	1.18932
	1515.2	0.61958	203184	1.05946
	1515.4	0.68451	203185	1.07773
	1515.6	0.40952	203185	1.25616
	1515.8	0.3136	203185	1.313
	1516	0.37025	203185	1.00388
	1516.2	0.20224	203185	0.49983
	1516.4	0.01534	203185	0.14693
	1516.6	0.02601	203185	0.10129
	1516.8	0.03378	203185	0.32117
	1517	0.05591	203185	0.67366
	1517.2	0.34844	203185	0.99725
	1517.4	0.41276	203186	1.12216
	1517.6	0.05179	203186	0.90692
	1517.8	0.13813	203186	0.45354
	1518	0.7503	203186	0.10845
	1518.2	0.79815	203186	0.11894
	1518.4	0.24256	203186	0.4972
	1518.6	-0.20945	203186	0.97967
	1518.8	-0.46309	203186	1.13911
	1519	-0.42985	203186	0.93794
	1519.2	0.0742	203186	0.75446
	1519.4	0.64731	203187	0.76958
	1519.6	0.58352	203187	0.9095
	1519.8	0.23844	203187	1.07852
	1520	0.38521	203187	1.0933
	1520.2	0.43912	203187	0.95441
	1520.4	0.14516	203187	0.90947
	1520.6	0.27376	203187	1.08265
	1520.8	0.74663	203187	1.46838
	1521	0.88496	203187	1.8911
	1521.2	0.62119	203187	2.00352
	1521.4	0.14506	203188	1.7133
	1521.6	0.03995	203188	1.30431
	1521.8	0.2772	203188	0.99948
	1522	0.00428	203188	0.79716
	1522.2	-0.18162	203188	0.59678
	1522.4	0.39876	203188	0.30501
	1522.6	0.8905	203188	-0.01058
	1522.8	0.74754	203188	-0.10541
	1523	0.57001	203188	0.17966
	1523.2	1.19695	203188	0.64727
	1523.4	1.76253	203189	0.91624
	1523.6	1.75311	203189	0.84065
	1523.8	1.26492	203189	0.62268
	1524	0.33287	203189	0.51448
	1524.2	-0.32127	203189	0.56111
	1524.4	-0.48055	203189	0.67799
	1524.6	-0.47045	203189	0.85599
	1524.8	-0.46309	203189	1.14787
	1525	-0.50796	203189	1.43473
	1525.2	-0.14466	203189	1.54433
	1525.4	0.29549	203190	1.56166
	1525.6	0.24839	203190	1.53463
	1525.8	0.34419	203190	1.31043
	1526	0.88639	203190	0.86996
	1526.2	1.37865	203190	0.52483
	1526.4	1.62381	203190	0.62202
	1526.6	1.43035	203190	1.08592
	1526.8	0.94266	203190	1.57083
	1527	0.65797	203190	1.85378
	1527.2	1.11353	203190	1.84268
	1527.4	1.76864	203191	1.53414
	1527.6	1.45219	203191	1.12081
	1527.8	0.98457	203191	0.84536
	1528	0.92537	203191	0.72761
	1528.2	0.68534	203191	0.65893
	1528.4	0.34563	203191	0.65163
	1528.6	0.23748	203191	0.75891
	1528.8	0.12458	203191	0.95495
	1529	0.14524	203191	1.14111
	1529.2	0.34001	203192	1.16753
	1529.4	0.33809	203192	0.98162
	1529.6	0.42339	203192	0.77035
	1529.8	0.71933	203192	0.7476
	1530	0.54412	203192	0.87145
	1530.2	-0.05947	203192	0.9622
	1530.4	-0.24602	203192	0.94615
	1530.6	0.39454	203192	0.89379
	1530.8	1.24094	203192	0.82351
	1531	1.69318	203192	0.70165
	1531.2	1.41975	203192	0.64465
	1531.4	0.52014	203193	0.79913
	1531.6	0.02205	203193	1.04439
	1531.8	0.16533	203193	1.17241
	1532	0.44735	203193	1.22916
	1532.2	0.26089	203193	1.34911
	1532.4	0.06554	203193	1.46042
	1532.6	0.03771	203193	1.39234
	1532.8	-0.02301	203193	1.12433
	1533	0.21442	203193	0.80695
	1533.2	0.37283	203194	0.66225
	1533.4	0.09254	203194	0.84253
	1533.6	-0.15689	203194	1.2608
	1533.8	-0.26275	203194	1.62082
	1534	-0.20496	203194	1.67329
	1534.2	0.16825	203194	1.40039
	1534.4	0.42534	203194	1.01989
	1534.6	0.45064	203194	0.77471
	1534.8	0.39674	203194	0.7062
	1535	0.42527	203194	0.72617
	1535.2	0.17989	203195	0.80377
	1535.4	-0.08454	203195	0.8825
	1535.6	0.1443	203195	0.8323
	1535.8	0.50874	203195	0.79069
	1536	0.6115	203195	1.00215
	1536.2	0.31183	203195	1.25474
	1536.4	0.19718	203195	1.21527
	1536.6	0.56917	203195	1.00215
	1536.8	1.06975	203195	1.00412
	1537	1.21757	203195	1.30713
	1537.2	0.95643	203196	1.54571
	1537.4	0.79295	203196	1.47287
	1537.6	0.94488	203196	1.27055
	1537.8	1.17018	203196	1.09673
	1538	0.97666	203196	0.95959
	1538.2	0.62367	203196	0.93365
	1538.4	0.56921	203196	1.01952
	1538.6	0.74057	203196	1.02958
	1538.8	0.93333	203196	0.85092
	1539	0.81832	203196	0.68312
	1539.2	0.72822	203197	0.84829
	1539.4	0.56571	203197	1.23973
	1539.6	0.27653	203197	1.42882
	1539.8	0.29715	203197	1.3315
	1540	0.33045	203197	1.1581
	1540.2	0.42167	203197	0.9492
	1540.4	0.64339	203197	0.72236
	1540.6	0.73527	203197	0.66375
	1540.8	0.33498	203197	0.76406
	1541	-0.06901	203197	0.73293
	1541.2	-0.07897	203198	0.58259
	1541.4	-0.35063	203198	0.56984
	1541.6	-0.47865	203198	0.64885
	1541.8	-0.11388	203198	0.65542
	1542	0.20685	203198	0.69785
	1542.2	0.35218	203198	0.8783
	1542.4	0.303	203198	1.01899
	1542.6	-0.14367	203198	0.98778
	1542.8	-0.58142	203198	0.94522
	1543	-0.56111	203198	1.07376
	1543.2	-0.18607	203199	1.24988
	1543.4	0.14155	203199	1.27393
	1543.6	0.29163	203199	1.17278
	1543.8	0.48511	203199	1.02021
	1544	0.29529	203199	0.85252
	1544.2	0.02492	203199	0.78708
	1544.4	-0.09382	203199	0.91846
	1544.6	-0.21982	203199	1.17605
	1544.8	-0.52291	203199	1.29751
	1545	-0.45851	203199	1.05163
	1545.2	0.27349	203200	0.54868
	1545.4	1.02091	203200	0.18153
	1545.6	1.16959	203200	0.18431
	1545.8	0.72187	203200	0.45961
	1546	0.13309	203200	0.79911
	1546.2	-0.13384	203200	1.09036
	1546.4	0.25168	203200	1.26812
	1546.6	0.98084	203200	1.23176
	1546.8	1.22454	203200	1.08377
	1547	0.94922	203200	1.08151
	1547.2	0.61506	203201	1.24551
	1547.4	0.37943	203201	1.46316
	1547.6	0.14532	203201	1.65026
	1547.8	0.1663	203201	1.55018
	1548	0.447	203201	1.10381
	1548.2	0.36883	203201	0.73297
	1548.4	0.11419	203201	0.71619
	1548.6	-0.07996	203201	0.91875
	1548.8	0.07013	203201	1.03107
	1549	0.54594	203202	0.96347
	1549.2	0.64197	203202	1.00931
	1549.4	0.535	203202	1.36596
	1549.6	0.61414	203202	1.7654
	1549.8	0.66691	203202	1.86073
	1550	0.78821	203202	1.66138
	1550.2	0.68229	203202	1.39798
	1550.4	0.41909	203202	1.18613
	1550.6	0.50974	203202	0.97355
	1550.8	0.51846	203202	0.70205
	1551	0.10151	203202	0.49935
	1551.2	-0.21583	203203	0.54743
	1551.4	-0.0643	203203	0.78387
	1551.6	0.3515	203203	1.00993
	1551.8	0.7824	203203	1.12302
	1552	0.55895	203203	1.05752
	1552.2	-0.09597	203203	0.74205
	1552.4	-0.2249	203203	0.35251
	1552.6	0.15592	203203	0.17977
	1552.8	0.643	203203	0.25565
	1553	0.82319	203204	0.47501
	1553.2	0.40192	203204	0.81735
	1553.4	0.19141	203204	1.22094
	1553.6	0.69594	203204	1.45323
	1553.8	0.89848	203204	1.31795
	1554	0.41086	203204	0.95773
	1554.2	0.08988	203204	0.75339
	1554.4	0.19376	203204	0.82557
	1554.6	0.34621	203204	0.91504
	1554.8	0.47696	203204	0.94928
	1555	0.55861	203205	1.08538
	1555.2	0.7979	203205	1.25366
	1555.4	0.91373	203205	1.36502
	1555.6	0.57887	203205	1.4602
	1555.8	0.32036	203205	1.45237
	1556	0.4192	203205	1.30502
	1556.2	0.54308	203205	1.15871
	1556.4	0.43518	203205	1.1183
	1556.6	0.29665	203205	1.18438
	1556.8	0.33668	203205	1.24215
	1557	0.71745	203206	1.16612
	1557.2	1.06407	203206	1.00947
	1557.4	0.9652	203206	0.93589
	1557.6	0.46254	203206	1.04779
	1557.8	-0.23686	203206	1.2885
	1558	-0.26303	203206	1.50334
	1558.2	0.31532	203206	1.59104
	1558.4	0.57432	203206	1.56131
	1558.6	0.28247	203206	1.43204
	1558.8	-0.09629	203206	1.22811
	1559	0.16203	203207	0.99327
	1559.2	0.68132	203207	0.81532
	1559.4	1.1326	203207	0.80898
	1559.6	1.24602	203207	0.9015
	1559.8	0.98097	203207	0.88538
	1560	1.07372	203207	0.69913
	1560.2	1.40449	203207	0.56165
	1560.4	1.31114	203207	0.70019
	1560.6	0.69768	203207	0.94748
	1560.8	0.05339	203207	0.94022
	1561	-0.08827	203208	0.65618
	1561.2	0.000998037	203208	0.43109
	1561.4	-0.04376	203208	0.46054
	1561.6	-0.13457	203208	0.63584
	1561.8	0.19479	203208	0.82557
	1562	0.58236	203208	1.0311
	1562.2	0.65602	203208	1.21587
	1562.4	0.63146	203208	1.28269
	1562.6	0.73458	203208	1.21416
	1562.8	0.8604	203208	1.11551
	1563	1.27153	203209	1.10969
	1563.2	1.65572	203209	1.18725
	1563.4	1.15505	203209	1.23026
	1563.6	0.80691	203209	1.19218
	1563.8	1.11163	203209	1.10669
	1564	1.01316	203209	0.97104
	1564.2	0.47439	203209	0.83235
	1564.4	0.16145	203209	0.76485
	1564.6	0.32013	203209	0.72353
	1564.8	0.6609	203209	0.70281
	1565	0.59835	203210	0.75165
	1565.2	0.20043	203210	0.73741
	1565.4	-0.10077	203210	0.57115
	1565.6	0.02159	203210	0.46693
	1565.8	0.65987	203210	0.57643
	1566	1.09785	203210	0.81241
	1566.2	0.8383	203210	1.0583
	1566.4	-0.23696	203210	1.23368
	1566.6	-1.26959	203210	1.36522
	1566.8	-1.25971	203210	1.44198
	1567	-0.40607	203211	1.40113
	1567.2	0.63203	203211	1.35862
	1567.4	1.69042	203211	1.41787
	1567.6	1.98426	203211	1.46482
	1567.8	1.42951	203211	1.39989
	1568	0.82655	203211	1.2527
	1568.2	0.66155	203211	1.15961
	1568.4	0.39685	203211	1.21893
	1568.6	0.04378	203211	1.3105
	1568.8	0.15999	203212	1.33592
	1569	0.64553	203212	1.29415
	1569.2	0.72846	203212	1.19258
	1569.4	0.24459	203212	1.14017
	1569.6	-0.03108	203212	1.17521
	1569.8	0.0858	203212	1.11539
	1570	0.47753	203212	0.95778
	1570.2	0.87969	203212	0.92436
	1570.4	0.84498	203212	0.99674
	1570.6	0.53159	203212	1.07137
	1570.8	0.28935	203212	1.20592
	1571	0.29537	203213	1.43918
	1571.2	0.68504	203213	1.62053
	1571.4	0.95918	203213	1.57091
	1571.6	0.38663	203213	1.45336
	1571.8	-0.1591	203213	1.44352
	1572	0.2208	203213	1.34131
	1572.2	0.66277	203213	1.00725
	1572.4	0.5867	203213	0.66991
	1572.6	0.50019	203213	0.59756
	1572.8	1.0364	203214	0.74612
	1573	1.4009	203214	0.90477
	1573.2	0.96409	203214	1.04744
	1573.4	0.66158	203214	1.19855
	1573.6	0.52905	203214	1.2391
	1573.8	0.22747	203214	1.1527
	1574	0.4171	203214	1.12306
	1574.2	0.73633	203214	1.27814
	1574.4	0.6933	203214	1.48284
	1574.6	0.67803	203214	1.43681
	1574.8	0.97514	203215	1.09484
	1575	0.70075	203215	0.79904
	1575.2	-0.38671	203215	0.80168
	1575.4	-0.8598	203215	1.00375
	1575.6	-0.30991	203215	1.20603
	1575.8	0.49845	203215	1.28001
	1576	0.62832	203215	1.23433
	1576.2	0.2821	203215	1.12553
	1576.4	0.34225	203215	0.87646
	1576.6	0.71848	203215	0.54428
	1576.8	0.72878	203216	0.47937
	1577	0.05516	203216	0.80585
	1577.2	-0.52985	203216	1.12789
	1577.4	-0.20117	203216	1.15371
	1577.6	0.46833	203216	1.14319
	1577.8	1.0491	203216	1.35755
	1578	1.37746	203216	1.53298
	1578.2	1.30821	203216	1.29565
	1578.4	1.00736	203216	0.84107
	1578.6	0.81922	203216	0.67182
	1578.8	0.75549	203217	0.87528
	1579	0.56661	203217	1.15959
	1579.2	0.32406	203217	1.34658
	1579.4	0.12419	203217	1.38052
	1579.6	0.24577	203217	1.22565
	1579.8	0.62144	203217	0.9845
	1580	0.80197	203217	0.85053
	1580.2	0.45974	203217	0.881
	1580.4	-0.04192	203217	0.98701
	1580.6	-0.37684	203217	1.10037
	1580.8	-0.27234	203218	1.22589
	1581	-0.01417	203218	1.32312
	1581.2	0.2899	203218	1.24469
	1581.4	0.54918	203218	1.00434
	1581.6	0.24239	203218	0.85916
	1581.8	-0.15135	203218	0.88478
	1582	0.04078	203218	0.92394
	1582.2	0.37009	203218	0.98874
	1582.4	0.48868	203218	1.10898
	1582.6	0.25809	203218	1.11739
	1582.8	-0.18724	203219	1.07288
	1583	-0.41627	203219	1.17049
	1583.2	0.21664	203219	1.26126
	1583.4	1.10929	203219	1.16913
	1583.6	1.08541	203219	1.08946
	1583.8	0.50751	203219	1.25714
	1584	0.00765	203219	1.57922
	1584.2	-0.05171	203219	1.82537
	1584.4	-0.02801	203219	1.84983
	1584.6	-0.02055	203219	1.73683
	1584.8	0.33449	203220	1.70892
	1585	0.83043	203220	1.79122
	1585.2	0.84738	203220	1.88039
	1585.4	0.50866	203220	1.8812
	1585.6	0.49098	203220	1.82788
	1585.8	0.84035	203220	1.86647
	1586	1.19549	203220	1.87059
	1586.2	1.31249	203220	1.59442
	1586.4	1.00126	203220	1.18445
	1586.6	0.28844	203220	0.91825
	1586.8	-0.18466	203221	0.79967
	1587	-0.14127	203221	0.75972
	1587.2	0.2267	203221	0.78299
	1587.4	0.35993	203221	0.86717
	1587.6	0.15396	203221	1.00519
	1587.8	0.26148	203221	1.06712
	1588	0.5445	203221	0.91361
	1588.2	0.51584	203221	0.67457
	1588.4	0.25334	203221	0.59256
	1588.6	-0.14155	203222	0.72134
	1588.8	-0.33674	203222	0.99615
	1589	-0.19794	203222	1.26482
	1589.2	0.05322	203222	1.30674
	1589.4	0.27145	203222	1.11164
	1589.6	0.69706	203222	0.97285
	1589.8	1.18968	203222	1.17028
	1590	1.02627	203222	1.59279
	1590.2	0.51679	203222	1.89374
	1590.4	0.31725	203222	1.94111
	1590.6	0.45344	203222	1.82079
	1590.8	0.7608	203223	1.65519
	1591	1.09372	203223	1.51001
	1591.2	1.42209	203223	1.29036
	1591.4	1.14923	203223	0.91516
	1591.6	0.53771	203223	0.49862
	1591.8	0.22241	203223	0.19143
	1592	0.23124	203223	0.04334
	1592.2	0.2915	203223	0.09115
	1592.4	0.28036	203223	0.4415
	1592.6	0.38025	203224	0.96583
	1592.8	0.64691	203224	1.20875
	1593	0.48765	203224	0.99022
	1593.2	0.00827	203224	0.65721
	1593.4	-0.21756	203224	0.55809
	1593.6	-0.46286	203224	0.71709
	1593.8	-0.8288	203224	0.96942
	1594	-0.75609	203224	1.10186
	1594.2	0.0399	203224	1.09942
	1594.4	0.89182	203224	1.15642
	1594.6	1.27397	203225	1.18774
	1594.8	0.94716	203225	0.89477
	1595	0.07239	203225	0.43904
	1595.2	-0.5205	203225	0.20583
	1595.4	-0.31134	203225	0.23617
	1595.6	0.60002	203225	0.43995
	1595.8	1.14553	203225	0.7233
	1596	0.7426	203225	0.93041
	1596.2	0.12223	203225	1.0409
	1596.4	-0.0778	203225	1.10176
	1596.6	0.32057	203226	1.08225
	1596.8	0.51518	203226	0.94243
	1597	0.40081	203226	0.69227
	1597.2	0.37177	203226	0.4358
	1597.4	0.59503	203226	0.36687
	1597.6	0.72643	203226	0.47576
	1597.8	0.64639	203226	0.59653
	1598	0.44119	203226	0.7597
	1598.2	0.03069	203226	0.99621
	1598.4	-0.36215	203226	1.18443
	1598.6	-0.74051	203227	1.22518
	1598.8	-0.78666	203227	1.07776
	1599	-0.20871	203227	0.84345
	1599.2	0.59776	203227	0.66273
	1599.4	0.89237	203227	0.55762
	1599.6	0.76947	203227	0.63679
	1599.8	0.6974	203227	0.945
	1600	0.872	203227	1.19433
	1600.2	1.09638	203227	1.17649
	1600.4	1.13173	203227	1.06902
	1600.6	0.7656	203228	1.02427
	1600.8	0.53275	203228	1.02317
	1601	0.47036	203228	1.10295
	1601.2	0.29844	203228	1.25456
	1601.4	0.197	203228	1.39498
	1601.6	0.52266	203228	1.521
	1601.8	0.776	203228	1.62684
	1602	0.34496	203228	1.60663
	1602.2	-0.18629	203228	1.37993
	1602.4	-0.14438	203228	1.02154
	1602.6	0.33322	203229	0.7296
	1602.8	0.97002	203229	0.66358
	1603	1.31192	203229	0.69686
	1603.2	0.94238	203229	0.61318
	1603.4	0.34312	203229	0.46466
	1603.6	0.32131	203229	0.34278
	1603.8	0.29423	203229	0.27366
	1604	0.08715	203229	0.36335
	1604.2	-0.01361	203229	0.67509
	1604.4	-0.29823	203229	1.12624
	1604.6	-0.25149	203230	1.60744
	1604.8	0.58972	203230	1.93743
	1605	1.31547	203230	1.86136
	1605.2	1.10796	203230	1.35156
	1605.4	0.58483	203230	0.69126
	1605.6	0.37028	203230	0.14126
	1605.8	0.45787	203230	-0.16592
	1606	0.60994	203230	-0.04977
	1606.2	0.48737	203230	0.48801
	1606.4	0.23305	203230	1.08162
	1606.6	-0.0603	203231	1.36351
	1606.8	0.11342	203231	1.33167
	1607	0.68429	203231	1.2355
	1607.2	0.67461	203231	1.21331
	1607.4	0.32038	203231	1.15364
	1607.6	0.29641	203231	0.94616
	1607.8	0.69742	203231	0.68884
	1608	0.94695	203231	0.58535
	1608.2	0.92745	203231	0.71091
	1608.4	0.90401	203232	0.94865
	1608.6	0.61253	203232	1.08814
	1608.8	0.1481	203232	1.00345
	1609	0.09465	203232	0.79105
	1609.2	0.17858	203232	0.5855
	1609.4	0.23837	203232	0.4016
	1609.6	0.31985	203232	0.32564
	1609.8	-0.04137	203232	0.4997
	1610	-0.34522	203232	0.82555
	1610.2	-0.28282	203232	1.01575
	1610.4	-0.19687	203232	1.01306
	1610.6	-0.10598	203233	1.03131
	1610.8	-0.20434	203233	1.14413
	1611	-0.28984	203233	1.17236
	1611.2	0.05371	203233	1.05186
	1611.4	0.3144	203233	0.96697
	1611.6	0.35462	203233	0.99184
	1611.8	0.71766	203233	1.06627
	1612	0.86933	203233	1.13686
	1612.2	0.5234	203233	1.14312
	1612.4	0.27767	203234	1.13305
	1612.6	0.10398	203234	1.15152
	1612.8	-0.0699	203234	1.08163
[truncated: 196,185 more rows]

## Sheet: Figure 2e
Figure 2e
	Histogram showing ion conductance change of the lipid bilayer with incorporated Csg2 protein
	Indicated mental ions	ΔIX2+/ΔICa2+
	Cacl2	1	1	1	1	1	1	1	1	1	1	1
	Mgcl2	0.22449	0.08824	0.26923	0.24088	0.10169	0.03571	0.1165	0.20755	0.03659	0.18462	0.30189
	Zncl2	0.05825	0.375	0.06742	0.02913	0.04396	0.1875
	Mncl2	0.02913	0.07143	0.10112	0.02913	0.17925	0.03297	0.13821	0.07834
	Fecl2	0.24	0.15534	0.23214	0.05618	0.02913

## Sheet: Figure 2f
Figure 2f
	ER calcium concentration
	SD-N 3h	OD490,525(sample - blank)	OD490,525(maximum control-sample)	Ca2+(μmol / L)
	WT	74.6667	2391	0.687021
		73.3333	2392.33	0.674376
		109.333	2356.33	1.0208
	csg2Δ	394.333	2071.33	4.18828
		407.333	2058.33	4.35368
		390	2075.67	4.13361

## Sheet: Figure S2b
Figure S2b
	Pho8Δ60 activity
	SD-N	cell types	OD400	protein concentration(mg/mL)	Pho8Δ60 activity (U/mg/min)
	0h	WT+ Vector	0.077	0.000687771	111.956
			0.09	0.000696429	129.231
			0.091	0.000689409	131.997
		csg2Δ	0.106	0.000706959	149.938
			0.109	0.000712107	153.067
			0.074	0.00069795	106.025
		csg2Δ+ Vector	0.114	0.000704736	161.763
			0.101	0.000716904	140.884
			0.104	0.000718776	144.69
		csg2Δ+ Csg2-GFP	0.127	0.000709416	179.02
			0.125	0.000709299	176.23
			0.108	0.00074592	144.788
	3h	WT+ Vector	0.112	0.000705438	158.767
			0.074	0.000686367	107.814
			0.069	0.000678996	101.621
		csg2Δ	0.121	0.000707778	170.958
			0.103	0.000702279	146.665
			0.089	0.000694206	128.204
		csg2Δ+ Vector	0.319	0.000766278	416.298
			0.281	0.000748611	375.362
			0.338	0.000753525	448.558
		csg2Δ+ Csg2-GFP	0.318	0.000773649	411.039
			0.217	0.000718074	302.197
			0.297	0.000759024	391.292

## Sheet: Figure S2e
Figure S2e
	Power spectrum analysis of Csg2 with 0 mM Ca2+(green)/10 mM Ca2+(yellow)/100 mM Ca2+(wathet)/500 mM Ca2+(smalt）
	Power spectrum analysis of Csg2 with 0 mM Ca2+		Power spectrum analysis of Csg2 with 10 mM Ca2+		Power spectrum analysis of Csg2 with 100 mM Ca2+		Power spectrum analysis of Csg2 with 500 mM Ca2+
	Frequency(Hz)	Amplitude(pA2/Hz)	Frequency(Hz)	Amplitude(pA2/Hz)	Frequency(Hz)	Amplitude(pA2/Hz)	Frequency(Hz)	Amplitude(pA2/Hz)
	0	59220.2	0	57286.1	0	106769	0	2.56462e+06
	0.0188846	0.39352	0.0188846	6.71731	0.0188846	0.473609	0.0188846	210.498
	0.0377693	0.527902	0.0377693	3.81919	0.0377693	0.139896	0.0377693	45.0883
	0.0566539	0.270171	0.0566539	1.85365	0.0566539	1.25653	0.0566539	105.475
	0.0755386	0.446054	0.0755386	2.00685	0.0755386	0.372182	0.0755386	22.4915
	0.0944232	0.189919	0.0944232	1.52904	0.0944232	0.0308442	0.0944232	3.13774
	0.113308	0.721054	0.113308	0.765102	0.113308	0.16314	0.113308	47.7448
	0.132192	0.561367	0.132192	0.2652	0.132192	0.391127	0.132192	62.0498
	0.151077	0.0863448	0.151077	0.652113	0.151077	0.521038	0.151077	6.20852
	0.169962	0.280219	0.169962	1.03612	0.169962	0.200932	0.169962	21.1897
	0.188846	0.108011	0.188846	0.49546	0.188846	0.0695022	0.188846	25.6373
	0.207731	0.0656243	0.207731	0.599753	0.207731	0.508939	0.207731	17.4476
	0.226616	0.00451087	0.226616	0.681227	0.226616	1.74371	0.226616	12.0281
	0.2455	0.588621	0.2455	0.901832	0.2455	0.302477	0.2455	30.7163
	0.264385	0.317719	0.264385	0.469514	0.264385	0.641531	0.264385	55.5287
	0.28327	0.417773	0.28327	0.508488	0.28327	0.411767	0.28327	9.07365
	0.302154	0.053058	0.302154	0.185003	0.302154	0.6818	0.302154	22.3787
	0.321039	0.241808	0.321039	0.367161	0.321039	0.62936	0.321039	13.0108
	0.339924	0.341379	0.339924	0.441962	0.339924	0.161417	0.339924	19.1983
	0.358808	0.53722	0.358808	0.623517	0.358808	0.1223	0.358808	0.893014
	0.377693	0.128609	0.377693	0.413722	0.377693	0.0267335	0.377693	3.82885
	0.396577	0.0968149	0.396577	0.0381878	0.396577	0.0371093	0.396577	10.2127
	0.415462	0.271628	0.415462	0.160264	0.415462	0.210943	0.415462	0.250946
	0.434347	0.0270311	0.434347	0.256926	0.434347	0.0707308	0.434347	10.6566
	0.453231	0.334825	0.453231	0.590725	0.453231	0.104392	0.453231	3.00534
	0.472116	0.0101762	0.472116	0.17569	0.472116	0.222969	0.472116	0.0605551
	0.491001	0.170109	0.491001	0.0555902	0.491001	0.620375	0.491001	0.43589
	0.509885	0.115241	0.509885	0.252735	0.509885	0.244742	0.509885	5.99032
	0.52877	0.106234	0.52877	0.208869	0.52877	0.120727	0.52877	2.87834
	0.547655	0.0148041	0.547655	0.260235	0.547655	0.352947	0.547655	2.06517
	0.566539	0.0892718	0.566539	0.267654	0.566539	0.281251	0.566539	1.21662
	0.585424	0.0844777	0.585424	0.201642	0.585424	0.529324	0.585424	2.83267
	0.604308	0.221026	0.604308	0.310991	0.604308	0.145026	0.604308	0.179705
	0.623193	0.0683768	0.623193	0.269959	0.623193	0.00663239	0.623193	2.43413
	0.642078	0.217448	0.642078	0.146989	0.642078	0.0253996	0.642078	9.79295
	0.660962	0.133367	0.660962	0.18378	0.660962	0.0223811	0.660962	15.1497
	0.679847	0.184373	0.679847	0.119297	0.679847	0.0578458	0.679847	24.6087
	0.698732	0.22085	0.698732	0.0911547	0.698732	0.228245	0.698732	11.9309
	0.717616	0.162585	0.717616	0.0174691	0.717616	0.347023	0.717616	9.77567
	0.736501	0.155235	0.736501	0.00406444	0.736501	0.0649019	0.736501	1.47841
	0.755386	0.0312121	0.755386	0.0740046	0.755386	0.0163402	0.755386	21.4613
	0.77427	0.0247882	0.77427	0.0335303	0.77427	0.0277757	0.77427	0.289186
	0.793155	0.154308	0.793155	0.452295	0.793155	0.0230833	0.793155	0.893156
	0.81204	0.162129	0.81204	0.363384	0.81204	0.00547788	0.81204	0.24166
	0.830924	0.129	0.830924	0.0556223	0.830924	0.219496	0.830924	0.887706
	0.849809	0.101553	0.849809	0.340159	0.849809	0.0161396	0.849809	4.25184
	0.868693	0.0328325	0.868693	0.24715	0.868693	0.168224	0.868693	1.29849
	0.887578	0.0850975	0.887578	0.316027	0.887578	0.0133298	0.887578	6.403
	0.906463	0.223251	0.906463	0.194712	0.906463	0.0122248	0.906463	1.13219
	0.925347	0.0419281	0.925347	0.0400262	0.925347	0.208395	0.925347	3.08816
	0.944232	0.103121	0.944232	0.00197807	0.944232	0.0966135	0.944232	4.44089
	0.963117	0.0961837	0.963117	0.0131633	0.963117	0.0016804	0.963117	1.13181
	0.982001	0.132111	0.982001	0.0102468	0.982001	0.00934711	0.982001	7.0971
	1.00089	0.201743	1.00089	0.0148897	1.00089	0.0574254	1.00089	5.67921
	1.01977	0.146002	1.01977	0.00470873	1.01977	0.0876604	1.01977	0.574574
	1.03866	0.0613753	1.03866	0.0256467	1.03866	0.138851	1.03866	7.78845
	1.05754	0.0855882	1.05754	0.0836684	1.05754	0.0622676	1.05754	12.6494
	1.07642	0.0732138	1.07642	0.0120981	1.07642	0.115761	1.07642	23.841
	1.09531	0.0130043	1.09531	0.0948502	1.09531	0.0231868	1.09531	5.26438
	1.11419	0.102952	1.11419	0.0316528	1.11419	0.224689	1.11419	4.56478
	1.13308	0.0435844	1.13308	0.0466963	1.13308	0.482061	1.13308	1.25144
	1.15196	0.0997596	1.15196	0.127319	1.15196	0.103694	1.15196	2.55172
	1.17085	0.0536843	1.17085	0.00722281	1.17085	0.0352837	1.17085	5.55865
	1.18973	0.0936403	1.18973	0.0284129	1.18973	0.0387669	1.18973	2.13619
	1.20862	0.0362253	1.20862	0.0237391	1.20862	0.12886	1.20862	1.7773
	1.2275	0.086327	1.2275	0.00994794	1.2275	0.332898	1.2275	8.3113
	1.24639	0.0869953	1.24639	0.000907174	1.24639	0.018414	1.24639	2.86126
	1.26527	0.0425147	1.26527	0.0172469	1.26527	0.108936	1.26527	0.740854
	1.28416	0.0854724	1.28416	0.0134402	1.28416	0.317014	1.28416	0.728939
	1.30304	0.172191	1.30304	0.051887	1.30304	0.0267922	1.30304	0.689262
	1.32192	0.140404	1.32192	0.0248995	1.32192	0.0816025	1.32192	1.74517
	1.34081	0.0414882	1.34081	0.00479338	1.34081	0.0432203	1.34081	6.83109
	1.35969	0.103692	1.35969	0.0074068	1.35969	0.0435318	1.35969	0.587098
	1.37858	0.0952219	1.37858	0.0272455	1.37858	0.0527378	1.37858	3.59788
	1.39746	0.14878	1.39746	0.0383528	1.39746	0.0178527	1.39746	3.63947
	1.41635	0.0391852	1.41635	0.0592327	1.41635	0.0083865	1.41635	2.57595
	1.43523	0.0131328	1.43523	0.0120999	1.43523	0.0865469	1.43523	1.79065
	1.45412	0.0954622	1.45412	0.0247275	1.45412	0.0279296	1.45412	1.50875
	1.473	0.0600112	1.473	0.020869	1.473	0.255593	1.473	3.57571
	1.49189	0.044601	1.49189	0.0467576	1.49189	0.148156	1.49189	6.12461
	1.51077	0.208816	1.51077	0.0568664	1.51077	0.0609585	1.51077	2.50922
	1.52966	0.00852025	1.52966	0.0351777	1.52966	0.108949	1.52966	0.137374
	1.54854	0.0694978	1.54854	0.0732217	1.54854	0.0548634	1.54854	1.31251
	1.56743	0.0611223	1.56743	0.049793	1.56743	0.205408	1.56743	2.96309
	1.58631	0.0405001	1.58631	0.0310504	1.58631	0.00581992	1.58631	1.19844
	1.60519	0.0464615	1.60519	0.0883612	1.60519	0.419161	1.60519	1.03595
	1.62408	0.088667	1.62408	0.0243464	1.62408	0.211097	1.62408	5.71817
	1.64296	0.0690978	1.64296	0.0903549	1.64296	0.0165814	1.64296	0.454019
	1.66185	0.163435	1.66185	0.0369179	1.66185	0.0209193	1.66185	1.01341
	1.68073	0.049436	1.68073	0.0209297	1.68073	0.00120753	1.68073	8.05291
	1.69962	0.0602104	1.69962	0.0135343	1.69962	0.0052675	1.69962	5.34526
	1.7185	0.0616561	1.7185	0.0983803	1.7185	0.0972804	1.7185	2.82132
	1.73739	0.0376339	1.73739	0.0965311	1.73739	0.000116664	1.73739	0.839165
	1.75627	0.0295374	1.75627	0.0395326	1.75627	0.060536	1.75627	0.182203
	1.77516	0.0216288	1.77516	0.0294586	1.77516	0.0377089	1.77516	7.53675
	1.79404	0.0694859	1.79404	0.0487787	1.79404	0.0166568	1.79404	1.05663
	1.81293	0.0595951	1.81293	0.064921	1.81293	0.14101	1.81293	0.470677
	1.83181	0.0478917	1.83181	0.0298354	1.83181	0.0309041	1.83181	1.34632
	1.85069	0.0504217	1.85069	0.0806694	1.85069	0.108364	1.85069	5.40006
	1.86958	0.065622	1.86958	0.0742726	1.86958	0.000940622	1.86958	4.70785
	1.88846	0.0267777	1.88846	0.0186996	1.88846	0.0267282	1.88846	4.35361
	1.90735	0.118883	1.90735	0.0965593	1.90735	0.0497747	1.90735	0.598734
	1.92623	0.017441	1.92623	0.0195344	1.92623	0.0535955	1.92623	1.14276
	1.94512	0.0374066	1.94512	0.0180895	1.94512	0.0140435	1.94512	0.778367
	1.964	0.0793422	1.964	0.0261836	1.964	0.0716001	1.964	3.07506
	1.98289	0.0218065	1.98289	0.0519607	1.98289	0.109812	1.98289	0.768151
	2.00177	0.017711	2.00177	0.0346229	2.00177	0.0447394	2.00177	7.37102
	2.02066	0.0570241	2.02066	0.0229028	2.02066	0.0316751	2.02066	2.29128
	2.03954	0.0339831	2.03954	0.0176752	2.03954	0.00396394	2.03954	0.526991
	2.05843	0.0811545	2.05843	0.0622564	2.05843	0.0650419	2.05843	3.09849
	2.07731	0.010371	2.07731	0.0189768	2.07731	0.0160176	2.07731	3.3584
	2.09619	0.00505088	2.09619	0.00218414	2.09619	0.12969	2.09619	0.0816427
	2.11508	0.0734368	2.11508	0.0150801	2.11508	0.181167	2.11508	2.9231
	2.13396	0.0494189	2.13396	0.000449522	2.13396	0.0729949	2.13396	0.829932
	2.15285	0.0613902	2.15285	0.030436	2.15285	0.0424277	2.15285	5.54127
	2.17173	0.0286205	2.17173	0.104434	2.17173	0.0283028	2.17173	0.160338
	2.19062	0.0430071	2.19062	0.0169504	2.19062	0.00493226	2.19062	0.508078
	2.2095	0.0116851	2.2095	0.00634826	2.2095	0.168318	2.2095	2.19019
	2.22839	0.0229325	2.22839	0.0416455	2.22839	0.0449413	2.22839	10.6833
	2.24727	0.0259711	2.24727	0.0146359	2.24727	0.0137891	2.24727	0.136685
	2.26616	0.0547415	2.26616	0.00114978	2.26616	0.0252753	2.26616	4.64385
	2.28504	0.034983	2.28504	0.0336484	2.28504	0.0148075	2.28504	1.10639
	2.30393	0.0270614	2.30393	0.100166	2.30393	0.0163964	2.30393	3.67337
	2.32281	0.0298387	2.32281	0.0280109	2.32281	0.114634	2.32281	0.087292
	2.3417	0.0450742	2.3417	0.00394587	2.3417	0.0448546	2.3417	2.75866
	2.36058	0.0249026	2.36058	0.000486849	2.36058	0.0108275	2.36058	0.507922
	2.37946	0.0226981	2.37946	0.000602817	2.37946	0.0476875	2.37946	1.09848
	2.39835	0.00340689	2.39835	0.0240939	2.39835	0.0781058	2.39835	0.891698
	2.41723	0.0055806	2.41723	0.02473	2.41723	0.0271834	2.41723	1.98007
	2.43612	0.00765555	2.43612	0.00080394	2.43612	0.0419196	2.43612	0.874547
	2.455	0.0508776	2.455	0.0308414	2.455	0.00804365	2.455	1.04593
	2.47389	0.0297888	2.47389	0.0250823	2.47389	0.0420656	2.47389	2.27068
	2.49277	0.0362905	2.49277	0.025223	2.49277	0.0352956	2.49277	0.350791
	2.51166	0.0163181	2.51166	0.0481263	2.51166	0.10103	2.51166	1.57085
	2.53054	0.00176674	2.53054	0.00931479	2.53054	0.0382756	2.53054	0.625733
	2.54943	0.0114165	2.54943	0.0134508	2.54943	0.000456002	2.54943	4.77199
	2.56831	0.0225318	2.56831	0.00619408	2.56831	0.0176519	2.56831	0.147037
	2.5872	0.0286864	2.5872	0.0250623	2.5872	0.0658901	2.5872	0.297104
	2.60608	0.0206346	2.60608	0.0102703	2.60608	0.0114826	2.60608	3.64286
	2.62496	0.0206708	2.62496	0.0361912	2.62496	0.0243058	2.62496	0.547248
	2.64385	0.00470492	2.64385	0.0306468	2.64385	0.040693	2.64385	2.35547
	2.66273	0.0144421	2.66273	0.00472575	2.66273	0.133708	2.66273	2.91085
	2.68162	0.00512343	2.68162	0.00144513	2.68162	5.48355e-05	2.68162	2.71788
	2.7005	0.0111853	2.7005	0.013704	2.7005	0.0407891	2.7005	1.07333
	2.71939	0.00318493	2.71939	0.000562681	2.71939	0.062337	2.71939	2.20765
	2.73827	0.0270295	2.73827	0.00789195	2.73827	0.0216723	2.73827	1.68179
	2.75716	0.00134748	2.75716	0.00540741	2.75716	0.0774873	2.75716	1.79391
	2.77604	0.0137505	2.77604	0.00388807	2.77604	0.000596222	2.77604	0.469198
	2.79493	0.00241778	2.79493	0.021595	2.79493	0.0044622	2.79493	1.18831
	2.81381	0.0418028	2.81381	0.0311291	2.81381	0.0132083	2.81381	0.989012
	2.8327	0.0137539	2.8327	0.015231	2.8327	0.00402193	2.8327	0.223137
	2.85158	0.031776	2.85158	0.00199899	2.85158	0.0326444	2.85158	1.4664
	2.87047	0.0186001	2.87047	0.0336222	2.87047	0.0274453	2.87047	0.171591
	2.88935	0.00272519	2.88935	0.0172937	2.88935	0.0484849	2.88935	0.189511
	2.90823	0.00516033	2.90823	0.00500371	2.90823	0.0135081	2.90823	10.845
	2.92712	0.000404562	2.92712	0.0045349	2.92712	0.0585797	2.92712	0.136344
	2.946	0.0178332	2.946	0.00632906	2.946	0.0612129	2.946	0.333384
	2.96489	0.00674227	2.96489	0.0309369	2.96489	0.0336835	2.96489	0.814367
	2.98377	0.00888121	2.98377	0.0530553	2.98377	0.0264424	2.98377	0.0252534
	3.00266	0.000406539	3.00266	0.0237906	3.00266	0.0393685	3.00266	0.957452
	3.02154	0.000634677	3.02154	0.0212543	3.02154	0.0597592	3.02154	0.251712
	3.04043	0.00286109	3.04043	0.00937081	3.04043	0.0291167	3.04043	2.16581
	3.05931	0.0152327	3.05931	0.0283337	3.05931	0.0113469	3.05931	0.447506
	3.0782	0.00724863	3.0782	0.0352242	3.0782	0.0375106	3.0782	1.57262
	3.09708	0.00567402	3.09708	0.00341332	3.09708	0.0122249	3.09708	0.69313
	3.11597	0.0312587	3.11597	0.0122424	3.11597	0.0157615	3.11597	3.83544
	3.13485	0.0198038	3.13485	0.0234691	3.13485	0.0226229	3.13485	0.121335
	3.15373	0.00651177	3.15373	0.00838337	3.15373	0.0331487	3.15373	0.678732
	3.17262	0.00617262	3.17262	0.00756023	3.17262	0.0373516	3.17262	1.27311
	3.1915	0.00204363	3.1915	0.00626423	3.1915	0.018077	3.1915	1.01658
	3.21039	0.00113667	3.21039	0.0459148	3.21039	0.0371229	3.21039	1.58509
	3.22927	0.000350337	3.22927	0.0251477	3.22927	0.0333668	3.22927	1.99298
	3.24816	0.000807791	3.24816	0.0112879	3.24816	0.0372701	3.24816	2.24256
	3.26704	0.00534457	3.26704	0.00804266	3.26704	0.0355324	3.26704	0.087541
	3.28593	0.00646966	3.28593	0.0180052	3.28593	0.0272779	3.28593	1.37114
	3.30481	0.0120132	3.30481	0.00193991	3.30481	0.012562	3.30481	1.95772
	3.3237	0.00304842	3.3237	0.00533062	3.3237	0.0173148	3.3237	1.46434
	3.34258	0.00178486	3.34258	0.00784517	3.34258	0.00206183	3.34258	3.36288
	3.36147	0.0101234	3.36147	0.00987712	3.36147	0.000828929	3.36147	1.74723
	3.38035	0.00944303	3.38035	0.0270457	3.38035	0.0478397	3.38035	3.37312
	3.39924	0.00108617	3.39924	0.0141091	3.39924	0.0671124	3.39924	6.33175
	3.41812	0.00133727	3.41812	0.0117626	3.41812	0.034179	3.41812	3.55941
	3.437	0.00300042	3.437	0.0138276	3.437	0.0358682	3.437	1.2536
	3.45589	0.0041753	3.45589	0.00250949	3.45589	0.102038	3.45589	2.96312
	3.47477	0.00534348	3.47477	0.00342783	3.47477	0.0375039	3.47477	0.42168
	3.49366	0.00152622	3.49366	0.0124552	3.49366	0.0261788	3.49366	1.44992
	3.51254	0.00101655	3.51254	0.0102679	3.51254	0.0729152	3.51254	0.174717
	3.53143	0.00357694	3.53143	0.000809977	3.53143	0.00028805	3.53143	2.31235
	3.55031	0.00687434	3.55031	0.00680865	3.55031	0.0229136	3.55031	0.27832
	3.5692	0.00346069	3.5692	0.000581855	3.5692	0.0283673	3.5692	1.68693
	3.58808	0.00302194	3.58808	0.0690049	3.58808	0.00287415	3.58808	3.6933
	3.60697	0.00781534	3.60697	0.0596375	3.60697	0.0179686	3.60697	0.889403
	3.62585	0.00440706	3.62585	0.0129037	3.62585	0.0101556	3.62585	1.32938
	3.64474	0.00543052	3.64474	0.0195021	3.64474	0.00193435	3.64474	2.53091
	3.66362	0.00511858	3.66362	0.0010908	3.66362	0.0673665	3.66362	0.181279
	3.6825	0.00203685	3.6825	0.0190917	3.6825	0.0317825	3.6825	0.804517
	3.70139	0.00128136	3.70139	0.00241923	3.70139	0.0607887	3.70139	1.09477
	3.72027	0.00245803	3.72027	0.00117428	3.72027	0.0761623	3.72027	2.05496
	3.73916	0.00237762	3.73916	0.00040034	3.73916	0.0687492	3.73916	0.357428
	3.75804	0.00898075	3.75804	0.000391328	3.75804	0.0942249	3.75804	1.01525
	3.77693	0.0178661	3.77693	0.00293505	3.77693	0.0402652	3.77693	2.51534
	3.79581	2.94162e-05	3.79581	0.00300859	3.79581	0.0185643	3.79581	1.5888
	3.8147	0.00594114	3.8147	0.00375282	3.8147	0.0637014	3.8147	2.38372
	3.83358	0.00253226	3.83358	0.0124686	3.83358	0.0018771	3.83358	4.96179
	3.85247	0.00207121	3.85247	0.0436489	3.85247	0.0390981	3.85247	2.22506
	3.87135	0.00182155	3.87135	0.0304008	3.87135	0.0227245	3.87135	0.895152
	3.89024	0.00071272	3.89024	0.00452195	3.89024	0.0139298	3.89024	0.170481
	3.90912	0.0233055	3.90912	0.00196785	3.90912	0.0439628	3.90912	5.96175
	3.92801	0.00411459	3.92801	0.000946705	3.92801	0.0023471	3.92801	1.10874
	3.94689	0.000849787	3.94689	0.0317751	3.94689	0.0274096	3.94689	1.37548
	3.96577	0.00152033	3.96577	0.00310806	3.96577	0.00374805	3.96577	4.15638
	3.98466	0.0114633	3.98466	0.0703623	3.98466	0.060736	3.98466	0.989853
	4.00354	0.00882675	4.00354	0.0565372	4.00354	0.0450507	4.00354	3.51891
	4.02243	0.0123547	4.02243	0.00528521	4.02243	0.0848146	4.02243	0.612746
	4.04131	0.00107151	4.04131	0.0202901	4.04131	0.0266017	4.04131	0.0968204
	4.0602	0.00267308	4.0602	0.038812	4.0602	0.0544689	4.0602	0.114428
	4.07908	0.000561436	4.07908	0.0355494	4.07908	0.0345898	4.07908	1.56335
	4.09797	0.00372537	4.09797	0.0124021	4.09797	0.0300086	4.09797	3.28256
	4.11685	0.0022663	4.11685	0.00807324	4.11685	0.00598133	4.11685	0.363992
	4.13574	0.00124432	4.13574	0.00704307	4.13574	0.0536713	4.13574	1.54936
	4.15462	0.00468213	4.15462	0.00383742	4.15462	0.00528335	4.15462	0.529658
	4.17351	0.00176324	4.17351	0.00404689	4.17351	0.0244664	4.17351	0.48885
	4.19239	0.0194293	4.19239	0.000225976	4.19239	0.0551	4.19239	4.45923
	4.21127	0.00183132	4.21127	0.000159869	4.21127	0.0077753	4.21127	2.95231
	4.23016	0.00230446	4.23016	0.0145509	4.23016	0.00527326	4.23016	1.8392
	4.24904	0.000118739	4.24904	0.00957422	4.24904	0.0593325	4.24904	0.0760854
	4.26793	0.00499652	4.26793	0.0490732	4.26793	0.0281838	4.26793	2.81096
	4.28681	0.00614902	4.28681	0.00689356	4.28681	0.0318546	4.28681	2.10109
	4.3057	0.00965246	4.3057	0.0112339	4.3057	0.0203106	4.3057	2.58736
	4.32458	0.0033238	4.32458	0.0211492	4.32458	0.0143296	4.32458	0.365332
	4.34347	0.0136817	4.34347	0.0129577	4.34347	0.00250704	4.34347	1.15436
	4.36235	0.00251702	4.36235	0.00240198	4.36235	0.00708434	4.36235	2.12452
	4.38124	0.00038814	4.38124	0.00780018	4.38124	0.040899	4.38124	1.82213
	4.40012	0.00901901	4.40012	0.00219826	4.40012	0.00168114	4.40012	1.25712
	4.41901	0.0124388	4.41901	0.000934482	4.41901	0.0161357	4.41901	0.0782351
	4.43789	0.0025805	4.43789	0.00137158	4.43789	0.0122072	4.43789	0.185473
	4.45678	0.00890009	4.45678	0.00151527	4.45678	0.0131562	4.45678	1.24226
	4.47566	0.0035995	4.47566	0.0112953	4.47566	0.110771	4.47566	2.98797
	4.49454	0.00663234	4.49454	0.00288486	4.49454	0.0053055	4.49454	0.563381
	4.51343	0.0246471	4.51343	0.0040825	4.51343	0.0630857	4.51343	0.28899
	4.53231	0.00648464	4.53231	0.00384029	4.53231	0.0782233	4.53231	3.82459
	4.5512	0.00654015	4.5512	0.0190067	4.5512	0.0298436	4.5512	0.914619
	4.57008	0.00150429	4.57008	0.000546298	4.57008	0.0347528	4.57008	0.139381
	4.58897	0.00481918	4.58897	0.00249404	4.58897	0.0183155	4.58897	1.91214
	4.60785	0.00177047	4.60785	0.0209195	4.60785	0.00840682	4.60785	1.16551
	4.62674	0.0082403	4.62674	0.00655675	4.62674	0.00799174	4.62674	2.50059
	4.64562	0.0120078	4.64562	0.00188654	4.64562	0.00962851	4.64562	0.113671
	4.66451	0.00458655	4.66451	0.031213	4.66451	0.0229872	4.66451	0.0741578
	4.68339	0.00967836	4.68339	0.0192031	4.68339	0.00818357	4.68339	0.15956
	4.70228	0.00709561	4.70228	0.00123115	4.70228	0.0154567	4.70228	0.36922
	4.72116	0.00505653	4.72116	0.00267714	4.72116	0.00741709	4.72116	1.82185
	4.74004	0.00753131	4.74004	0.0217704	4.74004	0.0238412	4.74004	1.4051
	4.75893	0.0109205	4.75893	0.00734006	4.75893	0.0356472	4.75893	1.28039
	4.77781	0.00113581	4.77781	0.000849536	4.77781	0.0168504	4.77781	4.19203
	4.7967	0.0030284	4.7967	0.00250911	4.7967	0.0101225	4.7967	0.570119
	4.81558	0.0114762	4.81558	0.00361789	4.81558	0.0560783	4.81558	0.393767
	4.83447	0.022404	4.83447	3.33595e-05	4.83447	0.0250439	4.83447	3.48009
	4.85335	2.16403e-06	4.85335	0.00499284	4.85335	0.0227996	4.85335	1.12643
	4.87224	0.00305495	4.87224	0.0063155	4.87224	0.0311213	4.87224	0.233783
	4.89112	0.00635138	4.89112	0.00215129	4.89112	0.0116354	4.89112	0.14848
	4.91001	0.00124889	4.91001	0.00591967	4.91001	0.0222092	4.91001	0.188949
	4.92889	0.00755305	4.92889	0.00932793	4.92889	0.00980269	4.92889	0.671593
	4.94778	0.00461644	4.94778	0.000529582	4.94778	0.0025107	4.94778	5.19603
	4.96666	0.00508026	4.96666	0.0191806	4.96666	0.000674944	4.96666	2.14717
	4.98555	0.0215894	4.98555	0.00286263	4.98555	0.00746592	4.98555	2.37312
	5.00443	0.00250208	5.00443	0.0148533	5.00443	0.0293166	5.00443	1.75755
	5.02331	0.00281973	5.02331	0.0107228	5.02331	0.0323385	5.02331	0.0237117
	5.0422	0.00256995	5.0422	0.0102094	5.0422	0.0703603	5.0422	0.66786
	5.06108	0.00508028	5.06108	0.00570062	5.06108	0.0375299	5.06108	0.0539648
	5.07997	0.00452883	5.07997	0.00197145	5.07997	0.0337529	5.07997	1.39486
	5.09885	0.0042275	5.09885	0.00938938	5.09885	0.0147495	5.09885	0.488508
	5.11774	0.00675028	5.11774	0.010979	5.11774	0.0391097	5.11774	0.122586
	5.13662	0.00967094	5.13662	0.0036668	5.13662	0.0111227	5.13662	0.506764
	5.15551	0.0069973	5.15551	0.0191003	5.15551	0.00758326	5.15551	2.32246
	5.17439	0.00438794	5.17439	0.0171406	5.17439	0.00642554	5.17439	7.65818
	5.19328	0.00648266	5.19328	0.00750394	5.19328	0.00756288	5.19328	0.435528
	5.21216	0.028165	5.21216	0.0114527	5.21216	0.00108996	5.21216	1.35924
	5.23105	0.0233037	5.23105	0.00719506	5.23105	0.0247595	5.23105	2.03484
	5.24993	0.00867579	5.24993	0.0110142	5.24993	0.00503334	5.24993	0.978623
	5.26881	0.00216241	5.26881	0.0324603	5.26881	0.00240576	5.26881	1.97743
	5.2877	0.00523106	5.2877	0.0314043	5.2877	0.00552938	5.2877	0.295071
	5.30658	0.00560522	5.30658	0.0108164	5.30658	0.0407266	5.30658	2.70382
	5.32547	0.0256732	5.32547	0.00457277	5.32547	0.00396524	5.32547	1.61533
	5.34435	0.00688682	5.34435	0.00446339	5.34435	0.000364683	5.34435	2.69355
	5.36324	0.00688308	5.36324	0.00513597	5.36324	0.00520528	5.36324	1.62783
	5.38212	0.000580614	5.38212	0.00634494	5.38212	0.0119119	5.38212	0.18731
	5.40101	0.00304019	5.40101	3.58317e-05	5.40101	0.0372895	5.40101	0.316587
	5.41989	0.0194734	5.41989	0.00888734	5.41989	0.0145194	5.41989	0.526565
	5.43878	0.00435628	5.43878	0.0218275	5.43878	0.00579962	5.43878	0.918012
	5.45766	0.0101161	5.45766	0.0126211	5.45766	0.0209666	5.45766	1.04206
	5.47655	0.00114809	5.47655	0.00361244	5.47655	0.0637027	5.47655	0.422096
	5.49543	0.010667	5.49543	0.024168	5.49543	0.0114043	5.49543	0.449736
	5.51432	0.000437251	5.51432	0.00121415	5.51432	0.00645063	5.51432	1.13475
	5.5332	0.0102431	5.5332	0.00917835	5.5332	0.00102782	5.5332	2.07343
	5.55208	0.0104852	5.55208	0.00775288	5.55208	0.00317989	5.55208	0.331541
	5.57097	0.012417	5.57097	0.00208374	5.57097	0.0576658	5.57097	0.591748
	5.58985	0.000605334	5.58985	0.0210495	5.58985	0.015422	5.58985	0.235531
	5.60874	0.0029757	5.60874	0.0106054	5.60874	0.00848105	5.60874	2.47895
	5.62762	0.00116989	5.62762	0.00633122	5.62762	0.0362431	5.62762	0.70784
	5.64651	0.00820031	5.64651	0.0100623	5.64651	0.0120424	5.64651	1.03402
	5.66539	0.00148785	5.66539	0.0029803	5.66539	0.0102792	5.66539	1.32623
	5.68428	0.0071144	5.68428	0.0031528	5.68428	0.0414251	5.68428	1.01162
	5.70316	0.00321746	5.70316	0.0384223	5.70316	0.00506084	5.70316	1.59475
	5.72205	0.00534314	5.72205	0.0134795	5.72205	0.0232899	5.72205	0.639938
	5.74093	0.00244679	5.74093	0.00150498	5.74093	0.022605	5.74093	0.338927
	5.75982	0.00245826	5.75982	0.0049665	5.75982	0.00251422	5.75982	2.18991
	5.7787	0.00350522	5.7787	0.00371581	5.7787	0.0138009	5.7787	2.33103
	5.79758	0.0148611	5.79758	0.0217756	5.79758	0.013951	5.79758	1.69776
	5.81647	0.00927789	5.81647	0.00839677	5.81647	0.0238267	5.81647	0.292806
	5.83535	0.000447012	5.83535	0.00950422	5.83535	0.00685562	5.83535	0.171092
	5.85424	0.0032169	5.85424	0.0016004	5.85424	0.000218803	5.85424	1.70867
	5.87312	0.00245408	5.87312	0.00174088	5.87312	0.0215292	5.87312	1.89163
	5.89201	0.000796758	5.89201	0.000863156	5.89201	0.0154974	5.89201	0.362825
	5.91089	0.0114941	5.91089	0.0237323	5.91089	0.00926111	5.91089	0.730258
	5.92978	0.0124944	5.92978	0.00559043	5.92978	0.0229663	5.92978	0.560688
	5.94866	0.00547139	5.94866	0.00465406	5.94866	0.0395086	5.94866	0.857044
	5.96755	0.00901999	5.96755	0.0111163	5.96755	0.00529211	5.96755	0.0481409
	5.98643	0.00450493	5.98643	0.00361836	5.98643	0.0202328	5.98643	0.727085
	6.00532	0.00855173	6.00532	0.0205456	6.00532	0.00521751	6.00532	0.623126
	6.0242	0.00639025	6.0242	0.0313736	6.0242	0.00156125	6.0242	0.726752
	6.04309	0.000457949	6.04309	0.0479417	6.04309	0.0167806	6.04309	0.602085
	6.06197	0.00225833	6.06197	0.0148704	6.06197	0.00893303	6.06197	0.312065
	6.08085	0.00149164	6.08085	0.022481	6.08085	0.0131363	6.08085	0.14509
	6.09974	0.00424297	6.09974	0.00757982	6.09974	0.0178479	6.09974	0.314402
	6.11862	0.000741342	6.11862	0.00575087	6.11862	0.00855049	6.11862	0.531055
	6.13751	0.00299633	6.13751	0.0142594	6.13751	0.0077994	6.13751	0.444915
	6.15639	0.00473743	6.15639	0.0213982	6.15639	0.0149344	6.15639	0.947056
	6.17528	0.00309795	6.17528	0.00437886	6.17528	0.0300503	6.17528	0.726383
	6.19416	0.000150255	6.19416	0.0019118	6.19416	0.028495	6.19416	0.769076
	6.21305	0.000982608	6.21305	0.027186	6.21305	0.0156443	6.21305	0.643259
	6.23193	0.00378125	6.23193	0.0129982	6.23193	0.00677262	6.23193	1.294
	6.25082	0.000746816	6.25082	0.0121879	6.25082	0.00612927	6.25082	0.135025
	6.2697	0.0107197	6.2697	0.0249024	6.2697	0.03534	6.2697	0.755597
	6.28859	0.000346325	6.28859	0.0252881	6.28859	0.0214989	6.28859	0.435175
	6.30747	0.0127694	6.30747	0.0494911	6.30747	0.0266066	6.30747	0.523605
	6.32635	0.000537448	6.32635	0.0106606	6.32635	0.0206259	6.32635	0.25373
	6.34524	0.00201472	6.34524	0.0105703	6.34524	0.00487199	6.34524	0.136474
	6.36412	0.00435433	6.36412	0.00719592	6.36412	0.0406537	6.36412	0.584329
	6.38301	0.00633893	6.38301	0.0147636	6.38301	0.0147532	6.38301	0.921016
	6.40189	0.000831857	6.40189	0.00122903	6.40189	0.0147996	6.40189	0.349602
	6.42078	0.00114042	6.42078	0.000135893	6.42078	0.0551705	6.42078	1.30032
	6.43966	0.00215866	6.43966	0.00210601	6.43966	0.00369204	6.43966	3.20139
	6.45855	0.00232405	6.45855	0.0118409	6.45855	0.021834	6.45855	0.574285
	6.47743	0.00236425	6.47743	0.00568496	6.47743	0.0266048	6.47743	0.232815
	6.49632	0.00523212	6.49632	0.00160361	6.49632	0.00319185	6.49632	2.77944
	6.5152	0.00374615	6.5152	0.0161342	6.5152	0.0120747	6.5152	0.270232
	6.53409	0.00167589	6.53409	0.00074378	6.53409	0.00870735	6.53409	0.827257
	6.55297	0.0297469	6.55297	0.0239189	6.55297	0.00593692	6.55297	0.101025
	6.57185	0.000873332	6.57185	0.0450828	6.57185	0.0449024	6.57185	0.440444
	6.59074	0.00235142	6.59074	0.00176693	6.59074	0.00484551	6.59074	0.907213
	6.60962	0.000188983	6.60962	0.00139784	6.60962	0.0282509	6.60962	1.34425
	6.62851	0.0122886	6.62851	0.00388696	6.62851	0.0350584	6.62851	5.61549
	6.64739	0.00232831	6.64739	0.00654969	6.64739	0.014854	6.64739	1.84541
	6.66628	0.0103208	6.66628	0.0132888	6.66628	0.0270181	6.66628	1.78967
	6.68516	0.000177551	6.68516	0.00234254	6.68516	0.0208478	6.68516	0.856254
	6.70405	0.000425409	6.70405	0.00441518	6.70405	0.0241475	6.70405	1.17574
	6.72293	0.00228442	6.72293	0.00183487	6.72293	0.0504767	6.72293	0.524082
	6.74182	0.00283635	6.74182	0.01178	6.74182	0.00443546	6.74182	1.44801
	6.7607	0.00348469	6.7607	0.019484	6.7607	0.00363331	6.7607	0.317968
	6.77959	0.0060311	6.77959	0.0149456	6.77959	0.00776786	6.77959	1.35738
	6.79847	0.00355481	6.79847	0.0193543	6.79847	0.00284127	6.79847	3.71308
	6.81736	0.00234962	6.81736	0.0107955	6.81736	0.00549698	6.81736	1.25107
	6.83624	0.0158075	6.83624	0.00776771	6.83624	0.00640686	6.83624	0.245101
	6.85512	0.000437608	6.85512	0.0198312	6.85512	0.00749302	6.85512	0.554601
	6.87401	0.00238263	6.87401	0.0252745	6.87401	0.00894074	6.87401	0.181734
	6.89289	0.000589877	6.89289	0.00830609	6.89289	0.00755621	6.89289	2.97787
	6.91178	0.0100144	6.91178	0.0068633	6.91178	0.00846106	6.91178	0.419099
	6.93066	0.000682704	6.93066	0.0153864	6.93066	0.0246419	6.93066	0.225786
	6.94955	0.00388551	6.94955	0.00299251	6.94955	0.00774347	6.94955	0.238069
	6.96843	0.000572988	6.96843	0.0258153	6.96843	0.0271586	6.96843	2.24547
	6.98732	0.00244182	6.98732	0.0082359	6.98732	0.00374596	6.98732	1.99698
	7.0062	0.00121564	7.0062	0.00507959	7.0062	0.0147937	7.0062	1.98435
	7.02509	0.000676861	7.02509	0.000831546	7.02509	0.00296534	7.02509	0.164125
	7.04397	0.00653251	7.04397	0.00297788	7.04397	0.00153476	7.04397	0.430752
	7.06286	0.00524845	7.06286	0.00139065	7.06286	0.0201952	7.06286	0.523058
	7.08174	0.00148354	7.08174	0.037851	7.08174	0.00291919	7.08174	1.55704
	7.10062	0.00483025	7.10062	0.0135369	7.10062	0.00317396	7.10062	0.390199
	7.11951	0.00557919	7.11951	0.00908318	7.11951	0.00851856	7.11951	4.77629
	7.13839	0.00314095	7.13839	0.000755385	7.13839	0.0011735	7.13839	1.75198
	7.15728	0.00646012	7.15728	0.0124942	7.15728	0.0444535	7.15728	2.99742
	7.17616	0.000532797	7.17616	0.0144734	7.17616	0.0294343	7.17616	2.14611
	7.19505	0.00243897	7.19505	0.00644586	7.19505	0.0285738	7.19505	4.38334
	7.21393	0.0045198	7.21393	0.0163075	7.21393	0.00873113	7.21393	0.114001
	7.23282	0.00177818	7.23282	0.0230866	7.23282	0.00116761	7.23282	0.00148835
	7.2517	0.00580822	7.2517	0.00568322	7.2517	0.00201591	7.2517	1.67455
	7.27059	0.00284566	7.27059	0.00074426	7.27059	0.00458906	7.27059	0.239413
	7.28947	0.00133436	7.28947	0.000567351	7.28947	0.0129801	7.28947	0.0619381
	7.30836	0.00411321	7.30836	0.00624643	7.30836	0.00579431	7.30836	0.749523
	7.32724	0.00830109	7.32724	0.00954028	7.32724	0.0184234	7.32724	0.407412
	7.34613	0.00187556	7.34613	0.0008274	7.34613	0.000591859	7.34613	0.558779
	7.36501	0.00320758	7.36501	0.000220644	7.36501	0.0335458	7.36501	0.502701
	7.38389	0.000486411	7.38389	0.000303528	7.38389	0.00485017	7.38389	1.80998
	7.40278	0.00297891	7.40278	0.0206172	7.40278	0.0348398	7.40278	1.67434
	7.42166	0.00196316	7.42166	0.0144713	7.42166	0.00484947	7.42166	1.31469
	7.44055	0.0115765	7.44055	0.00228185	7.44055	0.00750365	7.44055	0.818599
	7.45943	0.00236589	7.45943	0.000250509	7.45943	0.00472839	7.45943	2.23589
	7.47832	0.0106039	7.47832	0.0100578	7.47832	0.0165383	7.47832	0.296313
	7.4972	0.00548674	7.4972	0.00495489	7.4972	0.00452647	7.4972	1.31801
	7.51609	0.00452245	7.51609	0.00815232	7.51609	0.0139981	7.51609	0.225897
	7.53497	0.00310683	7.53497	0.00809354	7.53497	0.0164734	7.53497	0.474407
	7.55386	0.00469856	7.55386	0.000930461	7.55386	0.01285	7.55386	1.7234
	7.57274	0.00238866	7.57274	0.0039852	7.57274	0.00186426	7.57274	0.163278
	7.59163	0.0225655	7.59163	0.00196128	7.59163	0.00470634	7.59163	3.40437
	7.61051	0.000810027	7.61051	0.0089965	7.61051	0.00338898	7.61051	1.09125
	7.62939	0.00584491	7.62939	0.00188807	7.62939	0.00870638	7.62939	1.07335
	7.64828	0.00606748	7.64828	0.00270693	7.64828	0.00999979	7.64828	0.0618812
	7.66716	0.00523808	7.66716	0.0172015	7.66716	0.00212257	7.66716	0.355024
	7.68605	0.00952398	7.68605	0.00624328	7.68605	0.0237698	7.68605	0.277271
	7.70493	0.00013764	7.70493	0.00278249	7.70493	0.00638101	7.70493	0.395184
	7.72382	0.00212103	7.72382	0.00431272	7.72382	0.0244774	7.72382	0.0509915
	7.7427	0.00152635	7.7427	0.000836817	7.7427	0.0376983	7.7427	0.802246
	7.76159	0.000916455	7.76159	0.000887372	7.76159	0.00137645	7.76159	1.48147
	7.78047	0.000724762	7.78047	0.00190126	7.78047	0.0180407	7.78047	0.0281991
	7.79936	0.01007	7.79936	0.00188008	7.79936	0.0183717	7.79936	0.869784
	7.81824	0.000974781	7.81824	0.0123765	7.81824	0.00188545	7.81824	0.423312
	7.83713	0.00189549	7.83713	0.00228173	7.83713	0.0465668	7.83713	1.56752
	7.85601	0.0110099	7.85601	0.00104983	7.85601	0.0180708	7.85601	0.165261
	7.8749	0.0010776	7.8749	0.000321932	7.8749	0.0108901	7.8749	0.102425
	7.89378	0.0011374	7.89378	0.000674845	7.89378	0.0233244	7.89378	1.53889
	7.91266	0.0021213	7.91266	0.000417851	7.91266	0.0261584	7.91266	0.989046
	7.93155	0.00239774	7.93155	0.00394755	7.93155	0.0194328	7.93155	4.04803
	7.95043	0.0251533	7.95043	0.00309625	7.95043	0.0052434	7.95043	0.650538
	7.96932	0.00220616	7.96932	0.0143064	7.96932	0.000860666	7.96932	3.2281
	7.9882	0.00605813	7.9882	0.0160928	7.9882	0.0139176	7.9882	0.69509
	8.00709	0.00340488	8.00709	0.00420836	8.00709	0.0102623	8.00709	0.130049
	8.02597	0.00147534	8.02597	0.0248023	8.02597	0.0530889	8.02597	1.48158
	8.04486	0.00373419	8.04486	0.000545387	8.04486	0.0203044	8.04486	4.82052
	8.06374	0.00436869	8.06374	0.000715238	8.06374	0.00463987	8.06374	1.3848
	8.08263	0.00856229	8.08263	0.0179292	8.08263	0.00775271	8.08263	3.30972
	8.10151	0.00593597	8.10151	0.00189467	8.10151	0.00877345	8.10151	0.352858
	8.1204	0.00536521	8.1204	0.00470004	8.1204	0.0128074	8.1204	0.439956
	8.13928	0.00258628	8.13928	0.00207996	8.13928	0.0509638	8.13928	1.64542
	8.15816	0.00772042	8.15816	0.0017786	8.15816	0.012971	8.15816	0.544333
	8.17705	0.00544034	8.17705	0.0106241	8.17705	0.00215406	8.17705	0.780834
	8.19593	0.0105094	8.19593	0.00256903	8.19593	0.0143336	8.19593	0.883247
	8.21482	0.00118433	8.21482	0.000458102	8.21482	0.0031599	8.21482	0.336429
	8.2337	0.000768812	8.2337	0.00180815	8.2337	0.0194495	8.2337	0.72254
	8.25259	0.00243169	8.25259	0.000972801	8.25259	0.00119737	8.25259	0.854433
	8.27147	0.00854934	8.27147	0.00151597	8.27147	0.0188986	8.27147	0.328687
	8.29036	0.00554139	8.29036	0.000421687	8.29036	0.00524277	8.29036	0.906022
	8.30924	0.00780067	8.30924	0.0182858	8.30924	0.016449	8.30924	1.4959
	8.32813	0.0139063	8.32813	0.00583066	8.32813	0.00993409	8.32813	0.0268362
	8.34701	0.00147534	8.34701	0.00813342	8.34701	0.0278378	8.34701	0.0898715
	8.3659	0.000688171	8.3659	0.00676533	8.3659	0.0142728	8.3659	0.263606
	8.38478	0.0025153	8.38478	0.0104446	8.38478	0.00509804	8.38478	0.670091
	8.40366	0.00478826	8.40366	0.00286132	8.40366	0.00586804	8.40366	1.9579
	8.42255	0.00182451	8.42255	0.00183121	8.42255	0.0724407	8.42255	2.57922
	8.44143	0.0119423	8.44143	0.00630275	8.44143	0.0404942	8.44143	1.12657
	8.46032	0.00567103	8.46032	0.0105684	8.46032	0.00639063	8.46032	2.04397
	8.4792	0.0116521	8.4792	0.00259199	8.4792	0.0181479	8.4792	1.46124
	8.49809	0.00777216	8.49809	0.000606114	8.49809	0.040804	8.49809	0.386436
	8.51697	0.00545664	8.51697	0.00546487	8.51697	0.035229	8.51697	0.171766
	8.53586	0.00164918	8.53586	0.00614352	8.53586	0.00201765	8.53586	0.286972
	8.55474	0.000749408	8.55474	0.00306313	8.55474	0.00145137	8.55474	0.0759266
	8.57363	0.00277396	8.57363	0.00164803	8.57363	0.000404282	8.57363	0.826062
	8.59251	0.00496711	8.59251	0.00883466	8.59251	8.33237e-05	8.59251	1.50582
	8.6114	0.00168514	8.6114	0.00494866	8.6114	0.0131856	8.6114	0.112692
	8.63028	0.0155896	8.63028	0.0129055	8.63028	0.00700968	8.63028	0.266087
	8.64917	0.0133942	8.64917	0.00169346	8.64917	0.0416178	8.64917	0.847701
	8.66805	0.00202369	8.66805	0.001716	8.66805	0.0198698	8.66805	0.56742
	8.68693	0.00441671	8.68693	0.0017616	8.68693	0.0152402	8.68693	0.306313
	8.70582	0.00551575	8.70582	0.00121027	8.70582	0.00696026	8.70582	3.11488
	8.7247	0.00636939	8.7247	0.0135193	8.7247	0.0100555	8.7247	0.634628
	8.74359	0.00109653	8.74359	0.00562057	8.74359	0.00070646	8.74359	0.131874
	8.76247	0.000881849	8.76247	0.000555531	8.76247	0.0127772	8.76247	0.332856
	8.78136	0.00449868	8.78136	0.00517355	8.78136	0.000152355	8.78136	0.202163
	8.80024	0.00716589	8.80024	0.00644854	8.80024	0.0602487	8.80024	0.760417
	8.81913	0.0133169	8.81913	0.00122728	8.81913	0.00202176	8.81913	0.764538
	8.83801	0.00397103	8.83801	0.0102067	8.83801	0.000680924	8.83801	0.470151
	8.8569	0.00184227	8.8569	0.00156176	8.8569	0.0102771	8.8569	0.416453
	8.87578	0.00205463	8.87578	0.0153643	8.87578	0.00453842	8.87578	2.59445
	8.89467	0.000447096	8.89467	0.00104925	8.89467	0.000325827	8.89467	0.0623178
	8.91355	0.00753921	8.91355	0.0276331	8.91355	0.00910409	8.91355	1.65261
	8.93244	0.00327266	8.93244	0.00589036	8.93244	0.0119399	8.93244	0.085121
	8.95132	0.0152567	8.95132	0.000420291	8.95132	0.0141157	8.95132	0.514649
	8.9702	0.00286468	8.9702	0.00790409	8.9702	0.00852475	8.9702	0.431561
	8.98909	0.00460973	8.98909	0.000430847	8.98909	0.0230383	8.98909	0.0902885
	9.00797	0.00655731	9.00797	0.00594558	9.00797	0.0117034	9.00797	0.599901
	9.02686	0.00198675	9.02686	0.00793923	9.02686	0.00619155	9.02686	0.341449
	9.04574	0.0135152	9.04574	0.00874343	9.04574	0.012852	9.04574	0.548931
	9.06463	0.00675854	9.06463	0.00261331	9.06463	0.00407535	9.06463	0.0527085
	9.08351	0.00208734	9.08351	0.00903733	9.08351	0.00434523	9.08351	0.293666
	9.1024	0.00491238	9.1024	0.000512801	9.1024	0.00397032	9.1024	0.0924894
	9.12128	0.000359521	9.12128	0.00848346	9.12128	0.0324964	9.12128	0.13978
	9.14017	0.000107	9.14017	0.0132061	9.14017	0.028656	9.14017	0.50551
	9.15905	0.00828211	9.15905	0.0121743	9.15905	0.0231928	9.15905	0.0514056
	9.17794	0.00099974	9.17794	0.00702237	9.17794	0.00420091	9.17794	0.55427
	9.19682	0.000452693	9.19682	0.00468234	9.19682	0.0739387	9.19682	0.307207
	9.2157	0.0035305	9.2157	0.0139134	9.2157	0.00891419	9.2157	0.115335
	9.23459	0.000912067	9.23459	0.00409045	9.23459	0.00797112	9.23459	0.214639
	9.25347	0.00161505	9.25347	0.00886471	9.25347	0.00411827	9.25347	0.213832
	9.27236	0.00993298	9.27236	0.00222056	9.27236	0.00200991	9.27236	0.0433615
	9.29124	0.00425489	9.29124	0.00580921	9.29124	0.0131247	9.29124	1.95476
	9.31013	0.00283451	9.31013	0.00706076	9.31013	0.00418114	9.31013	0.252933
	9.32901	0.00121984	9.32901	0.00158984	9.32901	0.00263248	9.32901	0.523724
	9.3479	0.00100631	9.3479	0.00194958	9.3479	0.00541248	9.3479	1.32342
	9.36678	0.00505896	9.36678	0.00216632	9.36678	0.00936827	9.36678	0.236038
	9.38567	8.28809e-06	9.38567	0.00868806	9.38567	0.00737933	9.38567	0.906025
	9.40455	0.00175989	9.40455	0.00179346	9.40455	0.0107374	9.40455	0.714177
	9.42344	0.0015124	9.42344	0.0015875	9.42344	0.000894109	9.42344	0.16781
	9.44232	0.00115414	9.44232	0.000431911	9.44232	0.0265302	9.44232	1.08316
	9.4612	0.00256497	9.4612	0.000396298	9.4612	0.0191228	9.4612	0.420748
	9.48009	0.00169598	9.48009	0.0121433	9.48009	0.029839	9.48009	0.183639
	9.49897	0.0109317	9.49897	0.000195714	9.49897	0.0233894	9.49897	0.730467
	9.51786	0.0011236	9.51786	0.000543223	9.51786	0.000535117	9.51786	0.649134
	9.53674	0.000323957	9.53674	0.0206901	9.53674	0.00512236	9.53674	0.868023
	9.55563	0.00382798	9.55563	0.00770949	9.55563	0.000191347	9.55563	0.52573
	9.57451	0.00249005	9.57451	0.00901082	9.57451	0.0171575	9.57451	1.63513
	9.5934	0.00762917	9.5934	0.00389055	9.5934	0.0257849	9.5934	5.85966
	9.61228	0.00199845	9.61228	0.0130959	9.61228	0.0504879	9.61228	0.324417
	9.63117	2.8743e-05	9.63117	0.00624205	9.63117	0.00315891	9.63117	0.171224
	9.65005	0.00358865	9.65005	0.00455048	9.65005	0.00352933	9.65005	0.549101
	9.66894	0.000260229	9.66894	0.00929636	9.66894	0.0916434	9.66894	1.14522
	9.68782	0.00132755	9.68782	0.00710122	9.68782	0.00106056	9.68782	0.0763356
	9.70671	2.40514e-06	9.70671	0.010437	9.70671	0.000423131	9.70671	0.151696
	9.72559	0.00159715	9.72559	0.00782073	9.72559	0.00701447	9.72559	0.0260221
	9.74447	0.00369186	9.74447	0.00247723	9.74447	0.00098483	9.74447	1.58097
	9.76336	0.00478483	9.76336	0.00195474	9.76336	0.00681935	9.76336	0.984065
	9.78224	0.00326425	9.78224	0.00503691	9.78224	0.000289477	9.78224	0.362906
	9.80113	0.00723462	9.80113	0.00252093	9.80113	0.00982887	9.80113	0.636521
	9.82001	0.00431198	9.82001	0.00657277	9.82001	0.00733557	9.82001	0.123326
	9.8389	0.00425757	9.8389	0.00273003	9.8389	0.0131716	9.8389	2.24358
	9.85778	0.00324546	9.85778	0.0048617	9.85778	0.0211302	9.85778	0.0254212
	9.87667	0.00246649	9.87667	0.00163712	9.87667	0.00564237	9.87667	1.52457
	9.89555	0.00134901	9.89555	0.00136983	9.89555	0.00261788	9.89555	0.454906
	9.91444	0.00208152	9.91444	0.00381497	9.91444	0.0207395	9.91444	0.191744
	9.93332	0.00491393	9.93332	0.00220688	9.93332	0.0155643	9.93332	1.03436
	9.95221	0.0018632	9.95221	3.05709e-05	9.95221	0.00725979	9.95221	0.827628
	9.97109	0.00194288	9.97109	0.00795168	9.97109	0.00256676	9.97109	1.51813
	9.98997	0.0078455	9.98997	0.0160478	9.98997	0.00743651	9.98997	0.614748
	10.0089	0.00275443	10.0089	0.00947396	10.0089	0.0121735	10.0089	0.0574798
	10.0277	0.00149451	10.0277	0.0125485	10.0277	0.0127193	10.0277	3.24971
	10.0466	0.0021431	10.0466	0.00294084	10.0466	0.000208246	10.0466	0.075195
	10.0655	0.000374379	10.0655	0.00164951	10.0655	0.0397254	10.0655	5.57244
	10.0844	0.00188013	10.0844	0.00186162	10.0844	0.0287788	10.0844	0.71286
	10.1033	4.46611e-05	10.1033	0.0112546	10.1033	0.0263059	10.1033	0.623746
	10.1222	0.000885076	10.1222	0.0041844	10.1222	0.00649756	10.1222	0.273048
	10.1411	0.000563292	10.1411	0.000864351	10.1411	0.0144512	10.1411	0.279253
	10.1599	0.00303215	10.1599	0.00693066	10.1599	0.000408055	10.1599	0.209899
	10.1788	0.00340516	10.1788	0.0151146	10.1788	0.012853	10.1788	1.25774
	10.1977	0.00146227	10.1977	0.0340165	10.1977	0.0159092	10.1977	1.06789
	10.2166	0.00141106	10.2166	0.000523646	10.2166	0.00957796	10.2166	0.160789
	10.2355	0.00169225	10.2355	0.000618325	10.2355	0.0150262	10.2355	0.113384
	10.2544	0.00578811	10.2544	0.00933691	10.2544	0.00453897	10.2544	0.705069
	10.2732	0.00170044	10.2732	0.000870868	10.2732	0.00149356	10.2732	1.18457
	10.2921	0.00127932	10.2921	0.0100653	10.2921	0.00533134	10.2921	0.122049
	10.311	0.00218067	10.311	0.00463353	10.311	0.00199042	10.311	0.765202
	10.3299	0.000560288	10.3299	0.00367648	10.3299	0.0363482	10.3299	0.245892
	10.3488	0.00102809	10.3488	0.00682944	10.3488	0.0153614	10.3488	0.171972
	10.3677	0.00480637	10.3677	0.00677497	10.3677	0.000254322	10.3677	0.464931
	10.3866	0.000389994	10.3866	0.00561093	10.3866	0.022014	10.3866	0.846533
	10.4054	8.46892e-05	10.4054	0.00113867	10.4054	0.00113027	10.4054	0.25905
	10.4243	0.000437225	10.4243	0.00269482	10.4243	0.0105796	10.4243	0.691678
	10.4432	0.00168006	10.4432	0.00378104	10.4432	0.0374558	10.4432	2.94642
	10.4621	7.87166e-05	10.4621	0.00440407	10.4621	0.0216252	10.4621	0.478632
	10.481	0.00507519	10.481	0.00215122	10.481	0.00181021	10.481	1.29078
	10.4999	0.00650561	10.4999	0.0113617	10.4999	0.00184945	10.4999	0.0609376
	10.5187	0.00143261	10.5187	0.0103457	10.5187	0.0334771	10.5187	1.41096
	10.5376	0.00483791	10.5376	0.00506584	10.5376	0.00327174	10.5376	0.6555
	10.5565	0.00267904	10.5565	0.012514	10.5565	0.0425171	10.5565	0.37941
	10.5754	0.00202184	10.5754	0.00419894	10.5754	0.00296909	10.5754	0.0592149
	10.5943	0.000438291	10.5943	0.00634616	10.5943	0.00539933	10.5943	0.468822
	10.6132	0.000683065	10.6132	0.00439418	10.6132	0.00712531	10.6132	0.158122
	10.6321	0.0019831	10.6321	0.0070582	10.6321	0.00451569	10.6321	0.0281545
	10.6509	0.00219132	10.6509	0.00200285	10.6509	0.0230969	10.6509	0.0914388
	10.6698	0.000572966	10.6698	0.0040473	10.6698	0.00206884	10.6698	0.243864
	10.6887	0.000415507	10.6887	0.000594493	10.6887	0.00447543	10.6887	0.500992
	10.7076	0.000865398	10.7076	0.000461664	10.7076	0.0177858	10.7076	0.0423987
	10.7265	0.00140498	10.7265	0.000756445	10.7265	0.0482051	10.7265	4.60014
	10.7454	0.00622868	10.7454	0.00146155	10.7454	0.00180507	10.7454	0.231343
	10.7642	0.00129085	10.7642	0.00442716	10.7642	0.000669916	10.7642	0.0231208
	10.7831	0.000884547	10.7831	0.0107544	10.7831	0.0462186	10.7831	0.45257
	10.802	0.000559922	10.802	0.00286212	10.802	0.00956966	10.802	0.393257
	10.8209	9.35856e-05	10.8209	0.0231141	10.8209	0.00646278	10.8209	1.17024
	10.8398	0.000746588	10.8398	0.00194029	10.8398	0.0253135	10.8398	0.0134736
	10.8587	0.000472439	10.8587	0.00331493	10.8587	0.00394333	10.8587	0.374065
	10.8776	0.000813927	10.8776	0.00107031	10.8776	0.0104032	10.8776	0.808894
	10.8964	0.00329232	10.8964	0.00192287	10.8964	0.00190234	10.8964	0.205794
	10.9153	0.00340432	10.9153	0.000157546	10.9153	0.000559686	10.9153	0.77428
	10.9342	0.00511935	10.9342	0.00136184	10.9342	0.000537294	10.9342	0.189103
	10.9531	0.00168257	10.9531	0.000218879	10.9531	0.00660665	10.9531	0.318998
	10.972	0.00950401	10.972	0.00839943	10.972	0.00255483	10.972	0.591651
	10.9909	0.00022178	10.9909	0.00553569	10.9909	0.00122677	10.9909	1.43327
	11.0097	0.000493037	11.0097	0.00159123	11.0097	0.00486247	11.0097	0.525
	11.0286	0.00024691	11.0286	8.61199e-05	11.0286	0.000912591	11.0286	0.0284776
	11.0475	0.00330093	11.0475	0.0101374	11.0475	0.00212325	11.0475	0.696028
	11.0664	0.000908922	11.0664	0.0014432	11.0664	0.00486125	11.0664	0.510344
	11.0853	0.000249049	11.0853	0.00568833	11.0853	0.00212295	11.0853	0.108515
	11.1042	0.00188572	11.1042	0.00310551	11.1042	0.00631929	11.1042	0.155126
	11.1231	0.00926096	11.1231	0.000409902	11.1231	0.0127092	11.1231	1.407
	11.1419	0.000941116	11.1419	0.00402905	11.1419	0.00352981	11.1419	0.652531
	11.1608	0.00159063	11.1608	0.00451631	11.1608	0.00017846	11.1608	0.160963
	11.1797	0.00132409	11.1797	0.0129005	11.1797	0.00259876	11.1797	1.20899
	11.1986	0.00250126	11.1986	0.00307905	11.1986	0.0108463	11.1986	0.154471
	11.2175	0.00110964	11.2175	0.00384413	11.2175	0.00900502	11.2175	0.0639293
	11.2364	0.00165091	11.2364	0.01194	11.2364	0.0131536	11.2364	2.22495
	11.2552	0.00460875	11.2552	0.00590414	11.2552	0.00947509	11.2552	0.659689
	11.2741	0.000434769	11.2741	0.00241854	11.2741	0.0338366	11.2741	0.15209
	11.293	0.000718458	11.293	0.00233813	11.293	0.00203298	11.293	0.192293
	11.3119	0.00824311	11.3119	0.000606714	11.3119	0.0310881	11.3119	2.75542
	11.3308	0.00160249	11.3308	0.0152728	11.3308	0.00333342	11.3308	0.8844
	11.3497	0.000252602	11.3497	0.0112155	11.3497	0.00725193	11.3497	0.436621
	11.3686	0.00106664	11.3686	0.00373966	11.3686	0.00021091	11.3686	0.630294
	11.3874	0.0057973	11.3874	8.99931e-05	11.3874	0.000483322	11.3874	0.115769
	11.4063	0.00432569	11.4063	0.000164042	11.4063	0.0118237	11.4063	2.26252
	11.4252	0.000633436	11.4252	0.00789023	11.4252	0.00052554	11.4252	2.45975
	11.4441	0.00806211	11.4441	0.00311929	11.4441	0.00512409	11.4441	1.31927
	11.463	0.00045095	11.463	0.00133121	11.463	0.00603709	11.463	0.486382
	11.4819	0.00901653	11.4819	0.00175468	11.4819	0.0590645	11.4819	1.56098
	11.5007	0.00341583	11.5007	0.00303017	11.5007	0.0174994	11.5007	0.467422
	11.5196	0.00367835	11.5196	0.00229175	11.5196	0.00131365	11.5196	1.17989
	11.5385	0.000472429	11.5385	0.00500051	11.5385	0.00454883	11.5385	0.0770763
	11.5574	0.00182162	11.5574	0.0004952	11.5574	0.0149131	11.5574	0.448152
	11.5763	0.00297283	11.5763	0.0020595	11.5763	0.0136429	11.5763	1.02417
	11.5952	0.00263769	11.5952	0.0149152	11.5952	0.00183893	11.5952	0.168026
	11.6141	0.00184849	11.6141	0.000781078	11.6141	0.00444889	11.6141	0.034858
	11.6329	0.000168236	11.6329	0.00448493	11.6329	0.0129525	11.6329	0.297454
	11.6518	0.00266436	11.6518	0.0125892	11.6518	0.0303703	11.6518	0.536442
	11.6707	0.00177263	11.6707	0.0186905	11.6707	0.0252834	11.6707	0.2475
	11.6896	0.0050023	11.6896	0.000673697	11.6896	0.0582112	11.6896	0.707157
	11.7085	0.00929123	11.7085	0.00170423	11.7085	0.00594931	11.7085	1.8366
	11.7274	0.00340549	11.7274	0.00312558	11.7274	0.00480925	11.7274	0.392606
	11.7462	0.00142582	11.7462	0.00818845	11.7462	0.00454634	11.7462	0.137033
	11.7651	0.00144084	11.7651	0.00922579	11.7651	0.00155146	11.7651	0.175267
	11.784	0.00151735	11.784	0.00136615	11.784	0.00447744	11.784	0.315038
	11.8029	0.00267172	11.8029	0.000741736	11.8029	0.0113202	11.8029	0.497856
	11.8218	0.000703646	11.8218	0.00183661	11.8218	0.00590884	11.8218	0.53003
	11.8407	0.000512742	11.8407	0.00501735	11.8407	0.00907193	11.8407	0.645706
	11.8596	0.014885	11.8596	0.0114982	11.8596	0.0222955	11.8596	0.521359
	11.8784	0.0028759	11.8784	0.00659777	11.8784	0.0327657	11.8784	0.723642
	11.8973	0.00158156	11.8973	0.00298446	11.8973	0.0196885	11.8973	0.172767
	11.9162	0.00235307	11.9162	0.00102262	11.9162	0.00631129	11.9162	0.687241
	11.9351	0.00312826	11.9351	0.00803709	11.9351	0.0205024	11.9351	0.851566
	11.954	0.00498077	11.954	0.00895089	11.954	0.00197567	11.954	0.699699
	11.9729	0.00401575	11.9729	0.000679833	11.9729	0.0136811	11.9729	0.50082
	11.9917	0.00359311	11.9917	0.00299369	11.9917	0.0120767	11.9917	0.0677502
	12.0106	0.00596794	12.0106	0.00311351	12.0106	0.00884592	12.0106	0.790038
	12.0295	0.00155429	12.0295	0.0117035	12.0295	0.03363	12.0295	0.267543
	12.0484	0.00241881	12.0484	0.0101824	12.0484	0.00317968	12.0484	0.326988
	12.0673	0.00356506	12.0673	0.00129695	12.0673	0.0362601	12.0673	0.999778
	12.0862	0.00264346	12.0862	0.00274942	12.0862	0.00294042	12.0862	1.7886
	12.1051	0.00471646	12.1051	0.00589088	12.1051	0.0138846	12.1051	0.611423
	12.1239	0.000511803	12.1239	0.014262	12.1239	0.00344544	12.1239	0.579833
	12.1428	0.0111518	12.1428	0.00407314	12.1428	0.00248448	12.1428	0.231119
	12.1617	0.000529102	12.1617	0.00217413	12.1617	0.00178464	12.1617	1.40676
	12.1806	0.00205294	12.1806	0.000924038	12.1806	0.00225465	12.1806	0.210962
	12.1995	0.000748098	12.1995	0.000848496	12.1995	0.00904291	12.1995	1.37417
	12.2184	0.0102363	12.2184	0.00138622	12.2184	0.0114289	12.2184	0.343001
	12.2372	0.00139115	12.2372	0.00218974	12.2372	0.00228045	12.2372	0.0780167
	12.2561	8.51459e-05	12.2561	0.00311587	12.2561	0.00561113	12.2561	1.03793
	12.275	0.000379206	12.275	0.00577233	12.275	0.000658868	12.275	0.534899
	12.2939	0.00819244	12.2939	0.0046766	12.2939	0.00894454	12.2939	0.680045
	12.3128	0.00851565	12.3128	0.000863263	12.3128	0.00272583	12.3128	0.419998
	12.3317	0.00260318	12.3317	0.00477046	12.3317	0.00388908	12.3317	0.151635
	12.3506	0.00404577	12.3506	0.00433532	12.3506	0.012318	12.3506	0.0580973
	12.3694	0.00457859	12.3694	0.00552136	12.3694	0.00922835	12.3694	2.83916
	12.3883	0.00526489	12.3883	0.0114158	12.3883	0.000676014	12.3883	0.645026
	12.4072	0.0077528	12.4072	0.0112071	12.4072	0.00203574	12.4072	0.0222522
	12.4261	0.00224408	12.4261	0.00218483	12.4261	0.0102674	12.4261	0.242477
	12.445	0.00162833	12.445	0.0190949	12.445	0.00184988	12.445	0.267288
	12.4639	0.00467191	12.4639	0.00449412	12.4639	0.00266966	12.4639	0.00422318
	12.4827	0.00560111	12.4827	0.015394	12.4827	0.00781943	12.4827	0.509314
	12.5016	0.00110987	12.5016	0.00585324	12.5016	0.0137563	12.5016	0.4626
	12.5205	0.00707149	12.5205	0.0334403	12.5205	0.00691024	12.5205	0.199911
	12.5394	0.00271196	12.5394	0.00363724	12.5394	0.0147629	12.5394	0.692743
	12.5583	0.00534254	12.5583	0.00417899	12.5583	0.0123009	12.5583	0.52746
	12.5772	0.00805267	12.5772	0.00529992	12.5772	0.000918529	12.5772	0.219998
	12.5961	0.00191386	12.5961	0.00209549	12.5961	0.000796933	12.5961	0.138198
	12.6149	0.00726145	12.6149	0.00522402	12.6149	0.00628594	12.6149	0.690728
	12.6338	0.0135887	12.6338	0.0108257	12.6338	0.016882	12.6338	0.472177
	12.6527	0.00388685	12.6527	9.20976e-05	12.6527	0.00155118	12.6527	0.0223444
	12.6716	0.0139288	12.6716	0.0042284	12.6716	0.000497202	12.6716	1.32257
	12.6905	0.000918473	12.6905	0.00864861	12.6905	0.00364713	12.6905	0.164583
	12.7094	0.000421152	12.7094	0.00237049	12.7094	0.0183802	12.7094	0.0422339
	12.7282	0.00141425	12.7282	0.00628007	12.7282	0.00276664	12.7282	0.0924658
	12.7471	0.00251057	12.7471	0.000215426	12.7471	0.0026151	12.7471	3.20433
	12.766	0.000406575	12.766	0.0116172	12.766	0.00831004	12.766	0.107398
	12.7849	0.00875417	12.7849	0.012719	12.7849	0.00272402	12.7849	0.0261932
	12.8038	0.00187787	12.8038	0.0224719	12.8038	0.00165654	12.8038	0.213509
	12.8227	0.00224693	12.8227	0.0224549	12.8227	0.0128611	12.8227	1.93594
	12.8416	0.00227918	12.8416	0.00433159	12.8416	0.0100958	12.8416	2.41135
	12.8604	0.00199336	12.8604	0.00108129	12.8604	0.00700606	12.8604	0.664969
	12.8793	0.000252408	12.8793	0.00399988	12.8793	0.00903506	12.8793	0.0834078
	12.8982	0.000437261	12.8982	0.000629679	12.8982	0.0274189	12.8982	0.0063197
	12.9171	0.000693563	12.9171	0.00117921	12.9171	0.00141285	12.9171	0.237171
	12.936	4.76697e-05	12.936	0.00985317	12.936	0.00982034	12.936	0.568382
	12.9549	0.00101671	12.9549	0.00926255	12.9549	0.00839855	12.9549	0.194126
	12.9737	0.00216552	12.9737	0.0141563	12.9737	0.00403003	12.9737	0.327246
	12.9926	0.00453556	12.9926	0.000797687	12.9926	0.00542647	12.9926	0.266616
	13.0115	0.00521909	13.0115	0.00106782	13.0115	0.00204218	13.0115	0.00512183
	13.0304	0.00139188	13.0304	0.00426876	13.0304	0.00419415	13.0304	1.72217
	13.0493	0.00374801	13.0493	0.00684576	13.0493	0.00167547	13.0493	0.56699
	13.0682	0.000327535	13.0682	0.00196078	13.0682	0.0130479	13.0682	0.698047
	13.0871	0.000913583	13.0871	0.0040971	13.0871	0.00958535	13.0871	0.269415
	13.1059	0.00410805	13.1059	0.000432408	13.1059	0.0124511	13.1059	1.37043
	13.1248	0.000230722	13.1248	0.00739665	13.1248	0.0138182	13.1248	0.0684343
	13.1437	0.000839269	13.1437	0.00387324	13.1437	0.0125239	13.1437	0.617187
	13.1626	0.00288388	13.1626	0.00490203	13.1626	0.0172241	13.1626	0.329546
	13.1815	0.00112457	13.1815	0.00393385	13.1815	0.0351657	13.1815	0.486138
	13.2004	0.00128763	13.2004	0.00731811	13.2004	0.00586434	13.2004	0.936628
	13.2192	0.000996942	13.2192	0.00120921	13.2192	0.0106081	13.2192	0.502315
	13.2381	0.000561965	13.2381	0.000962373	13.2381	0.0128513	13.2381	0.0949511
	13.257	0.00156534	13.257	1.84213e-05	13.257	0.0026491	13.257	0.409527
	13.2759	0.000260606	13.2759	0.00205054	13.2759	0.00348577	13.2759	1.01359
	13.2948	0.00529717	13.2948	0.00400209	13.2948	0.0180146	13.2948	2.07336
	13.3137	0.00143814	13.3137	0.0058467	13.3137	0.013469	13.3137	0.783548
	13.3326	0.00124757	13.3326	0.000187074	13.3326	0.011658	13.3326	0.492648
	13.3514	0.000121057	13.3514	0.00448009	13.3514	0.0282708	13.3514	0.163979
	13.3703	0.000139593	13.3703	0.00560877	13.3703	0.00497208	13.3703	1.24696
	13.3892	0.000250542	13.3892	0.0150195	13.3892	0.00184528	13.3892	1.02055
	13.4081	0.00100323	13.4081	0.00247865	13.4081	0.00473444	13.4081	0.510882
	13.427	0.000195018	13.427	0.000823204	13.427	0.000822127	13.427	0.649682
	13.4459	0.00290266	13.4459	0.00321885	13.4459	0.0158957	13.4459	0.164162
	13.4647	0.00096965	13.4647	0.0102772	13.4647	0.00126424	13.4647	0.0701664
	13.4836	0.000478917	13.4836	0.00161341	13.4836	0.00552643	13.4836	0.129536
	13.5025	0.00190055	13.5025	0.00882727	13.5025	0.000118257	13.5025	0.380745
	13.5214	0.00457109	13.5214	0.010397	13.5214	0.00693261	13.5214	1.45516
	13.5403	0.000451523	13.5403	0.00321324	13.5403	0.00287536	13.5403	0.435518
	13.5592	0.000223068	13.5592	0.00704713	13.5592	0.0028322	13.5592	0.52817
	13.5781	0.00119293	13.5781	0.000462846	13.5781	0.0322515	13.5781	0.295246
	13.5969	0.00142294	13.5969	0.00254571	13.5969	0.00107536	13.5969	0.244602
	13.6158	0.00560886	13.6158	0.00484596	13.6158	0.00914631	13.6158	0.0571468
	13.6347	0.000359545	13.6347	0.00545735	13.6347	0.0235079	13.6347	0.598726
	13.6536	0.000854869	13.6536	0.00336382	13.6536	0.00075622	13.6536	1.65166
	13.6725	0.00219911	13.6725	0.0106913	13.6725	0.0204474	13.6725	0.593482
	13.6914	0.00192052	13.6914	0.00697394	13.6914	5.10133e-05	13.6914	1.7484
	13.7102	6.63147e-05	13.7102	0.000674235	13.7102	0.0035238	13.7102	0.743109
	13.7291	0.00320244	13.7291	0.00164081	13.7291	0.000244868	13.7291	1.04491
	13.748	0.00121673	13.748	0.00395148	13.748	0.00513554	13.748	0.545113
	13.7669	0.00232714	13.7669	0.0121399	13.7669	0.00260758	13.7669	0.344332
	13.7858	0.00700268	13.7858	0.00458806	13.7858	0.0159289	13.7858	0.0347164
	13.8047	0.000750391	13.8047	0.000738412	13.8047	0.0380445	13.8047	0.00592623
	13.8236	0.00119671	13.8236	0.00926617	13.8236	0.00980277	13.8236	0.593202
	13.8424	0.00447843	13.8424	0.00203072	13.8424	0.00935197	13.8424	0.434975
	13.8613	0.00383611	13.8613	0.00019143	13.8613	0.0165353	13.8613	1.47008
	13.8802	0.00293731	13.8802	0.00399958	13.8802	0.0126516	13.8802	0.781263
	13.8991	0.00153543	13.8991	0.00141271	13.8991	0.0141925	13.8991	2.14101
	13.918	0.00191224	13.918	0.0111604	13.918	0.00400443	13.918	0.176718
	13.9369	0.000914779	13.9369	0.00153055	13.9369	0.00405797	13.9369	0.355609
	13.9557	0.00124357	13.9557	0.00127882	13.9557	0.00560078	13.9557	0.439855
	13.9746	0.00373788	13.9746	0.0085239	13.9746	0.00324067	13.9746	0.112869
	13.9935	0.000327961	13.9935	0.00012801	13.9935	0.00588422	13.9935	0.00516501
	14.0124	0.0013147	14.0124	0.00250032	14.0124	0.00515156	14.0124	0.0332226
	14.0313	0.0001422	14.0313	0.00354725	14.0313	0.0120436	14.0313	1.27846
	14.0502	0.000826025	14.0502	0.00546859	14.0502	0.0109763	14.0502	0.412645
	14.0691	0.00218801	14.0691	4.82666e-05	14.0691	0.00371651	14.0691	0.447214
	14.0879	0.00194037	14.0879	0.00556717	14.0879	0.00890326	14.0879	0.998268
	14.1068	0.000940969	14.1068	0.00022206	14.1068	0.0404849	14.1068	0.463087
	14.1257	0.003265	14.1257	0.00925494	14.1257	0.00697529	14.1257	0.420465
	14.1446	0.00355976	14.1446	0.00133033	14.1446	0.00382814	14.1446	0.818791
	14.1635	0.0014414	14.1635	0.000952948	14.1635	0.0182575	14.1635	0.12223
	14.1824	0.00112487	14.1824	0.00565155	14.1824	0.0011628	14.1824	1.10295
	14.2012	0.000751068	14.2012	0.00943329	14.2012	0.0205557	14.2012	0.245657
	14.2201	0.0036924	14.2201	0.00617853	14.2201	0.00418821	14.2201	0.477239
	14.239	0.000343203	14.239	0.000701625	14.239	0.00611158	14.239	0.685725
	14.2579	0.00170231	14.2579	0.0018331	14.2579	0.0166095	14.2579	0.183356
	14.2768	0.00337678	14.2768	0.00260246	14.2768	0.00782682	14.2768	1.07228
	14.2957	0.00129841	14.2957	0.00139615	14.2957	0.0253221	14.2957	0.318557
	14.3146	0.00253577	14.3146	0.00348549	14.3146	0.00393392	14.3146	0.0282693
	14.3334	0.00199061	14.3334	0.00609145	14.3334	0.00499548	14.3334	0.519243
	14.3523	0.000598709	14.3523	0.0107053	14.3523	0.00553042	14.3523	0.925974
	14.3712	0.00260634	14.3712	0.00308129	14.3712	0.00281303	14.3712	0.934085
	14.3901	0.00215951	14.3901	0.000843906	14.3901	0.00176732	14.3901	0.200115
	14.409	0.00292496	14.409	0.00266651	14.409	0.0137619	14.409	0.545644
	14.4279	0.00222968	14.4279	0.00199357	14.4279	0.0096186	14.4279	0.356301
	14.4467	0.00400998	14.4467	0.00521214	14.4467	0.00851925	14.4467	0.0120847
	14.4656	0.000635636	14.4656	0.00578096	14.4656	0.00389428	14.4656	0.146532
	14.4845	0.000650417	14.4845	0.00331338	14.4845	0.00383363	14.4845	0.0532499
	14.5034	0.000867613	14.5034	0.00616842	14.5034	0.0101728	14.5034	0.459323
	14.5223	0.00404276	14.5223	0.00130133	14.5223	0.00548834	14.5223	1.94005
	14.5412	0.00059044	14.5412	0.0019331	14.5412	0.00284289	14.5412	0.432099
	14.5601	0.000334918	14.5601	0.00533503	14.5601	0.00382879	14.5601	2.21476
	14.5789	0.00219367	14.5789	0.00447099	14.5789	0.0119533	14.5789	0.271194
	14.5978	0.000214972	14.5978	0.00586097	14.5978	0.00677276	14.5978	0.294365
	14.6167	0.00349614	14.6167	0.00178761	14.6167	0.00807107	14.6167	0.204685
	14.6356	0.00168666	14.6356	0.00241823	14.6356	0.0247214	14.6356	0.216681
	14.6545	0.00205957	14.6545	0.00148731	14.6545	0.000503612	14.6545	0.489134
	14.6734	0.000422101	14.6734	0.00517211	14.6734	0.023255	14.6734	1.47344
	14.6923	0.00108275	14.6923	0.00522313	14.6923	0.00480295	14.6923	1.97658
	14.7111	0.00369918	14.7111	0.00161204	14.7111	0.0114423	14.7111	0.763481
	14.73	0.00020743	14.73	0.00578032	14.73	0.00227317	14.73	0.185129
	14.7489	0.00168662	14.7489	0.00503038	14.7489	0.011727	14.7489	0.0836217
	14.7678	0.000144952	14.7678	0.0129913	14.7678	0.000460536	14.7678	0.170512
	14.7867	0.00208308	14.7867	0.0016997	14.7867	0.0300514	14.7867	0.186538
	14.8056	0.00615356	14.8056	0.00229833	14.8056	0.00307425	14.8056	0.0845002
	14.8244	0.00487203	14.8244	0.00544388	14.8244	0.00861955	14.8244	0.0677308
	14.8433	0.00140396	14.8433	0.000126503	14.8433	0.00201994	14.8433	0.111386
	14.8622	0.00497134	14.8622	0.00784143	14.8622	0.00318623	14.8622	0.936904
	14.8811	0.000767842	14.8811	0.00164561	14.8811	0.00575743	14.8811	0.843092
	14.9	0.0035636	14.9	0.00867772	14.9	0.000595006	14.9	0.173568
	14.9189	0.00162279	14.9189	8.07569e-05	14.9189	0.00635085	14.9189	2.18124
	14.9378	0.0113103	14.9378	0.000223683	14.9378	0.011019	14.9378	0.361609
	14.9566	0.00278715	14.9566	0.000496442	14.9566	0.0195455	14.9566	0.484582
	14.9755	0.011313	14.9755	0.000142962	14.9755	0.00633696	14.9755	0.43763
	14.9944	0.00110837	14.9944	6.77824e-05	14.9944	0.00823732	14.9944	0.338479
	15.0133	0.00517844	15.0133	0.000561966	15.0133	0.0254405	15.0133	0.903724
	15.0322	0.00600753	15.0322	0.000166852	15.0322	0.00960894	15.0322	0.450028
	15.0511	0.00212435	15.0511	0.00132714	15.0511	1.69831e-05	15.0511	0.242649
	15.0699	0.00049395	15.0699	0.000893004	15.0699	0.00871849	15.0699	1.68877
	15.0888	0.0101358	15.0888	0.00116377	15.0888	0.038563	15.0888	0.978903
	15.1077	0.00788358	15.1077	0.000358999	15.1077	0.00688976	15.1077	0.901143
	15.1266	0.00103308	15.1266	0.000355418	15.1266	0.00479257	15.1266	0.212976
	15.1455	0.00617757	15.1455	0.00348553	15.1455	0.000318981	15.1455	2.08234
	15.1644	0.00617572	15.1644	0.000884443	15.1644	0.00228491	15.1644	1.58229
	15.1833	0.00936745	15.1833	0.000730227	15.1833	0.0141146	15.1833	0.524222
	15.2021	0.00326477	15.2021	0.0127049	15.2021	0.00840223	15.2021	0.663949
	15.221	0.00440875	15.221	0.00297835	15.221	0.00203626	15.221	1.02806
	15.2399	0.000858316	15.2399	0.00936352	15.2399	0.0111928	15.2399	0.106769
	15.2588	0.0112766	15.2588	0.00636769	15.2588	0.000645431	15.2588	0.000133072
	15.2777	0.00637726	15.2777	0.00150031	15.2777	0.00172599	15.2777	0.375334
	15.2966	0.0270786	15.2966	0.000671022	15.2966	0.00203081	15.2966	0.0614592
	15.3154	0.00631692	15.3154	0.000302224	15.3154	0.00601808	15.3154	0.802338
	15.3343	0.00200033	15.3343	0.000416452	15.3343	0.00450866	15.3343	0.0176646
	15.3532	0.00476439	15.3532	0.00153505	15.3532	0.000713369	15.3532	0.904734
	15.3721	0.00536761	15.3721	0.0017431	15.3721	0.00194462	15.3721	0.67609
	15.391	0.012528	15.391	0.00193387	15.391	0.00532149	15.391	0.146157
	15.4099	0.00486601	15.4099	0.0015689	15.4099	0.00388973	15.4099	0.469595
	15.4288	0.0115177	15.4288	0.000666023	15.4288	0.00283304	15.4288	0.964434
	15.4476	0.00339459	15.4476	0.00232383	15.4476	0.0139967	15.4476	0.793227
	15.4665	0.00717793	15.4665	0.00030913	15.4665	0.000751312	15.4665	0.333377
	15.4854	0.00517631	15.4854	0.000801714	15.4854	0.00315358	15.4854	0.31633
	15.5043	0.0170133	15.5043	0.00295775	15.5043	6.25029e-05	15.5043	0.856041
	15.5232	0.00207008	15.5232	0.00669045	15.5232	0.00777433	15.5232	2.15083
	15.5421	0.0113819	15.5421	0.00327467	15.5421	0.00226179	15.5421	0.283132
	15.5609	0.00572832	15.5609	0.00277561	15.5609	0.027059	15.5609	0.617021
	15.5798	0.00243708	15.5798	0.000191248	15.5798	0.00454395	15.5798	0.0430167
	15.5987	0.00405858	15.5987	0.00378579	15.5987	0.000505979	15.5987	0.11521
	15.6176	0.00684705	15.6176	0.00475466	15.6176	0.00406346	15.6176	1.25465
	15.6365	0.00248272	15.6365	0.00126422	15.6365	0.00889464	15.6365	0.548852
	15.6554	0.0037614	15.6554	0.00302688	15.6554	7.46241e-05	15.6554	0.353091
	15.6743	0.0113512	15.6743	0.00855967	15.6743	0.00268383	15.6743	0.26015
	15.6931	0.00384492	15.6931	0.00222472	15.6931	5.21719e-05	15.6931	0.952417
	15.712	0.00714023	15.712	0.00370483	15.712	0.00017856	15.712	0.345084
	15.7309	0.00515736	15.7309	0.000930602	15.7309	0.00900125	15.7309	0.0426721
	15.7498	0.00824065	15.7498	0.00350626	15.7498	0.0092686	15.7498	0.971078
	15.7687	0.00207978	15.7687	0.00340974	15.7687	0.0166314	15.7687	0.499777
	15.7876	0.00540362	15.7876	0.00289197	15.7876	0.00275659	15.7876	0.626827
	15.8064	0.00241712	15.8064	0.00836815	15.8064	0.015962	15.8064	0.5473
	15.8253	0.00915978	15.8253	0.000201272	15.8253	0.00132132	15.8253	1.13225
	15.8442	0.00769517	15.8442	0.00242626	15.8442	0.0030778	15.8442	0.885762
	15.8631	0.0086043	15.8631	0.00798462	15.8631	0.0048163	15.8631	1.24809
	15.882	0.00162721	15.882	0.00210299	15.882	0.00112357	15.882	0.0966789
	15.9009	0.00301383	15.9009	0.00847043	15.9009	0.000580392	15.9009	0.70537
	15.9198	0.00841402	15.9198	0.00674326	15.9198	0.00100475	15.9198	0.970661
	15.9386	0.00488806	15.9386	0.00530918	15.9386	0.00401305	15.9386	0.144268
	15.9575	0.00806072	15.9575	0.00703666	15.9575	0.00407093	15.9575	0.294271
	15.9764	0.0117868	15.9764	0.0121772	15.9764	0.00848534	15.9764	1.0037
	15.9953	0.00454701	15.9953	0.0131597	15.9953	0.0107789	15.9953	0.384793
	16.0142	0.0050122	16.0142	2.64472e-05	16.0142	0.0111818	16.0142	0.0212784
	16.0331	0.000156495	16.0331	0.00234473	16.0331	0.010219	16.0331	0.215556
	16.0519	0.00431779	16.0519	0.0022124	16.0519	0.000244141	16.0519	0.377063
	16.0708	0.00499923	16.0708	0.00155116	16.0708	0.00393131	16.0708	0.224358
	16.0897	0.00285551	16.0897	0.000311726	16.0897	0.0111614	16.0897	0.152375
	16.1086	0.0092766	16.1086	0.00228068	16.1086	0.011167	16.1086	0.650187
	16.1275	0.00754091	16.1275	0.0101765	16.1275	0.0123093	16.1275	0.182337
	16.1464	0.00717388	16.1464	0.00362113	16.1464	0.00367189	16.1464	0.0547226
	16.1653	0.000751172	16.1653	0.00118307	16.1653	0.000558105	16.1653	0.370398
	16.1841	0.0139961	16.1841	0.00365133	16.1841	0.000278474	16.1841	0.319971
	16.203	0.00777835	16.203	0.000269478	16.203	0.0123873	16.203	0.827717
	16.2219	0.0039053	16.2219	0.00105519	16.2219	0.00368293	16.2219	0.662564
	16.2408	0.00362609	16.2408	0.00383957	16.2408	0.00172868	16.2408	0.159164
	16.2597	0.00390129	16.2597	0.00348431	16.2597	0.0108243	16.2597	0.493719
	16.2786	0.013262	16.2786	0.0061607	16.2786	0.00180523	16.2786	0.378111
	16.2974	0.00260249	16.2974	0.00653124	16.2974	0.000863875	16.2974	0.148295
	16.3163	0.00654654	16.3163	0.000906373	16.3163	0.000171786	16.3163	0.0732386
	16.3352	3.40964e-05	16.3352	0.00182672	16.3352	0.00685188	16.3352	1.13523
	16.3541	0.00235256	16.3541	0.0141254	16.3541	0.00877756	16.3541	0.202548
	16.373	0.00464671	16.373	0.00607348	16.373	0.00113483	16.373	0.00605876
	16.3919	0.00179566	16.3919	0.00684913	16.3919	0.00321606	16.3919	0.918859
	16.4108	0.00536792	16.4108	0.00695806	16.4108	0.00526359	16.4108	0.00686013
	16.4296	0.00548573	16.4296	0.00119797	16.4296	0.0107722	16.4296	2.12701
	16.4485	0.0105127	16.4485	0.00986751	16.4485	0.00795896	16.4485	2.31974
	16.4674	0.0047088	16.4674	0.00211803	16.4674	0.00415308	16.4674	0.176601
	16.4863	0.00609427	16.4863	0.000284824	16.4863	0.00449582	16.4863	0.274758
	16.5052	0.0147484	16.5052	0.00066966	16.5052	0.00369579	16.5052	0.327804
	16.5241	0.00447464	16.5241	0.00473483	16.5241	0.0114628	16.5241	0.0174109
	16.5429	0.000974034	16.5429	0.00868321	16.5429	0.00066972	16.5429	0.344124
	16.5618	0.00863046	16.5618	0.001527	16.5618	0.00955097	16.5618	0.686979
	16.5807	0.0115427	16.5807	7.03592e-05	16.5807	0.00241867	16.5807	0.414575
	16.5996	0.00424824	16.5996	0.00124944	16.5996	0.00895782	16.5996	0.966389
	16.6185	0.00653708	16.6185	0.00222521	16.6185	0.000141742	16.6185	0.0883808
	16.6374	0.000809489	16.6374	0.000718703	16.6374	9.75554e-05	16.6374	0.512113
	16.6563	0.0038267	16.6563	0.00274146	16.6563	0.00733887	16.6563	0.135057
	16.6751	0.00501658	16.6751	0.00096164	16.6751	0.00049199	16.6751	1.72456
	16.694	0.00839716	16.694	0.00107821	16.694	0.00662568	16.694	0.0080199
	16.7129	0.00741374	16.7129	0.000629018	16.7129	0.00383669	16.7129	1.44147
	16.7318	0.00239388	16.7318	0.00188929	16.7318	0.00338894	16.7318	0.0396042
	16.7507	0.00309271	16.7507	0.000308351	16.7507	0.0017726	16.7507	1.00424
	16.7696	0.0185205	16.7696	0.00154138	16.7696	0.0068421	16.7696	0.0678794
	16.7884	0.00996637	16.7884	0.000535572	16.7884	0.00214587	16.7884	0.246178
	16.8073	0.0126069	16.8073	0.000441989	16.8073	0.00240708	16.8073	0.284713
	16.8262	0.0110079	16.8262	0.00514451	16.8262	0.00981048	16.8262	0.277275
	16.8451	0.00177418	16.8451	0.00790081	16.8451	0.0143269	16.8451	0.136033
	16.864	0.00276844	16.864	0.00209854	16.864	0.0124122	16.864	0.399181
	16.8829	0.000796865	16.8829	0.00589982	16.8829	0.00182699	16.8829	0.351419
	16.9018	0.00128847	16.9018	0.00144634	16.9018	0.0137095	16.9018	0.652722
	16.9206	0.00865714	16.9206	0.00293834	16.9206	0.00619762	16.9206	0.26117
	16.9395	0.00346667	16.9395	0.000223904	16.9395	0.00567898	16.9395	0.268141
	16.9584	0.00889322	16.9584	0.000759849	16.9584	0.000671751	16.9584	0.511541
	16.9773	0.00391314	16.9773	0.00486221	16.9773	0.00743277	16.9773	1.6218
	16.9962	0.000830497	16.9962	0.0171663	16.9962	0.0113809	16.9962	0.0332121
	17.0151	0.00337794	17.0151	0.00444223	17.0151	0.0238178	17.0151	0.712569
	17.0339	0.00410934	17.0339	0.000267777	17.0339	0.0114581	17.0339	0.418601
	17.0528	0.00546406	17.0528	0.00802559	17.0528	0.0107037	17.0528	0.269538
	17.0717	0.00385722	17.0717	0.00430116	17.0717	0.00154815	17.0717	0.866737
	17.0906	0.00666388	17.0906	0.00323537	17.0906	0.00481883	17.0906	1.35367
	17.1095	0.00367216	17.1095	0.00382401	17.1095	0.00895426	17.1095	0.610699
	17.1284	0.0041988	17.1284	0.0037741	17.1284	0.0126622	17.1284	1.53731
	17.1473	0.000349643	17.1473	0.00126293	17.1473	0.000365101	17.1473	0.0219392
	17.1661	0.00877003	17.1661	0.00026673	17.1661	0.00756939	17.1661	0.0883696
	17.185	0.00401465	17.185	0.00552927	17.185	0.00459513	17.185	0.858027
	17.2039	0.00744342	17.2039	0.00802096	17.2039	0.00423676	17.2039	0.205063
	17.2228	0.00278537	17.2228	0.0120726	17.2228	0.000242761	17.2228	0.432993
	17.2417	0.00570357	17.2417	0.00571264	17.2417	0.00283363	17.2417	0.0615304
	17.2606	0.0064372	17.2606	0.00645856	17.2606	0.0184087	17.2606	0.349478
	17.2794	0.0117886	17.2794	0.00264471	17.2794	0.012004	17.2794	0.0405395
	17.2983	0.00836743	17.2983	0.0124791	17.2983	0.0079718	17.2983	0.54523
	17.3172	0.0024765	17.3172	0.000204556	17.3172	0.00634378	17.3172	0.0958424
	17.3361	0.00693957	17.3361	0.00283978	17.3361	0.00117833	17.3361	1.24119
	17.355	0.0077986	17.355	0.00159738	17.355	0.0080375	17.355	0.151077
	17.3739	0.00708073	17.3739	0.000809679	17.3739	0.0100187	17.3739	0.103192
	17.3928	0.0072167	17.3928	0.00180155	17.3928	0.00612072	17.3928	0.15768
	17.4116	0.00383441	17.4116	0.000987835	17.4116	0.00341659	17.4116	0.71742
	17.4305	0.0101796	17.4305	0.00912016	17.4305	0.0172992	17.4305	0.00684262
	17.4494	0.00867827	17.4494	0.00578524	17.4494	0.00621001	17.4494	0.284833
	17.4683	0.0033298	17.4683	0.000892203	17.4683	0.00104207	17.4683	0.334175
	17.4872	0.00442951	17.4872	0.00345738	17.4872	0.0349611	17.4872	0.013177
	17.5061	0.00200712	17.5061	0.00237368	17.5061	0.00410265	17.5061	0.00520574
	17.5249	0.00135624	17.5249	0.0115188	17.5249	0.000518452	17.5249	0.455421
	17.5438	7.5323e-05	17.5438	0.00308127	17.5438	0.0179458	17.5438	0.136946
	17.5627	0.00676569	17.5627	0.00263271	17.5627	0.00123052	17.5627	0.635393
	17.5816	0.00131222	17.5816	0.00176973	17.5816	0.0122085	17.5816	0.29372
	17.6005	0.00409835	17.6005	0.0116208	17.6005	0.00103949	17.6005	0.2004
	17.6194	0.00329776	17.6194	0.00476568	17.6194	0.0105738	17.6194	0.144397
	17.6383	0.00463437	17.6383	0.00593113	17.6383	0.011379	17.6383	0.297817
	17.6571	0.00067453	17.6571	0.00152437	17.6571	0.0119909	17.6571	0.1953
	17.676	0.00101088	17.676	0.00455246	17.676	0.00834946	17.676	0.153956
	17.6949	0.00363692	17.6949	0.000399787	17.6949	0.00104571	17.6949	0.21662
	17.7138	0.000809582	17.7138	0.00336696	17.7138	0.00026287	17.7138	0.149528
	17.7327	0.000711502	17.7327	0.000701739	17.7327	0.0091508	17.7327	1.29794
	17.7516	0.00737682	17.7516	0.00586149	17.7516	0.0064623	17.7516	0.459904
	17.7704	0.00287528	17.7704	0.00153408	17.7704	0.0111966	17.7704	0.0115429
	17.7893	0.000670044	17.7893	0.00365183	17.7893	0.0115806	17.7893	0.0249533
	17.8082	0.00508735	17.8082	0.00414385	17.8082	0.00431532	17.8082	0.0548135
	17.8271	0.00132921	17.8271	0.00047443	17.8271	0.0255572	17.8271	0.261636
	17.846	0.00267579	17.846	0.00246186	17.846	0.000971369	17.846	0.263591
	17.8649	0.00526596	17.8649	0.000685961	17.8649	0.0116501	17.8649	0.120546
	17.8838	0.000411241	17.8838	7.7026e-05	17.8838	0.00179087	17.8838	0.649267
	17.9026	0.00191934	17.9026	0.000673556	17.9026	0.000504505	17.9026	0.189499
	17.9215	0.0075013	17.9215	0.000452578	17.9215	0.00110029	17.9215	0.900583
	17.9404	0.0023136	17.9404	0.00302896	17.9404	0.000858586	17.9404	1.02991
	17.9593	0.00485479	17.9593	0.000401702	17.9593	0.0322762	17.9593	0.291728
	17.9782	0.00232753	17.9782	0.00120667	17.9782	0.00993257	17.9782	0.129737
	17.9971	0.00113383	17.9971	0.00195988	17.9971	0.00235468	17.9971	0.494246
	18.0159	0.000721523	18.0159	0.0119256	18.0159	0.0144074	18.0159	0.339489
	18.0348	0.000305007	18.0348	0.00159753	18.0348	9.92564e-05	18.0348	0.0979955
	18.0537	0.00276686	18.0537	0.00136506	18.0537	0.00516676	18.0537	0.28155
	18.0726	0.00414794	18.0726	0.0100992	18.0726	0.00163443	18.0726	0.111837
	18.0915	0.0059576	18.0915	0.00117183	18.0915	0.00668793	18.0915	0.102507
	18.1104	0.0029246	18.1104	0.00744662	18.1104	0.00371547	18.1104	0.622804
	18.1293	0.00298512	18.1293	0.00163991	18.1293	0.00346876	18.1293	0.529429
	18.1481	0.00130824	18.1481	0.000623797	18.1481	0.00479856	18.1481	0.152424
	18.167	0.00804822	18.167	0.00321564	18.167	0.00179386	18.167	1.5588
	18.1859	0.000357962	18.1859	0.00475599	18.1859	0.00133874	18.1859	0.23883
	18.2048	0.00325088	18.2048	0.00067556	18.2048	0.00448418	18.2048	1.32586
	18.2237	0.00228646	18.2237	0.00055973	18.2237	0.00271263	18.2237	0.747102
	18.2426	0.000244752	18.2426	0.0052881	18.2426	0.00598542	18.2426	0.125593
	18.2614	0.00113239	18.2614	0.000917955	18.2614	0.000720985	18.2614	0.105562
	18.2803	0.000480109	18.2803	0.00648208	18.2803	0.00625871	18.2803	0.293496
	18.2992	0.000324768	18.2992	0.00426638	18.2992	0.0198477	18.2992	0.473308
	18.3181	0.000846327	18.3181	0.00268662	18.3181	0.00621468	18.3181	0.0838993
	18.337	0.000813451	18.337	0.0002272	18.337	0.0174374	18.337	0.400813
	18.3559	0.00620992	18.3559	0.00120115	18.3559	8.47833e-05	18.3559	1.1744
	18.3748	0.00339852	18.3748	0.000575855	18.3748	0.000526784	18.3748	0.0233631
	18.3936	0.000986176	18.3936	0.0008133	18.3936	0.00395435	18.3936	0.26583
	18.4125	0.000335813	18.4125	0.000637908	18.4125	0.00580782	18.4125	0.619641
	18.4314	0.00141983	18.4314	0.00227871	18.4314	0.00106231	18.4314	0.0058955
	18.4503	0.00150289	18.4503	0.00220781	18.4503	0.00380739	18.4503	1.29321
	18.4692	0.00114315	18.4692	0.000190636	18.4692	0.00238407	18.4692	1.19997
	18.4881	1.74141e-05	18.4881	0.00104612	18.4881	0.00338611	18.4881	0.0990072
	18.5069	0.00017349	18.5069	0.00513397	18.5069	0.00352446	18.5069	0.11517
	18.5258	0.00126927	18.5258	0.00261849	18.5258	0.00343865	18.5258	0.0333849
	18.5447	0.00216555	18.5447	0.000402066	18.5447	0.00789125	18.5447	0.545852
	18.5636	0.000161898	18.5636	0.000314929	18.5636	0.00270277	18.5636	0.0633761
	18.5825	0.000831249	18.5825	0.00464635	18.5825	0.00978608	18.5825	0.598025
	18.6014	0.00182955	18.6014	0.00388308	18.6014	0.00248058	18.6014	0.552222
	18.6203	0.00389274	18.6203	0.00104543	18.6203	0.00555259	18.6203	0.623723
	18.6391	0.000807577	18.6391	0.0029648	18.6391	0.000122909	18.6391	0.493915
	18.658	0.0040046	18.658	0.00360451	18.658	0.00270482	18.658	0.715108
	18.6769	0.00269051	18.6769	0.00248366	18.6769	0.000757517	18.6769	0.398247
	18.6958	0.00365211	18.6958	0.00146207	18.6958	0.00173123	18.6958	0.272544
	18.7147	3.55783e-05	18.7147	0.000162996	18.7147	0.00287826	18.7147	0.260908
	18.7336	0.00362456	18.7336	0.00751837	18.7336	0.0115998	18.7336	0.858037
	18.7524	0.0021549	18.7524	0.00353781	18.7524	0.000593895	18.7524	0.44879
	18.7713	0.00686025	18.7713	0.0113507	18.7713	0.00537158	18.7713	0.369168
	18.7902	0.00272392	18.7902	0.00266658	18.7902	0.00827702	18.7902	0.920786
	18.8091	0.00112089	18.8091	0.0030255	18.8091	0.000867637	18.8091	0.0293651
	18.828	0.00179495	18.828	0.0094304	18.828	0.00421427	18.828	0.179928
	18.8469	0.00114831	18.8469	0.00175491	18.8469	0.000406014	18.8469	0.386381
	18.8658	0.00239945	18.8658	0.00250918	18.8658	0.00300369	18.8658	0.465589
	18.8846	0.00404841	18.8846	0.00145757	18.8846	0.00434459	18.8846	0.526843
	18.9035	0.00356473	18.9035	0.00100475	18.9035	0.00239196	18.9035	0.0274911
	18.9224	0.00098041	18.9224	0.00175921	18.9224	0.0374878	18.9224	0.0751531
	18.9413	2.18212e-05	18.9413	0.00305786	18.9413	0.00230618	18.9413	0.602163
	18.9602	0.00136517	18.9602	0.00389918	18.9602	0.00351251	18.9602	0.210306
	18.9791	0.00644125	18.9791	0.00839943	18.9791	0.0116847	18.9791	0.0173542
	18.9979	0.00275733	18.9979	0.000699682	18.9979	0.00297119	18.9979	0.112819
	19.0168	0.00179957	19.0168	0.00313636	19.0168	0.00961737	19.0168	0.393203
	19.0357	0.00305323	19.0357	0.00689056	19.0357	0.014417	19.0357	0.588505
	19.0546	0.00110848	19.0546	0.00822001	19.0546	0.00278227	19.0546	0.646424
	19.0735	0.00267439	19.0735	0.0036013	19.0735	0.00942733	19.0735	0.289202
	19.0924	0.00114695	19.0924	0.00312006	19.0924	0.00884914	19.0924	0.0665448
	19.1113	0.00908352	19.1113	0.00559153	19.1113	0.00387974	19.1113	0.369678
	19.1301	0.00119698	19.1301	0.00219189	19.1301	0.00038977	19.1301	0.159048
	19.149	0.00103685	19.149	0.000752227	19.149	0.000375652	19.149	0.585154
	19.1679	0.0014666	19.1679	0.00335556	19.1679	0.00517167	19.1679	0.163239
	19.1868	0.00204871	19.1868	0.00319329	19.1868	0.00217967	19.1868	0.070545
	19.2057	0.00426185	19.2057	0.0039968	19.2057	0.00512184	19.2057	0.298781
	19.2246	0.00234433	19.2246	0.000341719	19.2246	0.00209798	19.2246	1.11952
	19.2434	0.000815113	19.2434	0.0043074	19.2434	0.000650965	19.2434	0.0148522
	19.2623	0.0041874	19.2623	0.00051616	19.2623	0.0163764	19.2623	0.182072
	19.2812	0.00120305	19.2812	0.00923539	19.2812	0.00683988	19.2812	1.23248
	19.3001	0.00117677	19.3001	0.0028669	19.3001	0.00203624	19.3001	0.155181
	19.319	0.000123902	19.319	0.011681	19.319	0.000364216	19.319	0.26252
	19.3379	0.00298722	19.3379	0.000174041	19.3379	0.00402105	19.3379	0.551118
	19.3568	0.00266175	19.3568	0.000720846	19.3568	0.0045497	19.3568	0.386824
	19.3756	0.00111589	19.3756	0.000125036	19.3756	0.000439509	19.3756	0.493572
	19.3945	0.00221448	19.3945	0.00685464	19.3945	0.000451194	19.3945	0.0829386
	19.4134	0.00139573	19.4134	0.00189588	19.4134	0.0190371	19.4134	0.793161
	19.4323	0.00511534	19.4323	0.00152999	19.4323	0.0176158	19.4323	0.386582
	19.4512	0.00124131	19.4512	0.00326543	19.4512	0.00211704	19.4512	0.575734
	19.4701	0.000233541	19.4701	0.000915207	19.4701	0.0124309	19.4701	1.07097
	19.4889	9.23009e-05	19.4889	0.000726913	19.4889	0.00145428	19.4889	1.97359
	19.5078	0.0010518	19.5078	0.000525977	19.5078	0.00171041	19.5078	0.112131
	19.5267	0.00114893	19.5267	0.00409866	19.5267	0.0081075	19.5267	1.18176
	19.5456	0.00192799	19.5456	0.00140576	19.5456	0.0148138	19.5456	0.0372874
	19.5645	0.00851413	19.5645	0.000801306	19.5645	0.0102278	19.5645	0.0464002
	19.5834	0.00189807	19.5834	0.00156328	19.5834	0.00270534	19.5834	0.180581
	19.6023	0.00530823	19.6023	0.000935998	19.6023	0.00354952	19.6023	0.617325
	19.6211	0.00948795	19.6211	0.00256207	19.6211	0.0116145	19.6211	0.0872447
	19.64	0.00656354	19.64	0.00369379	19.64	0.00125787	19.64	0.00442455
	19.6589	0.00398909	19.6589	0.00246501	19.6589	0.0173667	19.6589	0.381252
	19.6778	0.00405699	19.6778	0.00421174	19.6778	0.00094921	19.6778	0.321293
	19.6967	0.00240993	19.6967	0.00304759	19.6967	0.00472382	19.6967	0.338605
	19.7156	0.000951146	19.7156	0.00285193	19.7156	0.00220207	19.7156	0.0835077
	19.7344	0.00390909	19.7344	0.00256132	19.7344	0.00137651	19.7344	0.893872
	19.7533	0.00217505	19.7533	0.00261646	19.7533	0.000745302	19.7533	0.539575
	19.7722	0.00475552	19.7722	0.00398092	19.7722	0.00138776	19.7722	1.00863
	19.7911	0.00681591	19.7911	0.00614251	19.7911	0.00806929	19.7911	0.16069
	19.81	0.00214422	19.81	0.00991319	19.81	0.00285367	19.81	0.359854
	19.8289	0.00325226	19.8289	0.00147269	19.8289	0.00112079	19.8289	0.0351118
	19.8478	0.000126278	19.8478	0.000811336	19.8478	0.000608965	19.8478	0.781256
	19.8666	0.000435797	19.8666	0.00298318	19.8666	0.000924393	19.8666	0.801455
	19.8855	0.00188335	19.8855	0.000357779	19.8855	0.00587119	19.8855	0.0095884
	19.9044	0.00830846	19.9044	0.00136036	19.9044	0.00672529	19.9044	0.0619987
	19.9233	0.000186941	19.9233	0.000429341	19.9233	0.00746	19.9233	0.137441
	19.9422	0.00151428	19.9422	0.00149272	19.9422	0.013879	19.9422	0.244551
	19.9611	0.00267236	19.9611	0.00276616	19.9611	0.0021476	19.9611	0.0702283
	19.9799	0.00306699	19.9799	0.00486316	19.9799	0.000164587	19.9799	0.0768521
	19.9988	0.00380842	19.9988	0.00179321	19.9988	0.0176324	19.9988	2.71466
	20.0177	0.00261361	20.0177	0.0033206	20.0177	0.0103789	20.0177	0.173692
	20.0366	0.000861147	20.0366	0.0036514	20.0366	0.00455038	20.0366	0.515293
	20.0555	0.00200103	20.0555	0.00283287	20.0555	0.0103665	20.0555	0.0960033
	20.0744	0.00180532	20.0744	4.28986e-05	20.0744	0.0132203	20.0744	0.324726
	20.0933	0.00342937	20.0933	0.00274036	20.0933	0.001816	20.0933	0.0927721
	20.1121	0.00146842	20.1121	0.000704909	20.1121	0.0050402	20.1121	0.602502
	20.131	0.00397467	20.131	0.00011299	20.131	0.00237281	20.131	0.425884
	20.1499	0.000260388	20.1499	0.00152196	20.1499	0.00710532	20.1499	0.1836
	20.1688	0.00226706	20.1688	0.000418721	20.1688	0.00352377	20.1688	0.676014
	20.1877	8.74914e-05	20.1877	0.000723143	20.1877	0.00158014	20.1877	0.0989565
	20.2066	0.00433772	20.2066	0.0131041	20.2066	0.00212623	20.2066	1.02275
	20.2255	0.000727593	20.2255	0.0063575	20.2255	0.00604335	20.2255	0.188963
	20.2443	0.00118106	20.2443	0.0019867	20.2443	0.00906349	20.2443	0.684635
	20.2632	0.00725704	20.2632	0.000357361	20.2632	0.00784679	20.2632	0.0394403
	20.2821	0.00871976	20.2821	0.000391438	20.2821	0.00387748	20.2821	0.56677
	20.301	0.00823653	20.301	0.00698839	20.301	0.00171849	20.301	0.733956
	20.3199	0.00703797	20.3199	0.00432671	20.3199	0.000670848	20.3199	0.0718561
	20.3388	0.000520635	20.3388	0.00356098	20.3388	0.00366991	20.3388	0.93024
	20.3576	0.00161609	20.3576	0.00636315	20.3576	0.0041676	20.3576	0.18244
	20.3765	0.00376392	20.3765	0.00451514	20.3765	0.00667218	20.3765	0.537946
	20.3954	0.00530496	20.3954	0.00475633	20.3954	0.0114733	20.3954	1.4897
	20.4143	0.00742483	20.4143	0.00446361	20.4143	0.0120794	20.4143	0.0409317
	20.4332	0.00552208	20.4332	0.000279795	20.4332	0.000767959	20.4332	0.658505
	20.4521	0.00501675	20.4521	0.00174836	20.4521	0.00163372	20.4521	0.103542
	20.4709	0.00715899	20.4709	0.000745467	20.4709	0.00547133	20.4709	0.549135
	20.4898	0.00117049	20.4898	0.00148508	20.4898	0.00750392	20.4898	0.0871629
	20.5087	0.00194112	20.5087	0.00403876	20.5087	0.000289555	20.5087	0.0662702
	20.5276	0.00331212	20.5276	0.00072959	20.5276	0.00248758	20.5276	0.726847
	20.5465	0.00316207	20.5465	0.0019238	20.5465	0.00304038	20.5465	0.129814
	20.5654	0.00910609	20.5654	0.00390587	20.5654	0.00363665	20.5654	0.239921
	20.5843	0.0052792	20.5843	0.00733561	20.5843	0.00299355	20.5843	0.202392
	20.6031	0.011314	20.6031	0.000221774	20.6031	0.00111318	20.6031	0.214708
	20.622	0.00128129	20.622	0.00379295	20.622	0.00473449	20.622	0.519385
	20.6409	0.00156803	20.6409	0.00231234	20.6409	0.00402954	20.6409	1.05269
	20.6598	0.00603548	20.6598	0.000347646	20.6598	0.0145948	20.6598	1.00892
	20.6787	0.0104871	20.6787	0.00321979	20.6787	0.0132755	20.6787	0.599057
	20.6976	0.00475741	20.6976	0.00180966	20.6976	0.00256793	20.6976	0.484502
	20.7164	0.0022966	20.7164	0.000787194	20.7164	0.0114225	20.7164	0.114592
	20.7353	0.00181191	20.7353	0.000244815	20.7353	0.000157271	20.7353	0.210297
	20.7542	0.000814453	20.7542	0.00197092	20.7542	0.00100287	20.7542	0.118923
	20.7731	0.00216955	20.7731	0.00144336	20.7731	0.00238034	20.7731	0.295002
	20.792	0.000956787	20.792	0.00132062	20.792	0.00194843	20.792	0.270811
	20.8109	0.00296523	20.8109	0.000204033	20.8109	0.00135681	20.8109	0.315839
	20.8298	0.00156335	20.8298	0.00419581	20.8298	0.0110041	20.8298	0.421171
	20.8486	0.00300332	20.8486	0.00547229	20.8486	0.00919268	20.8486	0.323402
	20.8675	0.00312911	20.8675	0.00025607	20.8675	0.00871513	20.8675	0.297244
	20.8864	0.00309106	20.8864	0.000619663	20.8864	0.000220719	20.8864	0.456489
	20.9053	0.00697989	20.9053	0.000399721	20.9053	0.00175827	20.9053	1.38666
	20.9242	0.00894913	20.9242	0.00278354	20.9242	0.00578996	20.9242	0.0673174
	20.9431	0.00554949	20.9431	0.00210057	20.9431	0.0304341	20.9431	0.624133
	20.962	0.00133452	20.962	0.00386114	20.962	0.00721527	20.962	0.126066
	20.9808	0.00508931	20.9808	0.00673559	20.9808	0.0103382	20.9808	0.596792
	20.9997	0.00411848	20.9997	0.00452246	20.9997	0.00337811	20.9997	0.149845
	21.0186	0.00282765	21.0186	0.00940447	21.0186	0.0128202	21.0186	1.08022
	21.0375	0.00208363	21.0375	0.00982827	21.0375	0.000855527	21.0375	0.114358
	21.0564	0.00481946	21.0564	0.00178385	21.0564	0.00217862	21.0564	0.934321
	21.0753	0.00507563	21.0753	0.00516697	21.0753	0.00653419	21.0753	0.304014
	21.0941	0.00553676	21.0941	0.00290054	21.0941	0.001219	21.0941	1.92515
	21.113	0.00442241	21.113	0.000583564	21.113	0.00634128	21.113	1.07927
	21.1319	0.00153887	21.1319	0.00210288	21.1319	0.015989	21.1319	0.121893
	21.1508	0.00105474	21.1508	0.00322105	21.1508	0.000144245	21.1508	0.0499928
	21.1697	0.00419665	21.1697	0.00139773	21.1697	0.0106223	21.1697	0.170275
	21.1886	0.00109877	21.1886	0.000150127	21.1886	0.00277927	21.1886	0.626315
	21.2075	0.0015387	21.2075	0.00461778	21.2075	0.00311123	21.2075	0.240673
	21.2263	0.00245737	21.2263	0.00281156	21.2263	0.00121076	21.2263	0.609392
	21.2452	0.00363437	21.2452	0.0160536	21.2452	0.00374294	21.2452	0.0827326
	21.2641	0.00561897	21.2641	0.00573305	21.2641	0.00134425	21.2641	0.541588
	21.283	0.000720961	21.283	0.00371598	21.283	0.00370071	21.283	0.181226
	21.3019	0.00147824	21.3019	0.0108264	21.3019	0.0109601	21.3019	0.419271
	21.3208	0.00261712	21.3208	0.000713018	21.3208	0.0033565	21.3208	0.00412029
	21.3396	0.000929774	21.3396	0.00250053	21.3396	0.0057596	21.3396	0.00114452
	21.3585	0.00107338	21.3585	0.000815503	21.3585	0.0195746	21.3585	0.0622186
	21.3774	0.00377359	21.3774	0.00106808	21.3774	0.00114714	21.3774	0.186409
	21.3963	0.00428677	21.3963	0.00332168	21.3963	0.00807875	21.3963	0.0575285
	21.4152	0.0034253	21.4152	0.00523456	21.4152	0.00063347	21.4152	0.224492
	21.4341	0.005403	21.4341	6.01969e-05	21.4341	0.0132173	21.4341	0.037436
	21.453	0.00226048	21.453	0.00123406	21.453	0.00495027	21.453	0.306725
	21.4718	0.00685136	21.4718	0.00120675	21.4718	0.00908206	21.4718	2.18015
	21.4907	0.00424711	21.4907	0.00265008	21.4907	0.00079418	21.4907	0.0367403
	21.5096	0.000277454	21.5096	0.00233907	21.5096	0.00645357	21.5096	0.336011
	21.5285	0.000387492	21.5285	0.00392992	21.5285	0.00570787	21.5285	0.0944526
	21.5474	0.00588736	21.5474	0.00617938	21.5474	0.0113514	21.5474	0.151541
	21.5663	0.0022966	21.5663	0.0122954	21.5663	0.0153398	21.5663	0.0706938
	21.5851	0.00907565	21.5851	0.00155977	21.5851	0.00503957	21.5851	0.131309
	21.604	0.000177687	21.604	0.0112931	21.604	0.00623482	21.604	0.43137
	21.6229	0.00141558	21.6229	0.000161229	21.6229	0.000878419	21.6229	0.187182
	21.6418	0.00413628	21.6418	0.00511383	21.6418	0.00259174	21.6418	0.270103
	21.6607	0.000638056	21.6607	0.00419125	21.6607	0.0113236	21.6607	0.857431
	21.6796	0.0106653	21.6796	0.00181395	21.6796	0.00109045	21.6796	0.164694
	21.6985	0.00841517	21.6985	0.00567147	21.6985	0.00509642	21.6985	1.18249
	21.7173	0.0021262	21.7173	0.00379795	21.7173	0.0129185	21.7173	0.210385
	21.7362	0.000690792	21.7362	0.00275062	21.7362	0.00841929	21.7362	0.364271
	21.7551	0.000372656	21.7551	0.00464504	21.7551	0.005664	21.7551	0.291834
	21.774	0.0109835	21.774	0.00625876	21.774	0.00379295	21.774	0.975764
	21.7929	0.0138421	21.7929	0.00377076	21.7929	0.00765067	21.7929	0.375727
	21.8118	0.000714595	21.8118	0.00544429	21.8118	0.0109702	21.8118	0.0943464
	21.8306	0.00273952	21.8306	0.00594762	21.8306	0.00259596	21.8306	0.223567
	21.8495	0.00254058	21.8495	0.00240502	21.8495	0.00123328	21.8495	0.325244
	21.8684	8.71162e-05	21.8684	0.00219242	21.8684	0.00345081	21.8684	0.0778494
	21.8873	0.00198248	21.8873	0.00211011	21.8873	0.00244166	21.8873	0.351564
	21.9062	0.00271621	21.9062	0.00266005	21.9062	0.0185791	21.9062	0.241206
	21.9251	0.000567416	21.9251	0.00161906	21.9251	0.00566703	21.9251	0.186223
	21.944	0.00241523	21.944	0.00820158	21.944	0.000608865	21.944	0.0728515
	21.9628	0.00178161	21.9628	0.002286	21.9628	0.018035	21.9628	0.102095
	21.9817	0.00805412	21.9817	0.00454289	21.9817	0.000471875	21.9817	0.931957
	22.0006	0.0031307	22.0006	0.000924803	22.0006	0.00536546	22.0006	0.543813
	22.0195	0.00166585	22.0195	0.00180052	22.0195	0.00173121	22.0195	0.00406815
	22.0384	0.00197496	22.0384	0.00485333	22.0384	0.0198042	22.0384	0.466891
	22.0573	0.00446757	22.0573	0.00162259	22.0573	0.00406043	22.0573	0.754844
	22.0761	0.00137453	22.0761	0.00462488	22.0761	0.0075679	22.0761	0.00721831
	22.095	0.00397285	22.095	0.00169035	22.095	0.00111328	22.095	0.0705402
	22.1139	0.00380916	22.1139	0.00371933	22.1139	0.0164396	22.1139	0.713251
	22.1328	0.00090033	22.1328	0.00215171	22.1328	0.00618353	22.1328	1.33166
	22.1517	0.00664779	22.1517	0.000908887	22.1517	0.011413	22.1517	0.103103
	22.1706	0.00105574	22.1706	0.00351598	22.1706	0.00582408	22.1706	0.29437
	22.1895	0.00105491	22.1895	0.00022482	22.1895	0.00510791	22.1895	1.19847
	22.2083	0.00317635	22.2083	0.0012691	22.2083	0.00498821	22.2083	0.0801608
	22.2272	0.00122012	22.2272	0.000943529	22.2272	0.00464435	22.2272	0.305503
	22.2461	0.000563902	22.2461	0.0010543	22.2461	0.00659505	22.2461	0.329598
	22.265	0.00669161	22.265	0.000436619	22.265	0.000668585	22.265	0.159543
	22.2839	0.00208885	22.2839	0.00088336	22.2839	0.00599502	22.2839	0.479263
	22.3028	0.000153511	22.3028	0.000795542	22.3028	0.00397812	22.3028	0.175148
	22.3216	0.00316811	22.3216	0.000110284	22.3216	0.00241921	22.3216	1.00021
	22.3405	0.00618159	22.3405	0.00480727	22.3405	0.00192486	22.3405	0.161201
	22.3594	0.000717489	22.3594	0.00302611	22.3594	0.00570864	22.3594	0.194841
	22.3783	0.0019731	22.3783	0.00441335	22.3783	0.00365103	22.3783	1.44611
	22.3972	0.000577144	22.3972	0.00380376	22.3972	0.00271602	22.3972	0.392714
	22.4161	0.00391351	22.4161	0.000139308	22.4161	0.00309836	22.4161	0.12106
	22.435	0.000784667	22.435	0.00101963	22.435	0.000162238	22.435	1.45021
	22.4538	0.00674736	22.4538	0.00754146	22.4538	0.0035335	22.4538	0.173854
	22.4727	0.00366668	22.4727	0.00426695	22.4727	0.00210602	22.4727	0.206205
	22.4916	0.000209835	22.4916	3.61113e-05	22.4916	0.012868	22.4916	0.225442
	22.5105	0.00483421	22.5105	0.00875158	22.5105	0.0225491	22.5105	0.0497202
	22.5294	0.00188796	22.5294	0.00350007	22.5294	0.00304824	22.5294	0.00039782
	22.5483	0.0129977	22.5483	0.00486441	22.5483	0.00745919	22.5483	0.169096
	22.5671	0.00224689	22.5671	0.0041558	22.5671	0.004009	22.5671	0.069277
	22.586	0.00814466	22.586	0.00425673	22.586	0.0161855	22.586	1.42557
	22.6049	0.00610691	22.6049	0.00244648	22.6049	0.0039075	22.6049	0.0385388
	22.6238	0.00145389	22.6238	0.0013441	22.6238	8.5777e-05	22.6238	0.249966
	22.6427	0.00875061	22.6427	0.000779979	22.6427	0.0181241	22.6427	0.189855
	22.6616	0.00227018	22.6616	0.000269149	22.6616	0.00315651	22.6616	0.513375
	22.6805	0.000613887	22.6805	0.00707299	22.6805	0.00843977	22.6805	0.0748396
	22.6993	0.00271803	22.6993	0.00131138	22.6993	0.00216054	22.6993	0.332896
	22.7182	0.00233521	22.7182	0.00217427	22.7182	0.0123601	22.7182	0.479357
	22.7371	0.00165575	22.7371	0.00380497	22.7371	0.00248402	22.7371	0.220122
	22.756	0.00561829	22.756	0.0136013	22.756	0.00441833	22.756	0.462903
	22.7749	0.000482593	22.7749	0.00247461	22.7749	0.0150882	22.7749	0.142558
	22.7938	0.00256078	22.7938	0.00517942	22.7938	0.0148631	22.7938	0.817943
	22.8126	0.00128856	22.8126	0.00561418	22.8126	0.00798419	22.8126	0.232465
	22.8315	0.00340762	22.8315	0.00016119	22.8315	0.0036955	22.8315	0.162332
	22.8504	0.00496402	22.8504	0.00419027	22.8504	0.000783034	22.8504	0.837978
	22.8693	0.000478766	22.8693	0.0021985	22.8693	0.0189885	22.8693	0.400646
	22.8882	0.00603224	22.8882	0.00106698	22.8882	0.000601207	22.8882	0.346722
	22.9071	0.00950551	22.9071	0.00702595	22.9071	0.000575581	22.9071	0.23066
	22.926	0.000304343	22.926	0.00281574	22.926	0.00053811	22.926	0.579628
	22.9448	0.00274591	22.9448	0.00271123	22.9448	0.00743605	22.9448	0.851577
	22.9637	0.000236834	22.9637	0.00329081	22.9637	0.0142742	22.9637	0.215665
	22.9826	0.00165125	22.9826	0.000861032	22.9826	0.00355819	22.9826	0.0854881
	23.0015	0.00122463	23.0015	0.000751171	23.0015	0.00275679	23.0015	0.467869
	23.0204	0.00381932	23.0204	0.000868332	23.0204	0.00926598	23.0204	0.119066
	23.0393	0.00225539	23.0393	0.00764254	23.0393	0.00182807	23.0393	0.12627
	23.0581	0.00295626	23.0581	0.000499918	23.0581	0.000970508	23.0581	0.158407
	23.077	0.00928218	23.077	0.00261323	23.077	0.00376464	23.077	0.643874
	23.0959	0.000982798	23.0959	0.000808455	23.0959	0.00104539	23.0959	1.48867
	23.1148	0.00319364	23.1148	0.00113687	23.1148	0.00470631	23.1148	0.0183866
	23.1337	0.00116834	23.1337	0.0123572	23.1337	0.00767608	23.1337	1.04264
	23.1526	0.00329038	23.1526	0.00220653	23.1526	0.00284581	23.1526	0.961217
	23.1715	0.00311112	23.1715	0.00761203	23.1715	0.0176086	23.1715	0.694596
	23.1903	0.000941752	23.1903	0.00762126	23.1903	0.00847164	23.1903	0.0983927
	23.2092	0.00265948	23.2092	0.00136965	23.2092	0.00406269	23.2092	0.27361
	23.2281	0.00519619	23.2281	0.000153449	23.2281	0.018971	23.2281	0.119014
	23.247	0.00212125	23.247	0.00237035	23.247	0.000152964	23.247	0.867182
	23.2659	0.00202297	23.2659	4.10003e-05	23.2659	0.0102296	23.2659	0.0315525
	23.2848	0.00338527	23.2848	0.00185244	23.2848	0.00944394	23.2848	0.415476
	23.3036	0.000700006	23.3036	0.000345756	23.3036	0.00790228	23.3036	0.793258
	23.3225	0.00046846	23.3225	0.00249399	23.3225	0.00347281	23.3225	0.800765
	23.3414	0.00306284	23.3414	0.0104346	23.3414	0.00990094	23.3414	0.105548
	23.3603	0.00372978	23.3603	0.00422256	23.3603	0.00566749	23.3603	0.165718
	23.3792	0.00031321	23.3792	0.00188111	23.3792	0.00229143	23.3792	0.249869
	23.3981	0.00103962	23.3981	0.00333251	23.3981	0.000313707	23.3981	0.00411067
	23.417	0.00129359	23.417	0.000393997	23.417	0.00101965	23.417	0.544243
	23.4358	0.000955442	23.4358	0.000930993	23.4358	0.00828022	23.4358	0.349007
	23.4547	0.000386891	23.4547	0.0101329	23.4547	0.000191917	23.4547	0.886615
	23.4736	0.000159344	23.4736	0.00189369	23.4736	0.00197162	23.4736	0.24697
	23.4925	0.000294388	23.4925	0.00552671	23.4925	0.00120065	23.4925	1.15268
	23.5114	0.00118122	23.5114	0.000923946	23.5114	0.004046	23.5114	0.336247
	23.5303	0.000641509	23.5303	0.00195799	23.5303	0.0102288	23.5303	0.239468
	23.5491	0.000885042	23.5491	0.00298049	23.5491	0.00740335	23.5491	0.24063
	23.568	0.00422222	23.568	0.00218644	23.568	0.0116816	23.568	0.0946935
	23.5869	0.000684254	23.5869	0.00135893	23.5869	0.00139758	23.5869	0.313463
	23.6058	0.00135127	23.6058	0.00215299	23.6058	0.00201398	23.6058	0.37614
	23.6247	0.000144435	23.6247	0.00125174	23.6247	0.0157717	23.6247	0.207628
	23.6436	8.39507e-05	23.6436	0.00382682	23.6436	0.00942744	23.6436	0.305606
	23.6625	0.0029	23.6625	0.00377234	23.6625	0.0155395	23.6625	0.122592
	23.6813	0.00259275	23.6813	0.00104478	23.6813	0.00428242	23.6813	0.0829579
	23.7002	0.00145672	23.7002	0.00878633	23.7002	0.0011987	23.7002	0.0309433
	23.7191	0.00163781	23.7191	0.00149381	23.7191	0.025704	23.7191	0.262924
	23.738	0.00134386	23.738	0.0043254	23.738	6.43782e-05	23.738	0.313974
	23.7569	0.000225847	23.7569	0.00292832	23.7569	0.00212336	23.7569	0.025006
	23.7758	0.00122416	23.7758	0.00211518	23.7758	0.00288994	23.7758	0.228279
	23.7946	0.00180583	23.7946	0.00200241	23.7946	0.00794179	23.7946	0.0324515
	23.8135	0.00146694	23.8135	0.000505895	23.8135	0.00426622	23.8135	0.284013
	23.8324	0.000544719	23.8324	0.000232678	23.8324	0.0162704	23.8324	0.1145
	23.8513	0.0050894	23.8513	0.00108031	23.8513	0.00663584	23.8513	0.658733
	23.8702	0.00217791	23.8702	0.00104478	23.8702	0.00800666	23.8702	0.0565073
	23.8891	7.19863e-06	23.8891	0.00237333	23.8891	0.0127171	23.8891	0.283982
	23.908	0.00248105	23.908	0.000842757	23.908	0.00948523	23.908	0.441139
	23.9268	0.00110636	23.9268	0.000891745	23.9268	0.000620738	23.9268	0.578328
	23.9457	6.37094e-05	23.9457	0.00241299	23.9457	0.00241674	23.9457	0.83096
	23.9646	0.00264987	23.9646	0.00625153	23.9646	0.00820058	23.9646	0.176174
	23.9835	0.00099274	23.9835	0.001138	23.9835	0.000264242	23.9835	0.48397
	24.0024	0.00403595	24.0024	0.000431211	24.0024	0.00492565	24.0024	0.264393
	24.0213	0.00266314	24.0213	0.00720676	24.0213	0.0121458	24.0213	0.37928
	24.0401	0.00382071	24.0401	0.0055608	24.0401	0.00102263	24.0401	0.385057
	24.059	5.94265e-05	24.059	0.00222474	24.059	0.00746759	24.059	0.154763
	24.0779	0.00122311	24.0779	0.000732985	24.0779	0.0018835	24.0779	0.433426
	24.0968	0.00110745	24.0968	0.000959759	24.0968	0.00868913	24.0968	0.0571674
	24.1157	0.00132826	24.1157	0.00812695	24.1157	0.00487293	24.1157	0.480183
	24.1346	0.00164483	24.1346	0.000392399	24.1346	0.000648589	24.1346	0.280922
	24.1535	0.000290731	24.1535	0.00649514	24.1535	0.00495414	24.1535	0.0810561
	24.1723	0.00189578	24.1723	0.00236091	24.1723	0.0160631	24.1723	1.57895
	24.1912	0.0101635	24.1912	0.00743138	24.1912	0.00398193	24.1912	0.237384
	24.2101	0.000835415	24.2101	0.000494282	24.2101	0.00270124	24.2101	0.172024
	24.229	0.000597106	24.229	8.46034e-05	24.229	0.0107593	24.229	0.313777
	24.2479	0.00319894	24.2479	0.00116399	24.2479	0.00271656	24.2479	0.0155052
	24.2668	0.00309606	24.2668	0.00389863	24.2668	0.000435538	24.2668	0.00687599
	24.2856	0.00157637	24.2856	0.003203	24.2856	0.0126062	24.2856	1.247
	24.3045	0.000639388	24.3045	0.00375895	24.3045	0.000974876	24.3045	0.728731
	24.3234	0.0018663	24.3234	0.00236818	24.3234	0.00378144	24.3234	0.0597811
	24.3423	0.00154114	24.3423	0.00361668	24.3423	0.010615	24.3423	0.402273
	24.3612	0.00437425	24.3612	0.00396514	24.3612	0.000360919	24.3612	0.498695
	24.3801	0.000848055	24.3801	0.00147087	24.3801	0.00741926	24.3801	0.0989124
	24.399	0.00143518	24.399	0.00490136	24.399	0.00220187	24.399	0.202279
	24.4178	0.000857034	24.4178	0.00362932	24.4178	0.00423272	24.4178	0.368109
	24.4367	0.000444538	24.4367	0.00207336	24.4367	0.00276686	24.4367	0.0148111
	24.4556	0.000462552	24.4556	0.00132102	24.4556	0.00406607	24.4556	0.557855
	24.4745	0.000635766	24.4745	0.00521468	24.4745	0.00124667	24.4745	0.450957
	24.4934	0.000619526	24.4934	0.000829922	24.4934	0.00592238	24.4934	0.134599
	24.5123	0.000467001	24.5123	0.00366247	24.5123	0.000112162	24.5123	0.473221
	24.5311	0.00115083	24.5311	0.00289067	24.5311	0.00461147	24.5311	0.0158057
	24.55	0.000330629	24.55	0.00415677	24.55	0.000511101	24.55	0.119059
	24.5689	0.000681087	24.5689	0.00206002	24.5689	0.0022657	24.5689	0.0679405
	24.5878	0.00231828	24.5878	0.00554819	24.5878	0.0115723	24.5878	0.00891798
	24.6067	0.000993079	24.6067	0.00473376	24.6067	0.00385259	24.6067	0.122593
	24.6256	0.000180843	24.6256	0.0159573	24.6256	0.00543005	24.6256	0.387103
	24.6445	0.00153949	24.6445	0.00665237	24.6445	0.0253095	24.6445	0.686484
	24.6633	0.00124634	24.6633	0.00174338	24.6633	0.00254861	24.6633	0.565846
	24.6822	0.00557088	24.6822	0.00140817	24.6822	0.00202497	24.6822	0.578988
	24.7011	0.000710218	24.7011	0.00286825	24.7011	0.00451384	24.7011	0.784782
	24.72	0.00101858	24.72	0.00617259	24.72	0.00581756	24.72	0.633243
	24.7389	0.00396362	24.7389	0.00430399	24.7389	0.00891302	24.7389	0.0561666
	24.7578	0.000886735	24.7578	0.00740159	24.7578	0.00416437	24.7578	0.107041
	24.7766	0.00121006	24.7766	0.00406967	24.7766	0.0164509	24.7766	0.101645
	24.7955	0.00145345	24.7955	0.00904123	24.7955	0.00133014	24.7955	0.010313
	24.8144	0.00369291	24.8144	0.000712921	24.8144	0.00332919	24.8144	0.116789
	24.8333	6.6063e-06	24.8333	0.00010101	24.8333	0.00247171	24.8333	0.406902
	24.8522	0.00394197	24.8522	0.00500372	24.8522	0.0043829	24.8522	0.400166
	24.8711	0.000185914	24.8711	0.00157667	24.8711	0.00853848	24.8711	0.15634
	24.89	0.00544856	24.89	0.00135409	24.89	0.000175501	24.89	0.284045
	24.9088	0.000814025	24.9088	0.0053897	24.9088	0.00673891	24.9088	0.0230036
	24.9277	0.00154853	24.9277	0.000335145	24.9277	0.0094203	24.9277	0.206364
	24.9466	0.00041314	24.9466	0.00211565	24.9466	0.00461	24.9466	0.202981
	24.9655	0.000766244	24.9655	0.00626176	24.9655	0.00731521	24.9655	0.0104203
	24.9844	0.000201347	24.9844	0.00157191	24.9844	0.0076097	24.9844	0.138476
	25.0033	0.00222213	25.0033	0.00565826	25.0033	0.000248304	25.0033	0.0324492
	25.0221	0.000368904	25.0221	0.0017377	25.0221	0.00664531	25.0221	0.48154
	25.041	0.000454343	25.041	0.00459147	25.041	0.015206	25.041	0.0365621
	25.0599	0.00126383	25.0599	0.00370906	25.0599	0.00539305	25.0599	0.151025
	25.0788	0.000494637	25.0788	0.000183828	25.0788	0.00912458	25.0788	0.00155753
	25.0977	0.000629309	25.0977	0.000790872	25.0977	0.00204629	25.0977	0.0272103
	25.1166	0.000458652	25.1166	0.000734363	25.1166	0.00698521	25.1166	0.0129036
	25.1355	0.00181997	25.1355	0.00134513	25.1355	0.000332294	25.1355	0.122034
	25.1543	0.000907218	25.1543	0.000255794	25.1543	0.00779495	25.1543	0.0119978
	25.1732	7.08144e-06	25.1732	0.00159225	25.1732	0.000215849	25.1732	0.849254
	25.1921	0.0025958	25.1921	0.00450246	25.1921	0.0158967	25.1921	0.0843546
	25.211	0.00187183	25.211	0.00162884	25.211	0.00354136	25.211	0.230265
	25.2299	0.00104369	25.2299	0.000355219	25.2299	0.00425456	25.2299	0.341145
	25.2488	0.00117312	25.2488	0.000196135	25.2488	0.0114597	25.2488	0.798
	25.2676	0.00189432	25.2676	0.00266081	25.2676	0.00403283	25.2676	0.290367
	25.2865	0.000552043	25.2865	0.0032637	25.2865	0.00704703	25.2865	0.0618236
	25.3054	0.000378314	25.3054	0.00393105	25.3054	0.00912591	25.3054	0.205903
	25.3243	0.00167141	25.3243	0.00206371	25.3243	0.00252773	25.3243	0.247236
	25.3432	0.000770019	25.3432	0.00511102	25.3432	0.000838555	25.3432	0.0173246
	25.3621	0.00244581	25.3621	0.000557252	25.3621	0.00854875	25.3621	0.148737
	25.381	0.00248035	25.381	0.0017061	25.381	0.0026403	25.381	1.35386
	25.3998	0.00217795	25.3998	0.000351831	25.3998	0.00157169	25.3998	0.269104
	25.4187	0.000622157	25.4187	0.00132454	25.4187	0.0015421	25.4187	0.759422
	25.4376	1.53579e-05	25.4376	0.00127677	25.4376	0.0048518	25.4376	0.372606
	25.4565	0.00129656	25.4565	0.000521682	25.4565	0.00531753	25.4565	0.155529
	25.4754	0.00140037	25.4754	0.00138333	25.4754	0.00134655	25.4754	0.112806
	25.4943	0.000944372	25.4943	0.0010515	25.4943	0.00719729	25.4943	0.31373
	25.5131	0.000516034	25.5131	0.00328571	25.5131	0.00602585	25.5131	0.00629065
	25.532	0.00447859	25.532	0.000608787	25.532	0.00565694	25.532	0.586686
	25.5509	0.00170649	25.5509	0.00670196	25.5509	0.000158266	25.5509	0.119324
	25.5698	0.000807241	25.5698	0.00461509	25.5698	0.000955903	25.5698	0.0904271
	25.5887	0.000186947	25.5887	0.00492943	25.5887	0.0138431	25.5887	0.206928
	25.6076	0.000225636	25.6076	0.00208525	25.6076	0.00631458	25.6076	0.123678
	25.6265	0.00115905	25.6265	0.00879514	25.6265	0.00812086	25.6265	0.297337
	25.6453	0.00394974	25.6453	0.000166113	25.6453	0.0139733	25.6453	0.168503
	25.6642	0.00012256	25.6642	0.00388685	25.6642	0.00589732	25.6642	0.145035
	25.6831	0.000831225	25.6831	0.00208558	25.6831	0.000406685	25.6831	0.308177
	25.702	0.000112344	25.702	0.00375997	25.702	0.000525695	25.702	0.399119
	25.7209	0.00625291	25.7209	0.00890612	25.7209	0.00760137	25.7209	0.118525
	25.7398	0.00199754	25.7398	0.00181736	25.7398	0.00909554	25.7398	0.442938
	25.7586	0.00189044	25.7586	0.0103817	25.7586	0.0028897	25.7586	0.0315784
	25.7775	0.000672645	25.7775	0.000563639	25.7775	0.00301691	25.7775	0.0670471
	25.7964	0.000454198	25.7964	0.00175719	25.7964	0.00708234	25.7964	0.136284
	25.8153	0.00040299	25.8153	0.00890956	25.8153	0.00202964	25.8153	0.215946
	25.8342	0.000364131	25.8342	0.000662269	25.8342	0.00253291	25.8342	0.0994781
	25.8531	0.00471418	25.8531	0.00327042	25.8531	0.00334562	25.8531	0.00662224
	25.872	0.00141819	25.872	0.00170978	25.872	0.00287207	25.872	0.286409
	25.8908	0.00306732	25.8908	0.00435581	25.8908	0.0125076	25.8908	0.33597
	25.9097	0.000420992	25.9097	0.000800198	25.9097	0.0130131	25.9097	0.298838
	25.9286	0.000899532	25.9286	0.0075785	25.9286	0.00197371	25.9286	0.0441912
	25.9475	0.000555472	25.9475	0.000914064	25.9475	0.000505685	25.9475	0.161809
	25.9664	0.000703982	25.9664	3.13129e-05	25.9664	0.0120241	25.9664	0.0397427
	25.9853	0.00265829	25.9853	0.00389601	25.9853	0.00900419	25.9853	0.111756
	26.0042	0.00588968	26.0042	8.87337e-05	26.0042	0.00587312	26.0042	0.207486
	26.023	0.000399367	26.023	0.00156751	26.023	0.00524309	26.023	0.0534271
	26.0419	0.000990206	26.0419	0.00461879	26.0419	0.00286928	26.0419	0.356207
	26.0608	0.00296014	26.0608	0.00285552	26.0608	0.00163091	26.0608	0.219542
	26.0797	0.000700359	26.0797	0.000259372	26.0797	0.0107607	26.0797	0.156195
	26.0986	0.00363681	26.0986	0.0056078	26.0986	0.0106629	26.0986	0.0216276
	26.1175	0.000439402	26.1175	0.000788195	26.1175	0.00970511	26.1175	0.48565
	26.1363	0.000264817	26.1363	0.00204704	26.1363	0.00268367	26.1363	0.212764
	26.1552	0.00100468	26.1552	0.000439728	26.1552	0.00552687	26.1552	0.106642
	26.1741	0.000611942	26.1741	0.00172312	26.1741	0.000404571	26.1741	0.0321614
	26.193	0.00103838	26.193	0.00427653	26.193	0.0047829	26.193	0.129492
	26.2119	0.000470649	26.2119	0.000609337	26.2119	0.0112086	26.2119	0.787764
	26.2308	1.87711e-05	26.2308	0.000303291	26.2308	0.00684683	26.2308	0.162845
	26.2496	0.000843485	26.2496	0.00190423	26.2496	0.0112658	26.2496	0.184495
	26.2685	0.00274188	26.2685	0.00273004	26.2685	0.0046723	26.2685	0.548332
	26.2874	0.00230267	26.2874	0.00090848	26.2874	0.00636491	26.2874	0.472954
	26.3063	0.000513524	26.3063	0.0173375	26.3063	0.00980044	26.3063	0.00705852
	26.3252	0.00132244	26.3252	0.00650027	26.3252	0.00348432	26.3252	0.592909
	26.3441	0.000229386	26.3441	0.000502335	26.3441	0.00169917	26.3441	0.0389516
	26.363	3.03041e-06	26.363	0.000574302	26.363	0.00387217	26.363	0.115135
	26.3818	0.00246141	26.3818	0.00811502	26.3818	0.00083266	26.3818	0.164883
	26.4007	0.000573603	26.4007	7.03725e-05	26.4007	0.0123569	26.4007	0.451927
	26.4196	0.00065842	26.4196	0.00367913	26.4196	0.00907881	26.4196	0.303165
	26.4385	0.000519833	26.4385	0.00171935	26.4385	0.000439567	26.4385	0.0925614
	26.4574	0.00285577	26.4574	0.000958021	26.4574	0.00489856	26.4574	0.333661
	26.4763	0.000587787	26.4763	0.000814518	26.4763	0.00246254	26.4763	0.952739
	26.4951	0.00117991	26.4951	0.000199291	26.4951	0.00491181	26.4951	0.137078
	26.514	0.000920638	26.514	0.00121992	26.514	0.00322137	26.514	0.0578153
	26.5329	0.00203256	26.5329	0.00159008	26.5329	0.0137625	26.5329	0.139031
	26.5518	0.00128709	26.5518	0.00116428	26.5518	0.0079901	26.5518	0.271747
	26.5707	0.000161302	26.5707	0.00617585	26.5707	0.00426769	26.5707	0.086742
	26.5896	0.00063475	26.5896	0.000164302	26.5896	0.00299369	26.5896	0.941575
	26.6085	0.00292159	26.6085	4.88989e-05	26.6085	0.00469538	26.6085	0.0905053
	26.6273	0.000436805	26.6273	0.00334348	26.6273	0.0104661	26.6273	0.767311
	26.6462	0.000124572	26.6462	0.000846296	26.6462	0.00708598	26.6462	0.143992
	26.6651	2.65357e-05	26.6651	0.00139799	26.6651	0.00952778	26.6651	0.259116
	26.684	0.00189071	26.684	0.00564424	26.684	0.00235134	26.684	0.393107
	26.7029	8.80473e-05	26.7029	0.00762764	26.7029	0.00401408	26.7029	0.330514
	26.7218	0.00171573	26.7218	0.00429776	26.7218	0.0105924	26.7218	0.19534
	26.7407	0.00062046	26.7407	0.000365841	26.7407	0.00173208	26.7407	0.222502
	26.7595	0.000946236	26.7595	0.000309759	26.7595	0.011104	26.7595	0.00757369
	26.7784	0.000329064	26.7784	0.00110489	26.7784	0.0049318	26.7784	0.36065
	26.7973	0.00263864	26.7973	0.0026749	26.7973	0.00452929	26.7973	0.356487
	26.8162	0.000317359	26.8162	0.00237009	26.8162	0.000492142	26.8162	0.971725
	26.8351	0.000139669	26.8351	2.00742e-06	26.8351	0.00365164	26.8351	0.0350708
	26.854	0.00100924	26.854	0.00226038	26.854	0.00477066	26.854	0.0820701
	26.8728	0.000148638	26.8728	0.00312821	26.8728	0.000185116	26.8728	0.155683
	26.8917	0.00142181	26.8917	0.0126165	26.8917	0.00427267	26.8917	0.287142
	26.9106	0.00223671	26.9106	0.00441073	26.9106	0.00759008	26.9106	0.0303719
	26.9295	0.000218114	26.9295	0.00427858	26.9295	0.00335548	26.9295	0.106691
	26.9484	0.000776517	26.9484	0.00176893	26.9484	0.0262838	26.9484	0.379531
	26.9673	0.00144663	26.9673	0.00250605	26.9673	0.00639001	26.9673	0.0695732
	26.9862	0.00117709	26.9862	0.00214294	26.9862	0.000705637	26.9862	0.530972
	27.005	0.000835595	27.005	0.00125335	27.005	0.00828655	27.005	0.083525
	27.0239	0.00168456	27.0239	0.00665637	27.0239	0.00777975	27.0239	0.409593
	27.0428	0.00738552	27.0428	0.00119176	27.0428	0.00938253	27.0428	0.252567
	27.0617	0.00463048	27.0617	0.00449931	27.0617	0.000970187	27.0617	0.612085
	27.0806	0.00185279	27.0806	0.00207607	27.0806	0.00110837	27.0806	0.357272
	27.0995	0.000740247	27.0995	0.0018844	27.0995	0.00034137	27.0995	0.155939
	27.1183	0.000442066	27.1183	0.0063694	27.1183	0.0193159	27.1183	0.575217
	27.1372	0.00703367	27.1372	0.00863682	27.1372	0.00695032	27.1372	0.175535
	27.1561	0.00080836	27.1561	0.00327032	27.1561	0.000283186	27.1561	0.0659516
	27.175	0.00226887	27.175	0.00337526	27.175	0.00200969	27.175	0.0933414
	27.1939	0.00225677	27.1939	0.000442937	27.1939	0.00491806	27.1939	0.538675
	27.2128	0.000161553	27.2128	7.70934e-05	27.2128	0.00368938	27.2128	0.161638
	27.2317	0.000401036	27.2317	0.00124159	27.2317	0.000898666	27.2317	0.16976
	27.2505	0.000400154	27.2505	0.000672726	27.2505	0.00501251	27.2505	0.146944
	27.2694	0.000440959	27.2694	0.00658596	27.2694	0.00530608	27.2694	0.477307
	27.2883	0.00320187	27.2883	0.000365374	27.2883	0.00543859	27.2883	0.105749
	27.3072	0.000120407	27.3072	0.000285409	27.3072	0.0123607	27.3072	0.000201327
	27.3261	0.000804623	27.3261	0.00473268	27.3261	0.0172112	27.3261	0.547743
	27.345	0.00193705	27.345	0.00453079	27.345	0.00343999	27.345	0.33885
	27.3638	0.00107839	27.3638	0.00384369	27.3638	0.00473313	27.3638	0.28396
	27.3827	0.000682986	27.3827	0.00805437	27.3827	0.000203314	27.3827	0.630157
	27.4016	7.74096e-05	27.4016	0.00917588	27.4016	0.00378672	27.4016	0.286223
	27.4205	0.00313005	27.4205	0.00172526	27.4205	0.0135943	27.4205	0.0181093
	27.4394	0.000594241	27.4394	0.00348579	27.4394	0.00710679	27.4394	0.590774
	27.4583	0.000280566	27.4583	0.00125092	27.4583	0.0018136	27.4583	0.136181
	27.4772	0.00213867	27.4772	0.00277102	27.4772	0.000832769	27.4772	0.357661
	27.496	0.00254361	27.496	0.0006724	27.496	0.00123052	27.496	0.300049
	27.5149	0.00144261	27.5149	0.000666262	27.5149	0.00545958	27.5149	0.357027
	27.5338	0.00137003	27.5338	0.00135443	27.5338	0.00754836	27.5338	1.28042
	27.5527	0.00297565	27.5527	0.00342604	27.5527	0.00681889	27.5527	0.389221
	27.5716	0.00446848	27.5716	0.0118516	27.5716	0.0026381	27.5716	0.0572201
	27.5905	0.000685093	27.5905	0.000100701	27.5905	0.00635445	27.5905	0.169162
	27.6093	0.00405885	27.6093	0.00419981	27.6093	0.00963345	27.6093	0.0808971
	27.6282	8.33208e-05	27.6282	0.00345983	27.6282	0.00124191	27.6282	0.380943
	27.6471	0.00237235	27.6471	0.00073722	27.6471	0.0012501	27.6471	0.000814983
	27.666	0.000854543	27.666	0.00104039	27.666	0.00737701	27.666	0.325241
	27.6849	0.00164898	27.6849	0.00416239	27.6849	0.00954062	27.6849	0.0569358
	27.7038	0.00299926	27.7038	1.68909e-05	27.7038	0.00515475	27.7038	0.826231
	27.7227	0.00264016	27.7227	0.00102108	27.7227	0.00474854	27.7227	0.0116594
	27.7415	0.00125407	27.7415	0.00177654	27.7415	0.0243503	27.7415	0.232187
	27.7604	0.000849759	27.7604	0.00145849	27.7604	0.000378084	27.7604	0.00820896
	27.7793	0.00165168	27.7793	0.00503199	27.7793	0.000349355	27.7793	0.0272975
	27.7982	0.000983722	27.7982	0.00126984	27.7982	0.00379457	27.7982	0.416432
	27.8171	0.0037997	27.8171	0.000600066	27.8171	0.010547	27.8171	0.125053
	27.836	0.000545002	27.836	0.000222163	27.836	0.0198375	27.836	0.200297
	27.8548	0.00349469	27.8548	0.000782837	27.8548	0.00283746	27.8548	0.0200225
	27.8737	0.000551522	27.8737	0.00115182	27.8737	0.000325279	27.8737	0.0534181
	27.8926	0.00143914	27.8926	0.00126474	27.8926	0.00870784	27.8926	0.173055
	27.9115	0.0016148	27.9115	0.00139269	27.9115	0.00931734	27.9115	0.46142
	27.9304	0.0015685	27.9304	0.00342221	27.9304	0.00345551	27.9304	0.0439488
	27.9493	0.000646133	27.9493	0.0032599	27.9493	6.90031e-06	27.9493	0.0908581
	27.9682	0.000150293	27.9682	0.00607993	27.9682	0.0213356	27.9682	0.00190514
	27.987	0.000800151	27.987	0.00330041	27.987	0.000260968	27.987	0.00428138
	28.0059	0.00387248	28.0059	0.000372805	28.0059	0.001681	28.0059	0.0753602
	28.0248	0.00183875	28.0248	0.000365289	28.0248	0.00160569	28.0248	0.231188
	28.0437	3.73264e-05	28.0437	0.00802416	28.0437	0.00711871	28.0437	0.326919
	28.0626	0.00169842	28.0626	0.012588	28.0626	0.000239294	28.0626	0.122713
	28.0815	3.17718e-05	28.0815	0.00118731	28.0815	0.00364007	28.0815	0.158427
	28.1003	0.000827949	28.1003	0.0004209	28.1003	8.53063e-05	28.1003	0.0405657
	28.1192	0.000645844	28.1192	0.00146893	28.1192	0.00842251	28.1192	0.486157
	28.1381	0.000349337	28.1381	0.00222038	28.1381	0.000877069	28.1381	0.0409222
	28.157	0.00117232	28.157	0.000460834	28.157	0.0033737	28.157	0.320285
	28.1759	0.000934983	28.1759	0.00571963	28.1759	0.00274051	28.1759	0.574526
	28.1948	0.00204551	28.1948	0.00447648	28.1948	0.00205536	28.1948	0.0386303
	28.2137	0.00156342	28.2137	7.75032e-06	28.2137	0.00313785	28.2137	0.0530237
	28.2325	3.18286e-05	28.2325	0.000911876	28.2325	0.00367599	28.2325	0.00110303
	28.2514	0.00248277	28.2514	0.00285033	28.2514	0.00150248	28.2514	0.29663
	28.2703	0.00137549	28.2703	0.00187173	28.2703	0.00327637	28.2703	0.00417965
	28.2892	0.000658234	28.2892	0.000710232	28.2892	0.00958679	28.2892	0.616488
	28.3081	0.000113178	28.3081	0.000115694	28.3081	0.00114069	28.3081	0.549935
	28.327	0.00756188	28.327	0.00311364	28.327	0.00246181	28.327	0.340592
	28.3458	0.00158507	28.3458	0.00244538	28.3458	0.000198064	28.3458	1.16291
	28.3647	0.000739463	28.3647	0.00359014	28.3647	0.0030661	28.3647	0.736333
	28.3836	0.000542113	28.3836	0.00434099	28.3836	3.57059e-06	28.3836	0.0652482
	28.4025	0.00455587	28.4025	0.00284927	28.4025	0.033293	28.4025	0.0244281
	28.4214	0.0024405	28.4214	0.000815487	28.4214	0.00288971	28.4214	0.21273
	28.4403	0.00305906	28.4403	0.000302239	28.4403	0.011803	28.4403	0.0335577
	28.4592	0.00327222	28.4592	0.00192376	28.4592	0.00943695	28.4592	0.411265
	28.478	0.000847279	28.478	0.000576862	28.478	0.00184362	28.478	0.140575
	28.4969	0.00209101	28.4969	0.00372217	28.4969	0.00773587	28.4969	0.730972
	28.5158	0.000763167	28.5158	0.00123723	28.5158	0.00414647	28.5158	0.103504
	28.5347	0.000144385	28.5347	0.00146011	28.5347	0.00438054	28.5347	0.862963
	28.5536	0.000727076	28.5536	0.00339056	28.5536	0.00108021	28.5536	0.0729063
	28.5725	0.000868405	28.5725	0.00478017	28.5725	0.0187297	28.5725	0.792031
	28.5913	0.00110087	28.5913	0.000286233	28.5913	0.00441901	28.5913	0.0941849
	28.6102	0.00522997	28.6102	0.00334493	28.6102	0.0010746	28.6102	0.122973
	28.6291	0.000996715	28.6291	0.000946919	28.6291	0.0045059	28.6291	0.31554
	28.648	0.00352957	28.648	0.000788832	28.648	0.00380448	28.648	0.60726
	28.6669	0.000597018	28.6669	0.000152018	28.6669	0.00095583	28.6669	0.289998
	28.6858	0.00603434	28.6858	0.00102516	28.6858	0.010279	28.6858	0.614449
	28.7047	0.00194765	28.7047	0.0076816	28.7047	0.0039858	28.7047	0.291363
	28.7235	0.00216451	28.7235	0.00272209	28.7235	0.00423265	28.7235	0.23997
	28.7424	0.000964821	28.7424	0.00130968	28.7424	0.00954413	28.7424	0.0602159
	28.7613	0.00305215	28.7613	0.00112934	28.7613	0.0305866	28.7613	0.225559
	28.7802	0.00036074	28.7802	0.000621247	28.7802	0.00381049	28.7802	1.64996
	28.7991	0.00166124	28.7991	0.00606563	28.7991	0.00197728	28.7991	0.159586
	28.818	9.50933e-05	28.818	0.0019007	28.818	0.00329232	28.818	0.59195
	28.8368	0.00138139	28.8368	0.00589915	28.8368	0.000902228	28.8368	0.655069
	28.8557	0.00106109	28.8557	0.00627881	28.8557	0.00175759	28.8557	1.14455
	28.8746	0.00742925	28.8746	0.00188816	28.8746	0.0106927	28.8746	0.646762
	28.8935	0.00834468	28.8935	0.00655268	28.8935	0.00129106	28.8935	0.834963
	28.9124	0.00280105	28.9124	0.00331763	28.9124	0.00092227	28.9124	0.175936
	28.9313	0.00147145	28.9313	0.00294437	28.9313	0.00118271	28.9313	0.00293559
	28.9502	0.000461806	28.9502	0.000414871	28.9502	0.00601925	28.9502	0.0111636
	28.969	0.000185366	28.969	0.00456628	28.969	0.0032604	28.969	0.379468
	28.9879	0.00124753	28.9879	0.00706005	28.9879	0.00875536	28.9879	0.0507608
	29.0068	0.00284796	29.0068	0.00156077	29.0068	0.000166571	29.0068	0.230642
	29.0257	0.000832805	29.0257	0.000913806	29.0257	0.00582826	29.0257	0.185234
	29.0446	0.0020183	29.0446	2.063e-05	29.0446	0.00179354	29.0446	0.187475
	29.0635	0.00110618	29.0635	0.000672143	29.0635	0.00329243	29.0635	0.068597
	29.0823	0.00339102	29.0823	0.00666887	29.0823	0.00164316	29.0823	1.48611
	29.1012	0.00161358	29.1012	0.000539512	29.1012	0.00304797	29.1012	0.0430399
	29.1201	1.2874e-05	29.1201	0.000478116	29.1201	0.00341313	29.1201	0.0520293
	29.139	0.003308	29.139	0.00222165	29.139	0.000772091	29.139	0.50548
	29.1579	0.000956682	29.1579	3.66895e-05	29.1579	0.00253377	29.1579	0.0475488
	29.1768	0.000162915	29.1768	0.00274488	29.1768	0.0033759	29.1768	1.50036
	29.1957	0.00181935	29.1957	0.00283924	29.1957	0.00726841	29.1957	0.249933
	29.2145	0.00133776	29.2145	0.00193225	29.2145	0.000133466	29.2145	0.220453
	29.2334	0.000281073	29.2334	0.00195654	29.2334	0.00325561	29.2334	0.0551297
	29.2523	0.00326312	29.2523	0.00117879	29.2523	0.00452926	29.2523	0.371929
	29.2712	0.00209877	29.2712	0.00344051	29.2712	0.00380525	29.2712	0.0410686
	29.2901	0.000986097	29.2901	0.000758813	29.2901	0.00819027	29.2901	0.397216
	29.309	0.000332388	29.309	0.00495676	29.309	0.00975343	29.309	0.0167267
	29.3278	0.00441076	29.3278	0.00192169	29.3278	0.00186968	29.3278	0.160284
	29.3467	0.00113226	29.3467	0.0050699	29.3467	0.00119488	29.3467	0.184328
	29.3656	0.00114784	29.3656	0.0060793	29.3656	0.0016073	29.3656	0.0809845
	29.3845	0.00198061	29.3845	0.000231321	29.3845	0.00199876	29.3845	0.335661
	29.4034	0.00144193	29.4034	0.00398205	29.4034	0.0130549	29.4034	0.880524
	29.4223	0.00280019	29.4223	0.012333	29.4223	0.000137286	29.4223	0.026497
	29.4412	0.00319961	29.4412	0.000902171	29.4412	0.00300728	29.4412	0.0321774
	29.46	0.00128998	29.46	0.000621696	29.46	0.0063743	29.46	0.126964
	29.4789	0.00206399	29.4789	0.00233183	29.4789	0.000456405	29.4789	0.19714
	29.4978	0.00050686	29.4978	0.00057643	29.4978	0.0173814	29.4978	0.0221611
	29.5167	0.00148212	29.5167	0.00179535	29.5167	0.00591999	29.5167	0.1308
	29.5356	0.00474382	29.5356	0.00191576	29.5356	0.00152275	29.5356	0.412738
	29.5545	0.00390808	29.5545	0.00864438	29.5545	0.00976113	29.5545	0.029914
	29.5733	2.56932e-05	29.5733	0.000681832	29.5733	0.00341562	29.5733	0.20938
	29.5922	0.000162425	29.5922	0.00273949	29.5922	0.00419381	29.5922	0.25387
	29.6111	0.00182533	29.6111	0.00645634	29.6111	0.00126037	29.6111	0.460459
	29.63	0.000176625	29.63	0.00243391	29.63	0.0015633	29.63	0.15107
	29.6489	0.00101421	29.6489	0.000427416	29.6489	0.00836142	29.6489	0.432051
	29.6678	0.00104209	29.6678	0.00332872	29.6678	0.0102892	29.6678	0.317624
	29.6867	0.00224339	29.6867	0.00574232	29.6867	0.0185493	29.6867	0.14356
	29.7055	0.00160818	29.7055	0.0031866	29.7055	0.0100196	29.7055	0.0147853
	29.7244	0.000520962	29.7244	0.0021567	29.7244	0.00970548	29.7244	0.0290343
	29.7433	0.00287016	29.7433	0.00413739	29.7433	0.000829225	29.7433	0.128602
	29.7622	2.46168e-05	29.7622	0.0012452	29.7622	0.00380408	29.7622	0.0680568
	29.7811	0.000810162	29.7811	0.00176977	29.7811	0.00175115	29.7811	0.272099
	29.8	0.00129367	29.8	0.0293385	29.8	0.00112134	29.8	0.123535
	29.8188	0.000830495	29.8188	0.0043835	29.8188	0.000633658	29.8188	0.211045
	29.8377	0.001736	29.8377	0.00654693	29.8377	0.0104049	29.8377	0.284248
	29.8566	0.00177855	29.8566	0.00440011	29.8566	0.0101032	29.8566	0.11144
	29.8755	0.0016395	29.8755	0.00291835	29.8755	0.000106397	29.8755	1.12096
	29.8944	0.000882695	29.8944	0.0138547	29.8944	0.00678836	29.8944	0.254769
	29.9133	0.000669108	29.9133	0.000394173	29.9133	0.00385065	29.9133	0.508601
	29.9322	0.000465202	29.9322	0.000702296	29.9322	0.00243507	29.9322	0.13965
	29.951	0.00167836	29.951	0.00551614	29.951	0.00109768	29.951	0.321252
	29.9699	0.00330393	29.9699	0.00179107	29.9699	0.000930226	29.9699	0.342258
	29.9888	0.00144124	29.9888	0.00355244	29.9888	0.0078264	29.9888	0.335607
	30.0077	0.00108848	30.0077	0.00293308	30.0077	0.00345996	30.0077	0.067834
	30.0266	0.00129174	30.0266	0.00161054	30.0266	0.00235672	30.0266	0.685317
	30.0455	0.00145963	30.0455	0.00357612	30.0455	0.000911511	30.0455	0.123898
	30.0643	0.00121044	30.0643	0.001866	30.0643	0.00681701	30.0643	0.547555
	30.0832	0.000784835	30.0832	0.00624017	30.0832	0.00520243	30.0832	0.231339
	30.1021	0.000652392	30.1021	0.00156545	30.1021	0.00406951	30.1021	0.0932305
	30.121	0.000210852	30.121	0.000903272	30.121	0.000621855	30.121	0.421897
	30.1399	0.000130958	30.1399	0.00110603	30.1399	0.0140654	30.1399	0.173221
	30.1588	0.00157527	30.1588	0.00135777	30.1588	0.00266351	30.1588	0.0900247
	30.1777	0.000294684	30.1777	0.00679197	30.1777	0.00291313	30.1777	0.277509
	30.1965	0.00362748	30.1965	0.000875039	30.1965	0.000369976	30.1965	0.273268
	30.2154	0.00377989	30.2154	0.000688156	30.2154	0.00738613	30.2154	0.117639
	30.2343	0.00174569	30.2343	0.00172059	30.2343	0.00201161	30.2343	0.45605
	30.2532	0.000362053	30.2532	0.00406611	30.2532	0.00230571	30.2532	0.335054
	30.2721	0.000700419	30.2721	0.00185363	30.2721	0.0065938	30.2721	0.326359
	30.291	0.000621612	30.291	0.00173263	30.291	0.00117958	30.291	0.260497
	30.3098	0.000381824	30.3098	0.00171767	30.3098	0.00484879	30.3098	0.0748848
	30.3287	0.000589225	30.3287	0.000194888	30.3287	0.000391936	30.3287	0.204592
	30.3476	0.000154289	30.3476	0.000836277	30.3476	0.00123155	30.3476	0.0322117
	30.3665	0.0010371	30.3665	0.00171809	30.3665	0.00744777	30.3665	0.454357
	30.3854	0.00286412	30.3854	0.000286084	30.3854	0.00200272	30.3854	0.354496
	30.4043	0.000107125	30.4043	0.00693445	30.4043	0.000308528	30.4043	0.135393
	30.4232	0.00263891	30.4232	0.0066473	30.4232	0.000445376	30.4232	0.112252
	30.442	0.00354395	30.442	0.000597697	30.442	0.00643757	30.442	0.0617721
	30.4609	7.07243e-05	30.4609	0.00596692	30.4609	0.00261522	30.4609	0.0658715
	30.4798	0.000315253	30.4798	0.00294467	30.4798	0.00446148	30.4798	0.0826652
	30.4987	0.00309837	30.4987	0.00179581	30.4987	0.00617024	30.4987	0.0487683
	30.5176	0.00146554	30.5176	0.00256313	30.5176	0.0126656	30.5176	0.467547
	30.5365	0.00033985	30.5365	0.00358003	30.5365	0.0228242	30.5365	0.106313
	30.5553	0.00212545	30.5553	0.000392755	30.5553	0.00152522	30.5553	0.114119
	30.5742	0.00204577	30.5742	0.00157257	30.5742	0.00601187	30.5742	0.677356
	30.5931	0.000788808	30.5931	0.00234018	30.5931	0.0125768	30.5931	0.110122
	30.612	0.00171672	30.612	0.00389452	30.612	0.00652311	30.612	0.680181
	30.6309	0.00042316	30.6309	0.00110899	30.6309	0.000644354	30.6309	0.647874
	30.6498	0.00135014	30.6498	0.00232244	30.6498	6.02596e-05	30.6498	0.338058
	30.6687	0.0055471	30.6687	0.00401969	30.6687	0.00555155	30.6687	0.644705
	30.6875	1.18872e-05	30.6875	0.0020167	30.6875	0.000371258	30.6875	0.442854
	30.7064	0.000323645	30.7064	0.00122358	30.7064	0.00314616	30.7064	0.443615
	30.7253	0.000412747	30.7253	0.00215762	30.7253	0.00444408	30.7253	0.372208
	30.7442	0.000705644	30.7442	0.00324286	30.7442	0.00431286	30.7442	0.269631
	30.7631	0.00200759	30.7631	0.00307933	30.7631	0.00186509	30.7631	0.32072
	30.782	0.00353559	30.782	0.00248416	30.782	0.00116296	30.782	0.262916
	30.8008	0.0010623	30.8008	0.00331279	30.8008	0.00252861	30.8008	0.0204229
	30.8197	0.00152259	30.8197	0.000919948	30.8197	0.000451308	30.8197	0.50653
	30.8386	0.00146544	30.8386	0.0038896	30.8386	0.00544897	30.8386	0.149625
	30.8575	0.000129488	30.8575	0.00396109	30.8575	0.00246161	30.8575	0.143888
	30.8764	0.00226854	30.8764	0.00313343	30.8764	0.00102872	30.8764	0.620404
	30.8953	0.00441899	30.8953	0.00274908	30.8953	0.000394496	30.8953	0.0406175
	30.9142	0.000580836	30.9142	0.0132415	30.9142	0.00132196	30.9142	0.226642
	30.933	0.000790773	30.933	0.00533231	30.933	0.00332057	30.933	0.110079
	30.9519	0.0022571	30.9519	0.000627542	30.9519	0.00149484	30.9519	0.306799
	30.9708	0.000512252	30.9708	0.00291456	30.9708	0.00302949	30.9708	0.185589
	30.9897	0.000186222	30.9897	0.00182202	30.9897	0.00170215	30.9897	0.316804
	31.0086	0.00487299	31.0086	0.00645069	31.0086	0.000449055	31.0086	0.138039
	31.0275	0.00128682	31.0275	0.00461855	31.0275	0.00755292	31.0275	0.839175
	31.0463	0.000875517	31.0463	0.00161196	31.0463	0.0026341	31.0463	0.288839
	31.0652	0.000103012	31.0652	0.00175067	31.0652	0.00176866	31.0652	0.0697486
	31.0841	0.000486334	31.0841	0.00306133	31.0841	0.000171793	31.0841	0.563794
	31.103	0.000716311	31.103	0.00055539	31.103	0.000766993	31.103	0.108416
	31.1219	0.000165607	31.1219	0.00465751	31.1219	0.00227895	31.1219	0.338994
	31.1408	2.96144e-05	31.1408	0.00106935	31.1408	0.00683188	31.1408	0.419876
	31.1597	0.00114415	31.1597	6.64912e-06	31.1597	0.00476326	31.1597	0.111319
	31.1785	0.000940013	31.1785	2.6316e-05	31.1785	0.000326873	31.1785	0.106504
	31.1974	0.00245414	31.1974	0.00113694	31.1974	0.00548395	31.1974	0.665499
	31.2163	0.00102757	31.2163	0.00110075	31.2163	0.00423342	31.2163	0.0520774
	31.2352	0.00078393	31.2352	0.00197059	31.2352	0.000131197	31.2352	0.25373
	31.2541	0.000664949	31.2541	0.000350453	31.2541	0.00175537	31.2541	0.0915826
	31.273	0.00179345	31.273	0.00159473	31.273	0.0020752	31.273	0.12724
	31.2918	0.000299123	31.2918	0.00421048	31.2918	0.00295236	31.2918	0.024524
	31.3107	0.000976749	31.3107	0.00320391	31.3107	0.00332696	31.3107	0.443435
	31.3296	0.00662572	31.3296	0.00287607	31.3296	0.000607144	31.3296	0.35078
	31.3485	0.00226273	31.3485	0.000443746	31.3485	0.00238548	31.3485	0.787325
	31.3674	0.00178186	31.3674	0.00290939	31.3674	0.00320593	31.3674	0.0404455
	31.3863	0.000259592	31.3863	0.00110309	31.3863	0.00599826	31.3863	0.126886
	31.4052	0.00278624	31.4052	0.00012992	31.4052	0.00272785	31.4052	0.0395887
	31.424	0.000488683	31.424	0.00323839	31.424	0.00144851	31.424	0.0464597
	31.4429	0.00340993	31.4429	0.00203558	31.4429	0.0131533	31.4429	0.288296
	31.4618	0.0062411	31.4618	0.00411081	31.4618	0.000437969	31.4618	0.0426055
	31.4807	0.00107898	31.4807	0.0082033	31.4807	0.00295612	31.4807	0.345845
	31.4996	0.00399179	31.4996	0.00181057	31.4996	0.00318422	31.4996	0.00943605
	31.5185	0.00113902	31.5185	0.000668393	31.5185	0.00492445	31.5185	0.00136096
	31.5373	0.000672957	31.5373	0.000435752	31.5373	0.00342674	31.5373	0.0582985
	31.5562	5.92594e-06	31.5562	0.00108833	31.5562	0.00242505	31.5562	0.325379
	31.5751	0.000332428	31.5751	0.00311606	31.5751	0.00402341	31.5751	0.0346732
	31.594	0.000211584	31.594	0.00571091	31.594	0.0020126	31.594	0.00892489
	31.6129	0.00270606	31.6129	0.00593426	31.6129	0.0020362	31.6129	0.0191193
	31.6318	0.001304	31.6318	0.00246697	31.6318	0.00551189	31.6318	0.0158936
	31.6507	0.00222744	31.6507	0.00152587	31.6507	0.0169036	31.6507	0.130845
	31.6695	0.0010823	31.6695	0.000451526	31.6695	0.00131463	31.6695	0.0405415
	31.6884	5.07188e-05	31.6884	0.000851049	31.6884	0.00331065	31.6884	0.493377
	31.7073	0.000415465	31.7073	0.00239774	31.7073	0.00504183	31.7073	0.194768
	31.7262	0.000256393	31.7262	0.00767533	31.7262	0.00156828	31.7262	0.264035
	31.7451	0.000277213	31.7451	0.00167657	31.7451	0.00406473	31.7451	0.174777
	31.764	0.000238623	31.764	0.00064023	31.764	0.000388306	31.764	0.381335
	31.7829	0.00185478	31.7829	0.000685434	31.7829	0.0106265	31.7829	0.22468
	31.8017	0.000183611	31.8017	0.000741543	31.8017	2.90832e-06	31.8017	0.163037
	31.8206	0.00471957	31.8206	0.000797402	31.8206	0.00456046	31.8206	0.201084
	31.8395	0.00420169	31.8395	0.000509321	31.8395	0.00199942	31.8395	0.14138
	31.8584	0.0012867	31.8584	0.00102083	31.8584	0.00148808	31.8584	1.81601
	31.8773	0.000292735	31.8773	0.00222104	31.8773	0.00532478	31.8773	0.151235
	31.8962	0.000293121	31.8962	0.0014472	31.8962	0.00672444	31.8962	0.955028
	31.915	0.0013945	31.915	0.000802443	31.915	0.0129216	31.915	0.547874
	31.9339	0.00193827	31.9339	0.00116892	31.9339	0.000972251	31.9339	0.717135
	31.9528	3.45034e-05	31.9528	0.00234489	31.9528	0.00742439	31.9528	0.0239311
	31.9717	0.000785469	31.9717	0.00134357	31.9717	0.00398374	31.9717	0.0179449
	31.9906	0.000483271	31.9906	0.000571265	31.9906	0.00591461	31.9906	0.620116
	32.0095	0.00383954	32.0095	0.00133218	32.0095	0.00607967	32.0095	1.42698
	32.0284	0.00161046	32.0284	0.000500301	32.0284	0.00941329	32.0284	0.436004
	32.0472	0.000561404	32.0472	0.00552344	32.0472	0.00485057	32.0472	0.999797
	32.0661	0.00382049	32.0661	0.00141236	32.0661	0.00704548	32.0661	0.350894
	32.085	0.000798718	32.085	0.004994	32.085	0.00415695	32.085	0.0104657
	32.1039	0.00500895	32.1039	0.00472815	32.1039	0.00342018	32.1039	0.747521
	32.1228	0.00210783	32.1228	0.00212628	32.1228	0.00378196	32.1228	1.02468
	32.1417	0.000358324	32.1417	0.00415558	32.1417	0.0025407	32.1417	0.55531
	32.1605	1.90584e-05	32.1605	0.000764299	32.1605	0.00190823	32.1605	0.117092
	32.1794	0.00176952	32.1794	0.00504839	32.1794	0.000946159	32.1794	0.788525
	32.1983	0.000453578	32.1983	0.00104116	32.1983	0.00145386	32.1983	0.172305
	32.2172	0.00434588	32.2172	0.00394778	32.2172	0.0118139	32.2172	0.452083
	32.2361	0.000440466	32.2361	0.00424619	32.2361	0.000864264	32.2361	0.457138
	32.255	0.00335934	32.255	0.00222778	32.255	0.0132461	32.255	0.0927089
	32.2738	0.000483252	32.2738	0.00573318	32.2738	0.00543395	32.2738	1.34643
	32.2927	0.00144554	32.2927	0.01096	32.2927	0.00292829	32.2927	0.0445198
	32.3116	0.0011868	32.3116	0.00258705	32.3116	0.000558998	32.3116	0.44162
	32.3305	0.00202399	32.3305	0.00651947	32.3305	0.00401649	32.3305	0.0146789
	32.3494	0.00216399	32.3494	0.00106819	32.3494	0.00741318	32.3494	0.107642
	32.3683	0.00423168	32.3683	0.00392612	32.3683	0.00308479	32.3683	0.0191657
	32.3872	0.00166194	32.3872	0.000717129	32.3872	0.00424384	32.3872	0.570173
	32.406	0.000944329	32.406	0.00592997	32.406	0.00511589	32.406	0.0184599
	32.4249	0.00212911	32.4249	0.00452297	32.4249	0.0126278	32.4249	0.034723
	32.4438	0.000744457	32.4438	0.00560208	32.4438	0.00724707	32.4438	0.0572589
	32.4627	0.00515922	32.4627	0.00224267	32.4627	0.00222218	32.4627	0.106317
	32.4816	0.000834846	32.4816	0.00696323	32.4816	0.00132034	32.4816	0.174021
	32.5005	0.000405754	32.5005	0.0155468	32.5005	0.0068346	32.5005	0.00266288
	32.5194	0.00834941	32.5194	0.000637779	32.5194	0.0062688	32.5194	0.0974341
	32.5382	0.0046198	32.5382	0.00211813	32.5382	0.000626941	32.5382	0.00105801
	32.5571	0.000218137	32.5571	0.00233825	32.5571	7.32299e-05	32.5571	0.436491
	32.576	0.00220013	32.576	0.000568271	32.576	0.00538778	32.576	0.262911
	32.5949	0.000381117	32.5949	0.00263118	32.5949	0.00280831	32.5949	0.186034
	32.6138	9.58438e-05	32.6138	0.00234816	32.6138	0.0191301	32.6138	0.108647
	32.6327	0.000791816	32.6327	0.000529299	32.6327	0.00730011	32.6327	0.156204
	32.6515	0.00129496	32.6515	1.16562e-05	32.6515	0.00130674	32.6515	0.214824
	32.6704	0.00192835	32.6704	0.00710703	32.6704	0.000749348	32.6704	0.104575
	32.6893	0.00103662	32.6893	0.00211531	32.6893	0.0014799	32.6893	0.017831
	32.7082	0.00331062	32.7082	0.00117157	32.7082	0.00857187	32.7082	0.236343
	32.7271	0.00136887	32.7271	0.000581922	32.7271	5.09425e-05	32.7271	0.563119
	32.746	0.00162014	32.746	0.000169603	32.746	0.0170584	32.746	0.331612
	32.7649	0.000153587	32.7649	0.000167278	32.7649	0.00169194	32.7649	0.184558
	32.7837	0.00187129	32.7837	0.00145249	32.7837	0.000714283	32.7837	0.0332717
	32.8026	0.00107738	32.8026	0.000199234	32.8026	0.00556631	32.8026	0.0832433
	32.8215	0.000281699	32.8215	0.000211456	32.8215	9.09709e-05	32.8215	0.00228176
	32.8404	0.00630941	32.8404	0.00143671	32.8404	0.00753027	32.8404	0.314656
	32.8593	0.000141124	32.8593	0.00341288	32.8593	0.000544871	32.8593	0.0896907
	32.8782	0.00076314	32.8782	0.00180878	32.8782	0.00133522	32.8782	0.0669965
	32.897	0.0015452	32.897	8.05257e-05	32.897	0.00180531	32.897	0.0210302
	32.9159	0.000967742	32.9159	0.000653088	32.9159	2.44097e-05	32.9159	0.123443
	32.9348	0.000140716	32.9348	0.00112004	32.9348	0.00431225	32.9348	0.0683657
	32.9537	0.000130753	32.9537	9.15102e-05	32.9537	7.72482e-05	32.9537	0.360112
	32.9726	0.00116471	32.9726	0.00183904	32.9726	0.000674945	32.9726	0.111443
	32.9915	0.000374576	32.9915	0.000224652	32.9915	0.00480136	32.9915	0.359455
	33.0103	0.00267659	33.0103	0.000669572	33.0103	0.00267377	33.0103	0.0866257
	33.0292	0.000276801	33.0292	0.000343053	33.0292	0.00604528	33.0292	0.0994186
	33.0481	0.003532	33.0481	0.00181964	33.0481	0.00305022	33.0481	0.203618
	33.067	0.00033781	33.067	0.00301705	33.067	0.00108283	33.067	0.0478126
	33.0859	0.000387861	33.0859	0.00064434	33.0859	0.00159801	33.0859	0.225704
	33.1048	0.0013362	33.1048	0.00693528	33.1048	0.00354686	33.1048	0.111591
	33.1237	0.00141743	33.1237	4.92447e-05	33.1237	0.000412821	33.1237	0.398865
	33.1425	0.00233402	33.1425	0.00202181	33.1425	0.00147441	33.1425	0.0917603
	33.1614	0.00033875	33.1614	0.00114647	33.1614	0.00314714	33.1614	0.559827
	33.1803	0.000211532	33.1803	0.00264563	33.1803	0.0062776	33.1803	0.350803
	33.1992	0.00229754	33.1992	0.000276275	33.1992	0.00177762	33.1992	0.0428578
	33.2181	0.00180404	33.2181	0.00133738	33.2181	0.00603562	33.2181	0.232606
	33.237	0.000447856	33.237	0.0018856	33.237	0.00541266	33.237	0.0780189
	33.2559	0.00190707	33.2559	0.00217619	33.2559	0.0124626	33.2559	0.0902038
	33.2747	0.00269124	33.2747	0.00396748	33.2747	0.000732755	33.2747	0.0531168
	33.2936	0.00104562	33.2936	0.00395035	33.2936	0.0014603	33.2936	0.184537
	33.3125	0.000588273	33.3125	0.00194911	33.3125	0.00358174	33.3125	0.604947
	33.3314	0.00140771	33.3314	0.0010969	33.3314	0.00338455	33.3314	0.802045
	33.3503	0.000672129	33.3503	0.000178893	33.3503	0.0205413	33.3503	0.371569
	33.3692	0.000145064	33.3692	0.000449902	33.3692	0.000171163	33.3692	0.065604
	33.388	0.00146583	33.388	0.00115367	33.388	0.00556176	33.388	0.367344
	33.4069	0.000924095	33.4069	2.46256e-05	33.4069	0.00302293	33.4069	0.157149
	33.4258	0.00174879	33.4258	0.00262079	33.4258	0.000940628	33.4258	0.0104921
	33.4447	0.00239163	33.4447	0.00123868	33.4447	0.000528443	33.4447	0.234249
	33.4636	0.0012066	33.4636	0.00187244	33.4636	0.00662879	33.4636	0.0185807
	33.4825	0.00100827	33.4825	0.00245393	33.4825	0.00291186	33.4825	0.491149
	33.5014	9.58446e-06	33.5014	0.0056797	33.5014	0.00350759	33.5014	0.138221
	33.5202	0.00134049	33.5202	0.000471644	33.5202	0.0078787	33.5202	0.0859763
	33.5391	0.00143079	33.5391	0.000625295	33.5391	0.00808362	33.5391	0.427711
	33.558	0.00061425	33.558	0.00266042	33.558	0.00100449	33.558	0.00667668
	33.5769	0.00318106	33.5769	3.14909e-05	33.5769	0.00246862	33.5769	1.28832
	33.5958	0.00252229	33.5958	0.00193359	33.5958	0.0124844	33.5958	0.405009
	33.6147	0.00273235	33.6147	8.59927e-05	33.6147	0.00198666	33.6147	0.170621
	33.6335	0.000910067	33.6335	6.56685e-05	33.6335	0.000315576	33.6335	0.0860852
	33.6524	0.0032775	33.6524	0.00308982	33.6524	0.0027065	33.6524	0.778447
	33.6713	0.000438975	33.6713	0.000100142	33.6713	0.00708944	33.6713	0.725981
	33.6902	0.00217018	33.6902	0.00977929	33.6902	0.00261569	33.6902	0.261253
	33.7091	8.37524e-05	33.7091	0.00354658	33.7091	0.0114548	33.7091	0.124302
	33.728	0.00479616	33.728	0.000947827	33.728	0.00996917	33.728	0.262406
	33.7469	0.000193937	33.7469	0.000114777	33.7469	0.0122418	33.7469	0.308112
	33.7657	0.00653929	33.7657	0.000941322	33.7657	0.000117276	33.7657	0.351162
	33.7846	0.00900846	33.7846	0.00180906	33.7846	0.011445	33.7846	0.371479
	33.8035	0.00267486	33.8035	0.00293754	33.8035	0.000761908	33.8035	0.173477
	33.8224	0.000720694	33.8224	0.000955866	33.8224	0.00514666	33.8224	0.254066
	33.8413	0.0034387	33.8413	0.00157816	33.8413	0.00187529	33.8413	0.0193932
	33.8602	0.0013693	33.8602	0.00542854	33.8602	0.00356156	33.8602	0.0176202
	33.879	0.000133842	33.879	0.002814	33.879	0.00283172	33.879	0.117031
	33.8979	0.00158389	33.8979	0.00235716	33.8979	0.000781077	33.8979	0.0708012
	33.9168	0.000481446	33.9168	0.000471584	33.9168	4.22755e-05	33.9168	0.0229969
	33.9357	0.00496272	33.9357	9.33765e-05	33.9357	0.00722127	33.9357	0.194652
	33.9546	0.000873489	33.9546	0.0051966	33.9546	0.00126471	33.9546	0.114346
	33.9735	0.00347842	33.9735	0.000679112	33.9735	0.00208344	33.9735	0.16892
	33.9924	0.000637805	33.9924	0.0024456	33.9924	0.0016069	33.9924	0.616338
	34.0112	0.000649721	34.0112	0.00639031	34.0112	0.000373311	34.0112	0.0633885
	34.0301	0.00024388	34.0301	0.00530316	34.0301	0.00139145	34.0301	0.0665078
	34.049	0.00274735	34.049	0.00923748	34.049	0.0136528	34.049	0.0923465
	34.0679	0.0031185	34.0679	0.000565962	34.0679	2.1008e-05	34.0679	0.210021
	34.0868	0.00104719	34.0868	2.66857e-05	34.0868	0.00149153	34.0868	0.103314
	34.1057	0.00103202	34.1057	0.000403346	34.1057	0.00902295	34.1057	0.143203
	34.1245	0.000134467	34.1245	0.00762992	34.1245	0.00144284	34.1245	0.509976
	34.1434	0.000506808	34.1434	3.27445e-05	34.1434	0.0047143	34.1434	0.032933
	34.1623	0.00388134	34.1623	3.46946e-05	34.1623	0.00247101	34.1623	0.855724
	34.1812	0.000351257	34.1812	0.00103738	34.1812	0.00137783	34.1812	0.381197
	34.2001	0.00237808	34.2001	0.000915807	34.2001	0.00414198	34.2001	0.0834345
	34.219	0.00171926	34.219	0.00319898	34.219	0.00102926	34.219	0.143915
	34.2379	0.00131718	34.2379	7.62156e-05	34.2379	0.00768055	34.2379	0.676567
	34.2567	0.0014543	34.2567	0.00272749	34.2567	0.00280638	34.2567	0.519163
	34.2756	0.00147639	34.2756	0.00171116	34.2756	0.00133799	34.2756	0.608673
	34.2945	2.01699e-05	34.2945	0.0048051	34.2945	8.60814e-06	34.2945	0.127717
	34.3134	0.00203349	34.3134	0.00137063	34.3134	0.0042446	34.3134	0.282888
	34.3323	0.000442797	34.3323	0.00142812	34.3323	0.00456872	34.3323	0.64528
	34.3512	0.00277826	34.3512	0.00217856	34.3512	0.000352265	34.3512	0.203264
	34.37	0.00397933	34.37	0.0059411	34.37	0.000117772	34.37	0.0614983
	34.3889	0.00131609	34.3889	0.000873313	34.3889	0.000629418	34.3889	0.0343961
	34.4078	0.000387905	34.4078	0.00102866	34.4078	0.00552408	34.4078	0.140194
	34.4267	0.00438616	34.4267	0.000179771	34.4267	0.000521393	34.4267	0.00765239
	34.4456	0.000540524	34.4456	0.00150455	34.4456	0.00827827	34.4456	0.0536215
	34.4645	0.000965366	34.4645	0.00756055	34.4645	0.00486176	34.4645	0.251844
	34.4834	0.00103086	34.4834	0.00542025	34.4834	0.000651332	34.4834	0.112734
	34.5022	0.000712957	34.5022	0.00489556	34.5022	0.00771608	34.5022	0.0776439
	34.5211	7.29183e-05	34.5211	0.00013346	34.5211	5.8327e-05	34.5211	0.141298
	34.54	0.00239792	34.54	0.00368058	34.54	0.00661752	34.54	0.0323955
	34.5589	0.00366453	34.5589	0.00203578	34.5589	0.0112028	34.5589	0.0906051
	34.5778	0.00110224	34.5778	0.00838281	34.5778	0.00128897	34.5778	0.394005
	34.5967	0.00236186	34.5967	0.000567446	34.5967	0.00554371	34.5967	0.315661
	34.6155	0.00309738	34.6155	0.00425244	34.6155	0.00874899	34.6155	0.447746
	34.6344	0.00283893	34.6344	0.00340326	34.6344	0.0028118	34.6344	0.0767001
	34.6533	0.000302025	34.6533	0.00695368	34.6533	0.00284606	34.6533	0.426658
	34.6722	0.00024327	34.6722	0.000738098	34.6722	0.0110639	34.6722	0.380542
	34.6911	0.00179278	34.6911	0.000366509	34.6911	0.000283595	34.6911	0.251814
	34.71	0.00357425	34.71	0.00121419	34.71	0.00482875	34.71	0.0150381
	34.7289	0.00211524	34.7289	0.00367402	34.7289	0.000818827	34.7289	0.445298
	34.7477	0.0032587	34.7477	0.000733558	34.7477	0.000433365	34.7477	0.120374
	34.7666	0.00201181	34.7666	0.00089252	34.7666	0.000256844	34.7666	0.164823
	34.7855	0.000751148	34.7855	0.000169078	34.7855	0.000780933	34.7855	0.923688
	34.8044	0.00160605	34.8044	0.000343865	34.8044	0.0010327	34.8044	0.147271
	34.8233	0.00117093	34.8233	0.00356111	34.8233	6.45345e-05	34.8233	0.0886118
	34.8422	0.00305349	34.8422	0.00241253	34.8422	0.000425483	34.8422	0.207304
	34.861	0.000324741	34.861	1.69495e-05	34.861	0.00182794	34.861	0.393609
	34.8799	0.00137693	34.8799	0.000687912	34.8799	0.000227553	34.8799	0.00289243
	34.8988	0.000972076	34.8988	0.000573675	34.8988	0.0039462	34.8988	0.0434941
	34.9177	0.00215451	34.9177	0.00202881	34.9177	0.010178	34.9177	0.353693
	34.9366	0.00111201	34.9366	0.00012782	34.9366	0.000562427	34.9366	0.00621577
	34.9555	0.000229836	34.9555	0.00297295	34.9555	0.00190261	34.9555	0.893226
	34.9744	0.00373821	34.9744	0.00134526	34.9744	6.64661e-05	34.9744	0.0481623
	34.9932	0.00135918	34.9932	0.000338738	34.9932	0.00293375	34.9932	0.187509
	35.0121	0.00105466	35.0121	0.000362342	35.0121	0.00671978	35.0121	0.250226
	35.031	0.00156005	35.031	0.00239296	35.031	0.00169274	35.031	0.420297
	35.0499	0.00415299	35.0499	0.00279021	35.0499	0.00918759	35.0499	0.101157
	35.0688	0.00279449	35.0688	0.000867692	35.0688	0.00637852	35.0688	0.266632
	35.0877	8.24824e-05	35.0877	0.0051301	35.0877	0.0035578	35.0877	0.00975665
	35.1065	0.00212146	35.1065	0.0024731	35.1065	0.00894599	35.1065	0.581029
	35.1254	0.0013306	35.1254	0.000859764	35.1254	0.00180368	35.1254	0.159248
	35.1443	0.000359045	35.1443	0.000581986	35.1443	0.00141161	35.1443	0.0697916
	35.1632	0.000689168	35.1632	0.00417529	35.1632	0.00572101	35.1632	0.253267
	35.1821	0.00185386	35.1821	0.00238766	35.1821	6.52184e-05	35.1821	0.149574
	35.201	0.00173021	35.201	0.000341623	35.201	0.000467149	35.201	0.175791
	35.2199	0.00239127	35.2199	0.00228606	35.2199	0.00165094	35.2199	0.126156
	35.2387	0.00230758	35.2387	0.000749115	35.2387	0.000430491	35.2387	0.04085
	35.2576	0.00808448	35.2576	0.00537324	35.2576	0.00416415	35.2576	0.136556
	35.2765	0.000381861	35.2765	0.00215119	35.2765	0.00672109	35.2765	0.426519
	35.2954	0.000578132	35.2954	0.00433638	35.2954	0.000423837	35.2954	0.293392
	35.3143	0.00138331	35.3143	0.00257937	35.3143	1.55677e-05	35.3143	0.0695851
	35.3332	0.00151789	35.3332	3.00752e-05	35.3332	0.00143698	35.3332	0.394418
	35.352	0.000914273	35.352	0.00190466	35.352	0.001989	35.352	0.164259
	35.3709	0.00395616	35.3709	0.000746266	35.3709	0.00696148	35.3709	0.0275829
	35.3898	0.00207812	35.3898	0.0133378	35.3898	0.00718585	35.3898	0.0446357
	35.4087	0.00320775	35.4087	0.000588848	35.4087	0.000641947	35.4087	0.0107811
	35.4276	0.00328729	35.4276	0.000764824	35.4276	0.00125607	35.4276	0.56999
	35.4465	0.00345027	35.4465	0.000483824	35.4465	0.00853857	35.4465	0.130176
	35.4654	0.00158134	35.4654	0.000813262	35.4654	0.00650242	35.4654	0.0912103
	35.4842	0.000761737	35.4842	0.00455755	35.4842	0.00120634	35.4842	0.0212502
	35.5031	0.00679112	35.5031	0.0018272	35.5031	0.00447414	35.5031	0.0516489
	35.522	0.0022214	35.522	0.00020407	35.522	0.000537767	35.522	0.121369
	35.5409	0.00259521	35.5409	0.00289707	35.5409	0.000506824	35.5409	0.104564
	35.5598	0.00469472	35.5598	0.000158899	35.5598	0.0123882	35.5598	0.00384884
	35.5787	0.0031771	35.5787	0.00399603	35.5787	0.00239529	35.5787	0.235654
	35.5975	0.00182567	35.5975	0.000552244	35.5975	0.0123018	35.5975	0.105235
	35.6164	0.0024205	35.6164	0.000976161	35.6164	0.00231687	35.6164	0.0436659
	35.6353	0.000648736	35.6353	0.000815793	35.6353	0.00175381	35.6353	0.146063
	35.6542	0.00157378	35.6542	0.00502652	35.6542	0.00154478	35.6542	0.342904
	35.6731	0.00351851	35.6731	0.00078036	35.6731	0.00443011	35.6731	0.326964
	35.692	0.00134871	35.692	0.00125146	35.692	0.00332833	35.692	0.234482
	35.7109	0.00129693	35.7109	0.00419232	35.7109	0.00664106	35.7109	0.0834034
	35.7297	0.00117395	35.7297	0.000742002	35.7297	0.00335902	35.7297	0.0250859
	35.7486	0.000286305	35.7486	0.00224498	35.7486	0.00439269	35.7486	0.0457512
	35.7675	0.00306615	35.7675	0.00509841	35.7675	0.00413428	35.7675	0.594632
	35.7864	0.000725113	35.7864	0.00161798	35.7864	0.00708226	35.7864	0.228881
	35.8053	0.000960928	35.8053	0.00699791	35.8053	0.00810711	35.8053	0.0160657
	35.8242	0.0015365	35.8242	0.00288369	35.8242	0.00382198	35.8242	0.155693
	35.843	0.00172701	35.843	0.000603026	35.843	0.00453832	35.843	0.496073
	35.8619	0.00253835	35.8619	0.00121092	35.8619	0.000514414	35.8619	0.0423881
	35.8808	0.00444791	35.8808	0.000119403	35.8808	0.00351193	35.8808	0.145493
	35.8997	0.00202899	35.8997	0.00150093	35.8997	0.00114214	35.8997	0.694062
	35.9186	0.00191325	35.9186	0.00146048	35.9186	0.00341356	35.9186	0.0264084
	35.9375	0.00194214	35.9375	0.000255457	35.9375	0.00473269	35.9375	0.457869
	35.9564	0.00133055	35.9564	4.59923e-05	35.9564	0.00289579	35.9564	0.247869
	35.9752	0.00104033	35.9752	0.0029553	35.9752	0.0101046	35.9752	0.095964
	35.9941	0.0035404	35.9941	0.000766881	35.9941	0.00389433	35.9941	0.0256556
	36.013	0.000227703	36.013	0.00260363	36.013	0.00298875	36.013	0.315297
	36.0319	0.00278839	36.0319	0.00143817	36.0319	0.00483602	36.0319	0.328479
	36.0508	0.00214796	36.0508	0.00122736	36.0508	0.00967226	36.0508	0.047201
	36.0697	0.00337778	36.0697	0.000329529	36.0697	0.00452886	36.0697	0.0847231
	36.0885	0.0021276	36.0885	0.00138865	36.0885	0.0160266	36.0885	0.275094
	36.1074	0.00405804	36.1074	0.00255755	36.1074	0.00464873	36.1074	0.108944
	36.1263	0.00178969	36.1263	0.00155457	36.1263	0.0027278	36.1263	0.0849187
	36.1452	3.58443e-05	36.1452	0.00111747	36.1452	0.00317488	36.1452	0.326405
	36.1641	0.00119858	36.1641	0.00107905	36.1641	0.00949172	36.1641	0.0825765
	36.183	0.000774829	36.183	2.3863e-05	36.183	0.00919121	36.183	0.0128861
	36.2019	0.00420383	36.2019	0.00260371	36.2019	0.00235063	36.2019	0.212908
	36.2207	0.00127625	36.2207	0.00197002	36.2207	0.00289207	36.2207	0.387769
	36.2396	0.0038797	36.2396	0.00156646	36.2396	0.00389281	36.2396	0.410029
	36.2585	0.000584636	36.2585	0.000356767	36.2585	0.00464836	36.2585	0.0610082
	36.2774	0.00180218	36.2774	0.000910469	36.2774	0.000677643	36.2774	0.122772
	36.2963	0.00381035	36.2963	0.00305633	36.2963	0.00283222	36.2963	0.731999
	36.3152	0.00226535	36.3152	0.000466444	36.3152	0.000484152	36.3152	0.061469
	36.334	0.00304308	36.334	0.00409596	36.334	0.0104484	36.334	0.361664
	36.3529	0.000673577	36.3529	0.000209196	36.3529	0.00322307	36.3529	0.0638566
	36.3718	0.00127905	36.3718	0.00291194	36.3718	9.73833e-05	36.3718	0.0396279
	36.3907	0.00433946	36.3907	0.000917138	36.3907	0.00510386	36.3907	0.32883
	36.4096	0.000211293	36.4096	0.00405975	36.4096	0.000931247	36.4096	0.063232
	36.4285	0.00158586	36.4285	0.00152833	36.4285	0.000946886	36.4285	0.30363
	36.4474	0.00136966	36.4474	0.00207755	36.4474	0.0071564	36.4474	0.00785723
	36.4662	0.00179134	36.4662	0.000775869	36.4662	0.00262923	36.4662	0.0973091
	36.4851	0.00279549	36.4851	2.83127e-05	36.4851	0.00134546	36.4851	0.0206941
	36.504	0.000819533	36.504	0.000291408	36.504	0.00304194	36.504	0.539608
	36.5229	0.00409656	36.5229	0.00573232	36.5229	0.0078936	36.5229	0.307605
	36.5418	0.00361448	36.5418	0.00288658	36.5418	0.0026104	36.5418	0.142385
	36.5607	0.00489794	36.5607	0.00201604	36.5607	0.00745573	36.5607	0.0861756
	36.5795	0.00633456	36.5795	0.00343714	36.5795	0.00467771	36.5795	0.441338
	36.5984	0.00243013	36.5984	0.00164822	36.5984	0.000582732	36.5984	0.041457
	36.6173	0.00123583	36.6173	0.000612386	36.6173	0.000568782	36.6173	0.128799
	36.6362	0.00534134	36.6362	0.00526932	36.6362	0.00890073	36.6362	0.690943
	36.6551	0.00197399	36.6551	0.00359409	36.6551	0.00263681	36.6551	0.102854
	36.674	0.00374457	36.674	0.000309488	36.674	0.00437289	36.674	0.388967
	36.6929	0.00284631	36.6929	0.00119377	36.6929	0.00136685	36.6929	0.115579
	36.7117	0.0010172	36.7117	0.0020262	36.7117	0.00219112	36.7117	0.188969
	36.7306	0.0047647	36.7306	0.00358199	36.7306	0.00701892	36.7306	0.0343933
	36.7495	0.000636876	36.7495	0.00245525	36.7495	0.00192587	36.7495	0.013156
	36.7684	0.000942057	36.7684	0.00316854	36.7684	0.000484113	36.7684	0.899808
	36.7873	0.0013981	36.7873	3.23452e-05	36.7873	0.00378799	36.7873	0.224576
	36.8062	0.00138724	36.8062	0.00183816	36.8062	0.00530764	36.8062	0.354668
	36.825	3.8653e-05	36.825	0.00166155	36.825	0.00267665	36.825	0.0534221
	36.8439	0.00165332	36.8439	0.00207602	36.8439	0.00146242	36.8439	0.0315273
	36.8628	0.00136097	36.8628	0.00173548	36.8628	0.00223729	36.8628	0.245892
	36.8817	0.000329049	36.8817	0.000899943	36.8817	0.00154577	36.8817	0.0555198
	36.9006	0.00173203	36.9006	0.00224882	36.9006	0.00586193	36.9006	0.0226298
	36.9195	0.0012978	36.9195	0.00121859	36.9195	0.00235371	36.9195	0.274294
	36.9384	0.00235446	36.9384	0.00161949	36.9384	0.00114934	36.9384	0.0846548
	36.9572	0.000394078	36.9572	0.00115268	36.9572	0.0153685	36.9572	0.291257
	36.9761	0.000743547	36.9761	0.0025898	36.9761	0.00112939	36.9761	0.720784
	36.995	0.0038107	36.995	0.00066986	36.995	0.000606471	36.995	0.179712
	37.0139	0.00127837	37.0139	0.000396203	37.0139	0.00300427	37.0139	0.061468
	37.0328	0.00244387	37.0328	0.0015769	37.0328	0.000105511	37.0328	0.257298
	37.0517	0.0010096	37.0517	0.000984148	37.0517	0.00169198	37.0517	0.107579
	37.0705	0.000105484	37.0705	0.000272335	37.0705	0.00196432	37.0705	0.175394
	37.0894	0.000872344	37.0894	0.0029904	37.0894	2.72415e-05	37.0894	0.362006
	37.1083	0.00140684	37.1083	0.000287161	37.1083	0.00278778	37.1083	0.0749266
	37.1272	0.000639082	37.1272	8.91938e-05	37.1272	0.00868132	37.1272	0.131806
	37.1461	0.00238519	37.1461	5.11212e-06	37.1461	0.000967732	37.1461	0.132331
	37.165	0.00429951	37.165	0.00221544	37.165	0.000381683	37.165	0.235815
	37.1839	0.00120038	37.1839	0.000884928	37.1839	0.00527887	37.1839	0.24052
	37.2027	0.00412815	37.2027	0.000755992	37.2027	0.00223898	37.2027	0.552965
	37.2216	0.00686494	37.2216	0.00117594	37.2216	0.00781604	37.2216	0.155523
	37.2405	0.0016709	37.2405	0.00119561	37.2405	0.000416941	37.2405	0.178719
	37.2594	0.000884456	37.2594	0.00210643	37.2594	0.00141177	37.2594	0.282177
	37.2783	0.00631742	37.2783	0.0016879	37.2783	0.0081545	37.2783	0.213572
	37.2972	0.00430129	37.2972	0.00131155	37.2972	0.00322298	37.2972	0.0624117
	37.316	0.00200268	37.316	0.00326888	37.316	0.0056925	37.316	0.288114
	37.3349	0.00186753	37.3349	0.00099676	37.3349	0.00067021	37.3349	0.450495
	37.3538	0.00784472	37.3538	0.00158943	37.3538	0.000243352	37.3538	0.0552955
	37.3727	0.00207503	37.3727	0.000986248	37.3727	0.000876969	37.3727	0.0516249
	37.3916	0.00290867	37.3916	0.000575344	37.3916	0.000135649	37.3916	0.312681
	37.4105	0.00164383	37.4105	0.000450532	37.4105	0.000158712	37.4105	0.640385
	37.4294	0.000130297	37.4294	0.00149537	37.4294	0.0043659	37.4294	0.0479225
	37.4482	0.000392665	37.4482	0.00333332	37.4482	0.00062718	37.4482	0.632111
	37.4671	0.00327161	37.4671	0.00730416	37.4671	0.00119323	37.4671	0.369702
	37.486	0.00168439	37.486	0.000184237	37.486	0.0162605	37.486	0.0388213
	37.5049	0.000959854	37.5049	0.0160266	37.5049	0.00354189	37.5049	0.201211
	37.5238	0.00352919	37.5238	0.00517626	37.5238	0.00132506	37.5238	0.372573
	37.5427	0.00141789	37.5427	0.00137657	37.5427	0.0065696	37.5427	0.0508143
	37.5616	0.000741206	37.5616	0.000204337	37.5616	0.0056291	37.5616	0.0428172
	37.5804	0.00157482	37.5804	0.00574721	37.5804	0.00497228	37.5804	0.104773
	37.5993	0.000358457	37.5993	0.000129235	37.5993	0.000602174	37.5993	0.34023
	37.6182	0.000701235	37.6182	0.0049732	37.6182	0.000550146	37.6182	0.163319
	37.6371	0.00102554	37.6371	0.000381887	37.6371	0.00169229	37.6371	0.0274147
	37.656	0.000529411	37.656	0.00407479	37.656	0.0103325	37.656	0.309796
	37.6749	0.00292257	37.6749	0.00242088	37.6749	0.00364762	37.6749	0.17991
[truncated: 260,149+ more rows]

## Sheet: Figure S2f
Figure S2f
	Cell types	Fluorescence intensity
	WT	97.142
		88.126
		83.632
	csg2Δ	136.002
		145.984
		151.533

## Sheet: Figure S2q
Figure S2q
	Cell types	Fluorescence intensity
	WT	74.175
		79.102
		77.323
	csg2Δ	160.424
		164.202
		167.103
	csg2Δ+ Vector	163.954
		160.943
		167.094
	csg2Δ+ HA-Csg2	71.279
		76.947
		79.192
	csg2Δ+ HA-Csg2Δ1-52	159.693
		160.834
		154.928
	csg2Δ+ HA-Csg2Δ390-410	166.231
		170.537
		168.298
	csg2Δ+ HA-Csg2Δ90-120	77.339
		74.232
		76.291

## Sheet: Figure S3b
Figure S3b
	Cells	Ca2+ concentration	Fluorescence intensity
	WT	0mM	50.766
			53.903
			59.64
		400mM	61.244
			62.807
			57.097

## Sheet: Figure S3h
Figure S3h
	SD-N	Cells	Treatment	Fluorescence intensity
	3h	WT	——	68.074	65.121	67.136
			Cacl2(100mM)	71.931	78.576	71.012
			EDTA (5mM)	49.928	43.654	48.953
			EGTA (20mM)	38.235	48.258	38.561
			TPEN (0.3mM)	77.311	69.073	78.512
			BAPTA (1mg/mL)	59.308	69.412	57.096
		csg2Δ	——	130.207	139.432	134.294
			Cacl2(100mM)	169.1	178.91	171.098
			EDTA (5mM)	84.328	81.013	82.537
			EGTA (20mM)	67.567	55.943	64.593
			TPEN (0.3mM)	145.036	156.863	143.102
			BAPTA (1mg/mL)	61.849	70.198	59.906
	16h	WT	——	66.605	70.115	72.154
			Cacl2(100mM)	68.985	65.536	74.409
			EDTA (5mM)	66.053	63.496	70.367
			EGTA (20mM)	75.861	68.246	67.639
			TPEN (0.3mM)	77.777	74.443	80.082
			BAPTA (1mg/mL)	63.909	67.284	61.612
		csg2Δ	——	142.041	137.426	136.041
			Cacl2(100mM)	165.057	164.73	175.128
			EDTA (5mM)	61.047	72.179	70.575
			EGTA (20mM)	62.673	73.319	73.866
			TPEN (0.3mM)	124.197	125.802	136.461
			BAPTA (1mg/mL)	59.636	70.197	58.587

[truncated: 49 more sheets: Figure S3k, Figure 4c, Figure 4d, Figure 4f, Figure S4b, Figure S4c, Figure S4d, Figure S4e, Figure S4f, Figure S5c, Figure S5g, Figure S5h, Figure 6b, Figure 6e, Figure 6f, Figure 6g, Figure 6j, Figure 6k, Figure 6l, Figure S6c …]
